# Supplementary material for: 7-Iodo-5-aza-7-deazaguanine ribonucleoside: crystal structure, physical properties, base-pair stability and functionalization
Source: Acta Crystallogr C Struct Chem. 2020 Apr 29;76(Pt 5):513–23. doi: 10.1107/S2053229620004684 (PMC7199197; doi:10.1107/S2053229620004684)
Supplement: Supplementary file 1 [file c-76-00513-sup1.cif]

##############################################################################
#                                                                            #
# This CIF contains the data in a paper accepted for publication in          #
# Acta Crystallographica Section C. It conforms to the requirements of       #
# Notes for Authors for Acta Crystallographica Section C, and has been       #
# peer reviewed under the auspices of the IUCr Commission on Journals.       #
#                                                                            #
# Full details of the Crystallographic Information File format               #
# are given in the paper "The Crystallographic Information File (CIF):       #
# a New Standard Archive File for Crystallography" by S. R. Hall, F. H.      #
# Allen and I. D. Brown [Acta Cryst. (1991), A47, 655-685].                  #
#                                                                            #
# The current version of the core CIF dictionary is obtainable from          #
# ftp://ftp.iucr.org/pub/cif_core.dic.                                       #
#                                                                            #
# Software is freely available for graphical display of the structure(s)     #
# in this CIF. For information consult the CIF software page                 #
# http://www.iucr.org/resources/cif/software.                                #
#                                                                            #
# This file may be used for bona fide research purposes within the           #
# scientific community so long as proper attribution is given to the journal # 
# article from which it was obtained.                                        #
#                                                                            #
##############################################################################
data_I
_audit_creation_method     'APEX3 v2016.1-0'
_database_code_depnum_ccdc_archive     'CCDC 1950946'
_chemical_name_systematic
;
7-Iodo-5-aza-7-deazaguanosine
;
_chemical_name_common     ?
_chemical_formula_moiety     'C10 H12 I N5 O5'
_chemical_formula_sum     'C10 H12 I N5 O5'
_chemical_formula_iupac     'C10 H12 I N5 O5'
_chemical_formula_weight     409.15
_chemical_melting_point     ?
_chemical_absolute_configuration     ad
_space_group_crystal_system     monoclinic
_space_group_name_H-M_alt     'P 21'
_space_group_name_Hall     'P 2yb'
loop_
    _space_group_symop_operation_xyz
    'x, y, z'
    '-x, y+1/2, -z'
_cell_length_a     9.1086(2)
_cell_length_b     6.3149(2)
_cell_length_c     11.0428(3)
_cell_angle_alpha     90
_cell_angle_beta     95.5850(10)
_cell_angle_gamma     90
_cell_volume     632.17(3)
_cell_formula_units_Z     2
_cell_measurement_reflns_used     9825
_cell_measurement_theta_min     4.0223
_cell_measurement_theta_max     66.8186
_cell_measurement_temperature     100.(2)
_exptl_crystal_description     needle
_exptl_crystal_colour     colourless
_exptl_crystal_size_max     0.350
_exptl_crystal_size_mid     0.060
_exptl_crystal_size_min     0.020
_exptl_crystal_density_diffrn     2.149
_exptl_crystal_density_meas     ?
_exptl_crystal_density_method     'not measured'
_exptl_crystal_F_000     400
_exptl_absorpt_coefficient_mu     20.245
_exptl_absorpt_correction_type     multi-scan
_exptl_absorpt_process_details
;
(SADABS; Bruker, 2014)
;
_exptl_absorpt_correction_T_min     0.39
_exptl_absorpt_correction_T_max     0.69
_exptl_special_details
;
;
_diffrn_ambient_temperature     100.(2)
_diffrn_source     'fine-focus sealed tube'
_diffrn_radiation_type     CuK\a
_diffrn_radiation_wavelength     1.54178
_diffrn_radiation_monochromator     graphite
_diffrn_measurement_device_type     'Kappa CCD APEXII'
_diffrn_measurement_method     'phi/omega scans'
_diffrn_detector_area_resol_mean     8.3333
_diffrn_reflns_number     15087
_diffrn_reflns_av_R_equivalents     0.0715
_diffrn_reflns_av_unetI/netI     0.0512
_diffrn_reflns_theta_min     4.02
_diffrn_reflns_theta_max     66.91
_diffrn_reflns_theta_full     66.91
_diffrn_measured_fraction_theta_max     0.992
_diffrn_measured_fraction_theta_full     0.992
_diffrn_reflns_limit_h_min     -10
_diffrn_reflns_limit_h_max     10
_diffrn_reflns_limit_k_min     -7
_diffrn_reflns_limit_k_max     7
_diffrn_reflns_limit_l_min     -13
_diffrn_reflns_limit_l_max     13
_refine_special_details
;
Reflections were merged by <i>SHELXL</i> according to the crystal class for the
calculation of statistics and refinement.
_reflns_Friedel_fraction is defined as the number of unique Friedel pairs
measured divided by the number that would be possible theoretically, ignoring
centric projections and systematic absences.
The H atoms at N2', O2', O3' and O5'
atoms were refined freely, but with N---H and
O---H distance restraints (<i>DFIX</i> and U-fixed value). For atom C1' the
ISOR 0.002 command was used in order to hold this atom positive definite.
Data sets for compound <b>1</b> were collected with a Bruker Kappa APEXII CCD
diffractometer. Programs used: data collection: <i>APEX3</i> V2016.1--0
(Bruker, 2016); cell refinement: <i>SAINT</i> V8.37 A (Bruker, 2015); data
reduction: <i>SAINT</i> V8.37 A (Bruker, 2015); absorption correction,
<i>SADABS</i> V2014/7 (Bruker, 2014); structure solution <i>SHELXT-2015</i>
(Sheldrick, 2015<i>a</i>); structure refinement <i>SHELXL-2015</i> (Sheldrick,
2015<i>b</i>) and graphics, <i>XP</i> (Version 5.1, Bruker, 1998).
<i>R</i>-values are given for observed reflections, and <i>wR</i>~2~ values
are given for all reflections.
;
_reflns_number_total     2216
_reflns_number_gt     2144
_reflns_threshold_expression     'I > 2\s(I)'
_refine_ls_structure_factor_coef     Fsqd
_refine_ls_matrix_type     full
_refine_ls_R_factor_all     0.0370
_refine_ls_R_factor_gt     0.0361
_refine_ls_wR_factor_gt     0.0964
_refine_ls_wR_factor_ref     0.0970
_refine_ls_goodness_of_fit_ref     1.070
_refine_ls_restrained_S_all     1.069
_refine_ls_number_reflns     2216
_refine_ls_number_parameters     205
_refine_ls_number_restraints     12
_refine_ls_number_constraints     ?
_refine_ls_hydrogen_treatment     mixed
_refine_ls_weighting_scheme     calc
_refine_ls_weighting_details
                      'w=1/[\s^2^(Fo^2^)+(0.0690P)^2^] where P=(Fo^2^+2Fc^2^)/3'
_atom_sites_solution_hydrogens     mixed
_atom_sites_solution_primary     ?
_atom_sites_solution_secondary     ?
_refine_ls_shift/su_max     0.001
_refine_ls_shift/su_mean     0.000
_refine_diff_density_max     2.792
_refine_diff_density_min     -1.186
_refine_ls_extinction_method     none
_refine_ls_extinction_coef     ?
_refine_ls_abs_structure_details
;
Flack <i>x</i> determined using 919 quotients [(I+)-(I-)]/[(I+)+(I-)]
(Parsons <i>et al.</i>,  2013)
;
_refine_ls_abs_structure_Flack     0.040(7)
loop_
    _atom_type_symbol
    _atom_type_description
    _atom_type_scat_dispersion_real
    _atom_type_scat_dispersion_imag
    _atom_type_scat_source
    C C 0.0181 0.0091 'International Tables Vol C Tables 4.2.6.8 and 6.1.1.4'
    H H 0.0000 0.0000 'International Tables Vol C Tables 4.2.6.8 and 6.1.1.4'
    N N 0.0311 0.0180 'International Tables Vol C Tables 4.2.6.8 and 6.1.1.4'
    O O 0.0492 0.0322 'International Tables Vol C Tables 4.2.6.8 and 6.1.1.4'
    I I -0.3257 6.8362 'International Tables Vol C Tables 4.2.6.8 and 6.1.1.4'
_computing_data_collection
;
APEX3 (Bruker, 2016)
;
_computing_cell_refinement
;
SAINT (Bruker, 2015)
;
_computing_data_reduction
;
SAINT (Bruker, 2015)
;
_computing_structure_solution
;
SHELXT2014 (Sheldrick, 2015a)
;
_computing_structure_refinement
;
SHELXL2014 (Sheldrick, 2015b)
;
_computing_molecular_graphics
;
APEX3 (Bruker, 2016) and XP (Bruker, 1998)
;
_computing_publication_material
;
APEX3 (Bruker, 2016)
;
loop_
    _atom_site_type_symbol
    _atom_site_label
    _atom_site_fract_x
    _atom_site_fract_y
    _atom_site_fract_z
    _atom_site_U_iso_or_equiv
    _atom_site_adp_type
    _atom_site_calc_flag
    _atom_site_occupancy
    _atom_site_disorder_assembly
    _atom_site_disorder_group
    I I7 0.74360(4) 0.29931(18) -0.02110(4) 0.0130(2) Uani d 1 . .
    N N1 0.7285(9) 0.9079(15) 0.2659(8) 0.0143(18) Uani d 1 . .
    N N2 0.6126(9) 1.0539(14) 0.4220(8) 0.0163(18) Uani d 1 . .
    H H2A 0.522(7) 1.07(2) 0.447(12) 0.024 Uiso d 1 . .
    H H2B 0.683(11) 1.154(16) 0.426(13) 0.024 Uiso d 1 . .
    N N3 0.5101(9) 0.7501(12) 0.3384(8) 0.015(2) Uani d 1 . .
    N N5 0.6333(8) 0.5881(12) 0.1806(7) 0.0099(16) Uani d 1 . .
    N N9 0.4366(8) 0.4278(13) 0.2366(7) 0.0110(16) Uani d 1 . .
    O O6 0.8350(7) 0.7477(10) 0.1110(6) 0.0154(18) Uani d 1 . .
    O O2' 0.0943(7) 0.5796(12) 0.2008(7) 0.0179(15) Uani d 1 . .
    H H2' 0.001(5) 0.58(2) 0.173(12) 0.027 Uiso d 1 . .
    O O3' -0.0751(7) 0.2555(10) 0.2699(6) 0.0156(18) Uani d 1 . .
    H H3' -0.138(11) 0.158(15) 0.244(12) 0.023 Uiso d 1 . .
    O O4' 0.3093(7) 0.2052(11) 0.3593(7) 0.0135(14) Uani d 1 . .
    O O5' 0.2182(8) -0.0556(13) 0.5595(7) 0.0197(16) Uani d 1 . .
    H H5' 0.151(11) -0.08(2) 0.610(10) 0.029 Uiso d 1 . .
    C C2 0.6178(11) 0.8992(17) 0.3399(9) 0.014(2) Uani d 1 . .
    C C4 0.5248(10) 0.5999(15) 0.2582(9) 0.0092(19) Uani d 1 . .
    C C6 0.7411(10) 0.7538(13) 0.1835(9) 0.011(2) Uani d 1 . .
    C C7 0.6120(10) 0.4064(17) 0.1101(10) 0.015(2) Uani d 1 . .
    C C8 0.4909(9) 0.311(2) 0.1425(8) 0.0146(17) Uani d 1 . .
    H H8 0.4487 0.1846 0.1076 0.018 Uiso calc 1 . .
    C C1' 0.3008(10) 0.3964(17) 0.2907(10) 0.012(2) Uani d 1 . .
    H H1' 0.2875 0.5169 0.3474 0.014 Uiso calc 1 . .
    C C2' 0.1592(11) 0.3772(17) 0.2005(10) 0.015(2) Uani d 1 . .
    H H2'1 0.1835 0.3367 0.1172 0.018 Uiso calc 1 . .
    C C3' 0.0735(10) 0.1976(17) 0.2597(9) 0.0122(19) Uani d 1 . .
    H H3'1 0.077 0.0649 0.2107 0.015 Uiso calc 1 . .
    C C4' 0.1607(10) 0.1677(16) 0.3832(10) 0.015(2) Uani d 1 . .
    H H4' 0.1299 0.2769 0.4412 0.017 Uiso calc 1 . .
    C C5' 0.1479(11) -0.0514(16) 0.4382(10) 0.016(2) Uani d 1 . .
    H H5'1 0.0426 -0.0895 0.4389 0.019 Uiso calc 1 . .
    H H5'2 0.1947 -0.157 0.388 0.019 Uiso calc 1 . .
loop_
    _atom_site_aniso_label
    _atom_site_aniso_U_11
    _atom_site_aniso_U_22
    _atom_site_aniso_U_33
    _atom_site_aniso_U_12
    _atom_site_aniso_U_13
    _atom_site_aniso_U_23
    I7 0.0131(3) 0.0142(3) 0.0124(3) 0.0006(3) 0.00485(18) -0.0025(5)
    N1 0.009(4) 0.024(5) 0.010(4) 0.003(3) 0.003(3) 0.001(4)
    N2 0.012(4) 0.016(4) 0.021(5) -0.002(3) 0.005(3) -0.003(4)
    N3 0.012(4) 0.023(6) 0.011(4) 0.002(3) 0.002(3) 0.000(3)
    N5 0.010(4) 0.011(4) 0.009(4) -0.001(3) 0.001(3) 0.000(3)
    N9 0.010(4) 0.015(4) 0.008(4) -0.001(3) 0.003(3) -0.001(3)
    O6 0.014(3) 0.018(5) 0.015(3) -0.002(2) 0.004(2) 0.002(3)
    O2' 0.014(3) 0.013(4) 0.026(4) 0.003(3) 0.001(3) 0.008(3)
    O3' 0.010(3) 0.020(5) 0.017(3) -0.004(3) 0.004(2) -0.005(3)
    O4' 0.011(3) 0.014(3) 0.016(4) -0.001(3) 0.006(3) 0.005(3)
    O5' 0.017(4) 0.025(4) 0.017(4) -0.002(3) 0.003(3) 0.008(3)
    C2 0.016(5) 0.015(5) 0.011(5) 0.003(4) 0.002(4) 0.000(4)
    C4 0.011(4) 0.008(5) 0.008(5) -0.001(3) 0.000(3) 0.003(4)
    C6 0.009(4) 0.010(6) 0.015(5) -0.001(3) 0.000(3) 0.001(4)
    C7 0.013(5) 0.017(5) 0.016(5) -0.001(4) 0.010(4) -0.006(4)
    C8 0.015(4) 0.014(5) 0.016(4) -0.005(6) 0.002(3) -0.003(7)
    C1' 0.011(3) 0.014(3) 0.011(3) -0.001(2) 0.005(2) -0.001(2)
    C2' 0.016(5) 0.018(5) 0.012(5) 0.003(4) 0.003(4) -0.003(4)
    C3' 0.010(4) 0.011(4) 0.016(5) -0.005(4) 0.006(4) -0.005(4)
    C4' 0.014(5) 0.011(5) 0.020(5) 0.002(4) 0.009(4) 0.003(4)
    C5' 0.018(5) 0.013(5) 0.018(5) -0.004(4) 0.004(4) 0.006(4)
_geom_special_details
;
All e.s.d.'s (except the e.s.d. in the dihedral angle between two l.s. planes)
are estimated using the full covariance matrix. The cell e.s.d.'s are taken
into account individually in the estimation of e.s.d.'s in distances, angles
and torsion angles; correlations between e.s.d.'s in cell parameters are only
used when they are defined by crystal symmetry. An approximate (isotropic)
treatment of cell e.s.d.'s is used for estimating e.s.d.'s involving l.s.
planes.
;
loop_
    _geom_bond_atom_site_label_1
    _geom_bond_atom_site_label_2
    _geom_bond_site_symmetry_2
    _geom_bond_distance
    _geom_bond_publ_flag
    I7 C7 . 2.081(10) y
    N1 C6 . 1.345(13) ?
    N1 C2 . 1.359(13) ?
    N2 C2 . 1.336(14) ?
    N2 H2A . 0.90(3) ?
    N2 H2B . 0.90(3) ?
    N3 C4 . 1.313(13) ?
    N3 C2 . 1.359(13) ?
    N5 C4 . 1.372(12) ?
    N5 C7 . 1.390(13) ?
    N5 C6 . 1.433(11) ?
    N9 C4 . 1.359(13) ?
    N9 C8 . 1.404(14) ?
    N9 C1' . 1.439(12) y
    O6 C6 . 1.228(12) ?
    O2' C2' . 1.408(13) ?
    O2' H2' . 0.87(3) ?
    O3' C3' . 1.418(12) ?
    O3' H3' . 0.87(3) ?
    O4' C1' . 1.424(12) ?
    O4' C4' . 1.424(11) ?
    O5' C5' . 1.427(13) ?
    O5' H5' . 0.87(3) ?
    C7 C8 . 1.336(14) ?
    C8 H8 . 0.95 ?
    C1' C2' . 1.556(14) ?
    C1' H1' . 1.0 ?
    C2' C3' . 1.556(15) ?
    C2' H2'1 . 1.0 ?
    C3' C4' . 1.521(15) ?
    C3' H3'1 . 1.0 ?
    C4' C5' . 1.520(13) ?
    C4' H4' . 1.0 ?
    C5' H5'1 . 0.99 ?
    C5' H5'2 . 0.99 ?
loop_
    _geom_angle_atom_site_label_1
    _geom_angle_atom_site_label_2
    _geom_angle_atom_site_label_3
    _geom_angle_site_symmetry_1
    _geom_angle_site_symmetry_3
    _geom_angle
    _geom_angle_publ_flag
    C6 N1 C2 . . 119.7(9) ?
    C2 N2 H2A . . 113.(9) ?
    C2 N2 H2B . . 118.(9) ?
    H2A N2 H2B . . 125.(10) ?
    C4 N3 C2 . . 112.8(8) ?
    C4 N5 C7 . . 109.0(8) ?
    C4 N5 C6 . . 118.7(8) ?
    C7 N5 C6 . . 132.3(8) ?
    C4 N9 C8 . . 107.9(8) ?
    C4 N9 C1' . . 123.7(8) y
    C8 N9 C1' . . 127.9(9) ?
    C2' O2' H2' . . 112.(9) ?
    C3' O3' H3' . . 113.(9) ?
    C1' O4' C4' . . 103.7(7) y
    C5' O5' H5' . . 109.(9) ?
    N2 C2 N3 . . 116.2(9) ?
    N2 C2 N1 . . 117.1(9) y
    N3 C2 N1 . . 126.7(10) ?
    N3 C4 N9 . . 126.8(9) ?
    N3 C4 N5 . . 126.0(9) ?
    N9 C4 N5 . . 107.2(8) ?
    O6 C6 N1 . . 125.1(8) y
    O6 C6 N5 . . 118.8(8) ?
    N1 C6 N5 . . 116.1(8) ?
    C8 C7 N5 . . 107.3(9) ?
    C8 C7 I7 . . 125.8(8) ?
    N5 C7 I7 . . 126.9(7) y
    C7 C8 N9 . . 108.6(10) ?
    C7 C8 H8 . . 125.7 ?
    N9 C8 H8 . . 125.7 ?
    O4' C1' N9 . . 109.5(8) ?
    O4' C1' C2' . . 105.8(8) ?
    N9 C1' C2' . . 115.9(9) ?
    O4' C1' H1' . . 108.5 ?
    N9 C1' H1' . . 108.5 ?
    C2' C1' H1' . . 108.5 ?
    O2' C2' C1' . . 104.5(8) ?
    O2' C2' C3' . . 115.7(8) ?
    C1' C2' C3' . . 101.9(8) ?
    O2' C2' H2'1 . . 111.4 ?
    C1' C2' H2'1 . . 111.4 ?
    C3' C2' H2'1 . . 111.4 ?
    O3' C3' C4' . . 112.3(8) ?
    O3' C3' C2' . . 111.5(8) ?
    C4' C3' C2' . . 103.2(8) ?
    O3' C3' H3'1 . . 109.9 ?
    C4' C3' H3'1 . . 109.9 ?
    C2' C3' H3'1 . . 109.9 ?
    O4' C4' C5' . . 109.6(8) ?
    O4' C4' C3' . . 103.6(8) ?
    C5' C4' C3' . . 114.7(9) ?
    O4' C4' H4' . . 109.6 ?
    C5' C4' H4' . . 109.6 ?
    C3' C4' H4' . . 109.6 ?
    O5' C5' C4' . . 110.3(8) y
    O5' C5' H5'1 . . 109.6 ?
    C4' C5' H5'1 . . 109.6 ?
    O5' C5' H5'2 . . 109.6 ?
    C4' C5' H5'2 . . 109.6 ?
    H5'1 C5' H5'2 . . 108.1 ?
loop_
    _geom_torsion_atom_site_label_1
    _geom_torsion_atom_site_label_2
    _geom_torsion_atom_site_label_3
    _geom_torsion_atom_site_label_4
    _geom_torsion_site_symmetry_1
    _geom_torsion_site_symmetry_2
    _geom_torsion_site_symmetry_3
    _geom_torsion_site_symmetry_4
    _geom_torsion
    _geom_torsion_publ_flag
    C4 N3 C2 N2 . . . . -178.0(9) ?
    C4 N3 C2 N1 . . . . 2.7(14) ?
    C6 N1 C2 N2 . . . . 178.5(9) ?
    C6 N1 C2 N3 . . . . -2.3(15) ?
    C2 N3 C4 N9 . . . . 178.8(9) ?
    C2 N3 C4 N5 . . . . -1.0(13) ?
    C8 N9 C4 N3 . . . . 179.1(9) ?
    C1' N9 C4 N3 . . . . 7.4(15) ?
    C8 N9 C4 N5 . . . . -1.0(10) ?
    C1' N9 C4 N5 . . . . -172.8(9) ?
    C7 N5 C4 N3 . . . . 179.8(9) ?
    C6 N5 C4 N3 . . . . -1.0(14) ?
    C7 N5 C4 N9 . . . . -0.1(10) ?
    C6 N5 C4 N9 . . . . 179.2(7) ?
    C2 N1 C6 O6 . . . . 178.7(9) ?
    C2 N1 C6 N5 . . . . 0.0(13) ?
    C4 N5 C6 O6 . . . . -177.3(8) ?
    C7 N5 C6 O6 . . . . 1.7(15) ?
    C4 N5 C6 N1 . . . . 1.5(12) ?
    C7 N5 C6 N1 . . . . -179.5(9) ?
    C4 N5 C7 C8 . . . . 1.1(11) ?
    C6 N5 C7 C8 . . . . -177.9(10) ?
    C4 N5 C7 I7 . . . . -178.5(7) ?
    C6 N5 C7 I7 . . . . 2.4(15) ?
    N5 C7 C8 N9 . . . . -1.8(12) ?
    I7 C7 C8 N9 . . . . 177.9(7) ?
    C4 N9 C8 C7 . . . . 1.8(12) ?
    C1' N9 C8 C7 . . . . 173.1(10) ?
    C4' O4' C1' N9 . . . . -166.9(9) ?
    C4' O4' C1' C2' . . . . -41.3(9) y
    C4 N9 C1' O4' . . . . -120.6(9) y
    C8 N9 C1' O4' . . . . 69.3(12) ?
    C4 N9 C1' C2' . . . . 119.8(10) ?
    C8 N9 C1' C2' . . . . -50.3(14) ?
    O4' C1' C2' O2' . . . . 138.9(8) ?
    N9 C1' C2' O2' . . . . -99.5(10) ?
    O4' C1' C2' C3' . . . . 18.1(9) y
    N9 C1' C2' C3' . . . . 139.7(9) ?
    O2' C2' C3' O3' . . . . 17.9(12) ?
    C1' C2' C3' O3' . . . . 130.6(8) ?
    O2' C2' C3' C4' . . . . -102.8(9) ?
    C1' C2' C3' C4' . . . . 9.8(10) y
    C1' O4' C4' C5' . . . . 170.7(8) ?
    C1' O4' C4' C3' . . . . 47.8(9) y
    O3' C3' C4' O4' . . . . -155.0(8) ?
    C2' C3' C4' O4' . . . . -34.8(9) y
    O3' C3' C4' C5' . . . . 85.5(10) ?
    C2' C3' C4' C5' . . . . -154.3(8) ?
    O4' C4' C5' O5' . . . . 71.0(10) ?
    C3' C4' C5' O5' . . . . -172.9(8) y
loop_
    _geom_hbond_atom_site_label_D
    _geom_hbond_atom_site_label_H
    _geom_hbond_atom_site_label_A
    _geom_hbond_site_symmetry_A
    _geom_hbond_distance_DH
    _geom_hbond_distance_HA
    _geom_hbond_distance_DA
    _geom_hbond_angle_DHA
    _geom_hbond_publ_flag
    N2 H2A O4' 1_565 0.90(3) 2.25(10) 2.941(11) 133.(11) y
    N2 H2B O5' 2_666 0.90(3) 2.04(5) 2.905(12) 160.(12) y
    O2' H2' O6 1_455 0.87(3) 1.93(8) 2.689(9) 144.(12) y
    O5' H5' O3' 2_546 0.87(3) 1.87(7) 2.673(10) 151.(13) y
    C1' H1' N2 2_646 1.0 2.63 3.345(15) 128.4 y
    C2' H2'1 O6 2_645 1.0 2.57 3.541(12) 163.3 y
_shelx_hkl_file
;
   1   0   0  242.78   32.00
  -1   0   0  211.18   30.50
  -1   0   0  196.88   24.30
   1   0   0  154.78   23.00
   1   0   0  183.18   24.50
  -2   0   0 3586.54  340.37
   2   0   0 3181.58  337.57
  -2   0   0 3317.07  349.96
   3   0   0  109.69   16.60
  -3   0   0   86.09   29.10
  -3   0   0  116.89   23.60
   3   0   0  105.39   22.20
  -4   0   0 1110.89  120.79
   4   0   0 1163.98  132.69
   4   0   0 1162.58  119.39
   4   0   0 1240.98  125.99
  -4   0   0 1117.19  128.59
   5   0   0  345.77   57.09
   5   0   0  357.16   49.30
  -5   0   0  349.47   44.00
   6   0   0 1032.40  113.29
  -6   0   0 1195.58  120.19
  -6   0   0 1040.70  114.19
   6   0   0 1229.58  139.09
  -6   0   0  985.10  117.69
   6   0   0 1202.98  126.99
  -7   0   0   26.20   14.40
   7   0   0   34.60   13.00
   7   0   0   30.90   23.50
  -7   0   0   28.20   11.30
   7   0   0   25.10   11.90
   7   0   0   33.90   30.70
  -7   0   0   36.10   13.00
  -7   0   0   22.00   10.90
   7   0   0   23.50   14.80
   7   0   0   22.80   13.00
  -7   0   0   33.50   17.50
   7   0   0   24.60    8.80
   8   0   0  855.41   91.69
  -8   0   0  895.61   98.59
  -8   0   0  858.01   92.69
   8   0   0  933.11   90.39
   8   0   0  816.92  119.29
  -8   0   0  849.81   93.49
  -8   0   0  823.92   91.29
   8   0   0  865.71   94.09
   8   0   0  839.42   94.69
  -8   0   0  835.92   92.09
  -9   0   0  561.94   59.49
  -9   0   0  497.85   64.69
  -9   0   0  515.65   57.89
  -9   0   0  531.35   58.99
   9   0   0  554.24   56.59
   9   0   0  504.05   60.59
   9   0   0  397.76   79.29
  -9   0   0  507.15   60.69
 -10   0   0  375.86   41.20
 -10   0   0  344.77   43.70
  10   0   0  332.97   43.40
 -10   0   0  384.06   42.20
 -10   0   0  346.17   45.00
  10   0   0  330.17   39.70
   0  -1   0    2.20    5.30
   0  -1   0    0.80    5.80
   0  -1   0   -2.60    2.70
   0   1   0   -1.60    4.20
   0   1   0   -1.10    3.40
   0   1   0    0.70    3.50
   0   1   0    0.20    3.80
  -1  -1   0  650.73   80.19
  -1  -1   0  632.84   81.49
   1  -1   0  695.23   82.59
   1  -1   0  666.73   81.39
  -1   1   0  847.12   79.39
  -1   1   0  844.52   81.89
   1   1   0  746.73   82.89
   1   1   0  872.11   82.49
  -1   1   0  861.41   82.39
   1   1   0  856.51   82.29
  -1   1   0  897.11   81.59
  -1   1   0  804.32   81.89
   1   1   0  900.71   80.19
   1   1   0  822.02   82.39
   2  -1   0   84.59   18.50
   2  -1   0   98.39   14.60
   2  -1   0   89.59   13.50
  -2  -1   0   63.29   17.50
   2   1   0   82.99   16.30
   2   1   0   87.29   17.70
  -2   1   0   82.79   11.80
  -2   1   0   81.19   17.00
  -2   1   0   88.39   19.80
   3  -1   0 1793.92  171.28
  -3  -1   0 1540.45  166.28
   3  -1   0 1322.47  162.58
   3  -1   0 1580.34  177.08
   3  -1   0 1403.96  162.98
  -3  -1   0 1522.35  170.98
   3   1   0 1688.83  168.88
   3   1   0 1630.34  171.78
  -3   1   0 1735.03  174.58
  -3   1   0 1865.81  167.98
   3   1   0 1628.74  175.48
  -3   1   0 1808.02  166.68
   4  -1   0  111.89   39.60
   4  -1   0  145.59   34.20
  -4  -1   0  196.08   25.90
  -4   1   0  190.38   35.40
  -4   1   0  163.98   25.60
   4   1   0   92.19   29.70
  -4   1   0  175.58   25.20
  -4   1   0  169.68   25.00
   5  -1   0 1865.61  176.78
  -5  -1   0 1780.52  167.48
   5  -1   0 1860.21  190.08
  -5   1   0 1497.45  166.68
  -5   1   0 1410.66  162.68
  -5   1   0 1545.35  166.28
   5   1   0 1545.95  182.88
   5   1   0 1544.25  172.28
  -5   1   0 1586.74  166.18
  -5   1   0 1430.96  175.78
  -6  -1   0   40.50   11.50
  -6  -1   0   43.80   11.80
   6  -1   0   42.40    9.30
   6  -1   0   62.69   24.20
   6  -1   0   53.59   14.10
  -6  -1   0   56.59   17.40
   6  -1   0   67.79   32.80
  -6  -1   0   53.29   15.60
  -6  -1   0   53.69   12.50
   6  -1   0   56.19   14.90
   6   1   0   49.60   24.60
  -6   1   0   25.70    9.80
  -6   1   0   22.20   10.00
   6   1   0   34.00   28.70
  -6   1   0   22.70   10.90
   6   1   0   20.50    9.00
   6   1   0   21.80   12.10
  -6   1   0   27.60   14.50
   7  -1   0 1695.73  184.08
   7  -1   0 1518.15  153.88
   7  -1   0 1620.24  155.48
  -7  -1   0 1545.35  154.38
  -7  -1   0 1541.65  153.08
   7  -1   0 1454.25  155.48
  -7  -1   0 1598.54  154.38
  -7  -1   0 1611.94  159.48
   7  -1   0 1665.73  152.58
  -7  -1   0 1647.54  155.98
   7   1   0 1355.46  155.38
   7   1   0 1378.36  155.08
   7   1   0 1392.96  153.38
  -7   1   0 1466.35  153.08
   7   1   0 1577.64  183.38
   7   1   0 1376.06  153.88
  -7   1   0 1503.05  158.88
   7   1   0 1421.16  169.78
  -7   1   0 1211.58  154.08
   7   1   0 1459.35  152.08
  -7   1   0 1368.86  153.78
  -8  -1   0   23.40   12.90
   8  -1   0   20.50   14.50
   8  -1   0   14.80   12.00
  -8  -1   0   19.60   12.40
  -8  -1   0   19.20   17.10
  -8  -1   0   11.90   12.30
   8  -1   0   15.30   27.20
   8  -1   0   28.10   19.70
   8  -1   0   28.90    9.90
  -8  -1   0   21.80   16.20
  -8   1   0    5.30   11.20
   8   1   0    3.60   12.50
   8   1   0    4.90   27.00
   8   1   0    0.30   15.30
  -8   1   0    0.00   10.10
  -8   1   0    0.00   12.00
   8   1   0   -1.00   12.30
  -8   1   0   11.60   18.00
   8   1   0    4.70    8.50
   9  -1   0  320.37   72.49
  -9  -1   0  395.26   51.29
  -9  -1   0  418.36   52.69
   9  -1   0  424.16   53.99
  -9  -1   0  416.46   54.19
  -9  -1   0  419.46   52.69
   9  -1   0  419.76   53.39
   9  -1   0  382.36   49.70
  -9  -1   0  421.16   58.39
  -9   1   0  474.05   58.79
   9   1   0  420.76   75.89
   9   1   0  510.85   53.59
  -9   1   0  547.95   54.29
  -9   1   0  550.54   53.29
  -9   1   0  477.45   56.09
   9   1   0  500.35   55.79
   9   1   0  527.25   50.59
  10  -1   0   16.00    9.60
  10  -1   0    7.90   13.10
 -10  -1   0   12.90   12.80
 -10  -1   0    7.20    9.30
  10  -1   0   18.20   13.60
 -10  -1   0   12.40   10.20
  10   1   0    7.60   12.30
 -10   1   0    8.30    9.60
 -10   1   0   23.20   10.70
   0  -2   0 3803.72  398.06
   0  -2   0 4308.27  401.66
   0  -2   0 3948.20  400.56
   0  -2   0 4014.90  397.16
   0   2   0 3970.20  400.16
   0   2   0 4064.09  398.46
   0   2   0 3850.91  399.16
   0   2   0 4057.19  399.56
   0   2   0 3955.70  399.36
  -1  -2   0  105.39   19.30
  -1  -2   0   98.29   15.70
  -1  -2   0  112.89   20.10
   1  -2   0   89.19   19.60
   1  -2   0   89.19   15.50
   1  -2   0  117.39   21.10
   1   2   0  127.19   19.00
  -1   2   0  121.79   18.20
  -1   2   0  113.59   19.00
  -1   2   0  120.39   18.00
   1   2   0  130.09   15.50
   1   2   0  104.59   17.90
   1   2   0  120.19   16.30
   1   2   0  131.09   20.20
  -1   2   0  111.49   17.70
   2  -2   0 2312.97  283.97
  -2  -2   0 2688.63  287.47
   2  -2   0 2753.02  289.57
   2  -2   0 2591.14  293.37
   2   2   0 3107.99  289.07
   2   2   0 3091.99  289.87
   2   2   0 2873.51  283.77
   2   2   0 2689.03  284.37
  -2   2   0 2939.71  289.17
  -2   2   0 3027.90  290.57
  -2   2   0 3257.77  289.37
   2   2   0 2856.31  285.17
   3  -2   0   19.00   16.60
  -3  -2   0   18.70   17.20
   3  -2   0   12.10   14.70
  -3  -2   0   16.00   11.10
   3  -2   0   27.80    9.20
   3   2   0   20.10    9.50
   3   2   0   30.10   13.50
   3   2   0   25.20   15.80
  -3   2   0   19.00   11.00
  -3   2   0   26.70   16.40
   3   2   0   26.90   19.60
  -3   2   0   21.50   16.80
   4  -2   0 2775.82  271.37
   4  -2   0 2405.36  261.47
  -4  -2   0 2820.42  254.97
  -4  -2   0 2313.57  250.37
   4   2   0 2416.56  254.17
  -4   2   0 1697.73  257.17
   4   2   0 2278.77  246.28
  -4   2   0 2754.92  251.07
   4   2   0 2449.95  264.47
  -4   2   0 2464.25  246.38
  -4   2   0 2392.26  248.18
  -4   2   0 2794.02  253.97
   4   2   0 2317.87  258.97
   4   2   0 2425.56  250.07
  -5  -2   0  515.95   54.59
  -5  -2   0  462.15   55.79
   5  -2   0  455.85   67.29
  -5   2   0  384.96   49.70
  -5   2   0  398.36   64.79
  -5   2   0  405.56   51.59
  -5   2   0  424.16   53.49
  -5   2   0  370.06   46.70
  -5   2   0  409.06   55.39
   6  -2   0  753.52   81.39
  -6  -2   0  697.73   83.69
   6  -2   0  728.23   81.49
   6  -2   0  760.22  110.79
   6  -2   0  679.03   78.19
  -6  -2   0  638.34   82.99
  -6  -2   0  736.83   80.49
  -6  -2   0  656.63   78.99
   6  -2   0  647.44   82.09
  -6   2   0  741.43   78.19
   6   2   0  786.12  106.89
  -6   2   0  802.92   83.19
   6   2   0  717.43   77.79
   6   2   0  685.63   81.69
   6   2   0  766.92   92.79
  -6   2   0  794.42   85.49
  -6   2   0  773.32   87.69
  -6   2   0  777.02   79.49
   6   2   0  761.72   82.99
   6   2   0  731.53   80.29
  -6   2   0  818.32   80.69
  -6   2   0  767.82   85.49
  -6   2   0  747.03   81.89
   7  -2   0  123.99   27.40
  -7  -2   0  117.69   29.70
  -7  -2   0  128.79   26.20
  -7  -2   0  117.49   25.30
   7  -2   0  130.09   25.20
   7  -2   0  117.79   26.30
  -7  -2   0  127.99   29.00
   7  -2   0  145.09   50.59
   7  -2   0  121.59   24.00
   7  -2   0  115.49   20.60
   7   2   0  139.69   27.90
  -7   2   0  161.98   25.40
   7   2   0  170.38   27.50
   7   2   0  163.18   22.70
  -7   2   0  159.08   29.30
   7   2   0  168.38   26.70
   7   2   0  179.68   50.59
  -7   2   0  173.48   24.10
  -7   2   0  152.28   25.60
  -7   2   0  154.78   24.80
  -8  -2   0  553.94   61.89
   8  -2   0  467.95   85.59
   8  -2   0  500.55   60.29
   8  -2   0  487.05   60.59
  -8  -2   0  447.76   64.29
   8  -2   0  480.25   59.19
  -8  -2   0  435.06   65.59
   8  -2   0  457.55   61.79
  -8  -2   0  515.75   60.29
   8  -2   0  466.45   56.79
   8   2   0  520.05   62.19
  -8   2   0  578.74   64.19
   8   2   0  586.04   69.09
   8   2   0  618.44   57.99
  -8   2   0  554.64   67.99
   8   2   0  498.45   85.49
  -8   2   0  582.24   59.19
  -8   2   0  571.94   60.39
   8   2   0  582.64   60.99
  -9  -2   0  235.48   32.80
   9  -2   0  217.98   32.90
   9  -2   0  225.38   31.60
   9  -2   0  244.88   29.60
   9  -2   0  247.78   33.20
  -9  -2   0  226.48   34.20
   9   2   0  227.48   29.00
  -9   2   0  222.88   31.70
   9   2   0  219.58   34.90
   9   2   0  211.58   32.00
  -9   2   0  232.78   31.20
  -9   2   0  225.58   35.30
  10  -2   0  387.96   43.00
 -10  -2   0  384.06   45.40
 -10  -2   0  449.56   45.50
  10  -2   0  404.36   44.60
  10  -2   0  334.17   47.90
  10   2   0  357.96   45.50
 -10   2   0  369.96   46.10
 -10   2   0  390.06   43.70
  10   2   0  384.56   45.20
  10   2   0  393.86   43.10
 -10   2   0  468.55   46.10
   0  -3   0   -8.90   10.00
   0  -3   0    1.60    6.10
   0  -3   0    1.30    9.20
   0  -3   0    5.40   14.70
   0   3   0    2.60    9.30
   0   3   0   -3.10    5.50
   0   3   0    0.00   10.50
   0   3   0   -1.80    8.00
   1  -3   0 1504.05  174.68
  -1  -3   0 1531.35  175.28
  -1  -3   0 1524.45  174.38
   1  -3   0 1646.44  180.88
   1   3   0 1785.22  176.58
  -1   3   0 1802.12  177.08
   1   3   0 1882.31  179.78
   1   3   0 1822.72  175.18
  -1   3   0 1772.52  178.78
  -1   3   0 1653.23  173.88
   1   3   0 1777.92  174.28
  -1   3   0 1858.31  179.38
   1   3   0 1795.32  179.58
   2  -3   0  294.97   34.70
  -2  -3   0  309.87   37.80
   2  -3   0  288.67   41.50
  -2  -3   0  286.27   37.00
   2  -3   0  265.47   40.20
  -2   3   0  289.77   42.30
   2   3   0  259.87   32.20
  -2   3   0  286.37   39.90
   2   3   0  277.47   34.50
  -2   3   0  282.17   35.50
  -2   3   0  262.67   38.50
   2   3   0  306.97   40.80
   2   3   0  288.27   40.60
  -3  -3   0 1139.09  113.89
  -3  -3   0 1038.90  114.49
   3  -3   0 1054.89  117.89
   3  -3   0 1037.10  107.89
  -3   3   0  933.21  115.19
   3   3   0 1071.59  115.39
   3   3   0 1093.19  117.89
   3   3   0 1076.49  109.89
   3   3   0  998.70  106.19
  -3   3   0  910.41  117.79
  -3   3   0  862.11  106.79
  -3   3   0 1064.79  116.79
   3   3   0 1156.68  127.39
  -4  -3   0   86.49   29.00
  -4  -3   0   93.29   31.40
   4  -3   0  116.79   33.80
   4   3   0  142.79   20.90
   4   3   0  140.19   26.20
  -4   3   0  130.69   35.90
   4   3   0  105.89   26.90
   4   3   0  127.99   34.70
   4   3   0  136.59   40.70
  -4   3   0  145.69   21.10
  -4   3   0  139.89   27.70
  -4   3   0  157.78   39.40
  -4   3   0  108.99   28.90
   5  -3   0  901.51  117.09
   5  -3   0 1162.98  124.59
  -5  -3   0 1236.78  121.79
   5  -3   0 1111.89  116.49
  -5  -3   0 1084.19  115.99
  -5  -3   0 1044.40  122.09
   5  -3   0 1276.47  154.28
  -5  -3   0 1255.77  117.89
  -5  -3   0 1457.95  126.39
   5  -3   0 1119.19  114.89
   5  -3   0 1020.50  118.19
   5   3   0  930.81  125.49
   5   3   0  935.21  117.29
  -5   3   0 1075.09  123.49
  -5   3   0  887.61  134.99
  -5   3   0 1240.48  122.19
  -5   3   0 1126.19  118.39
  -5   3   0 1285.97  129.49
   5   3   0  939.81  117.39
   5   3   0 1051.29  116.29
   5   3   0 1050.59  122.29
   5   3   0 1021.00  140.09
  -5   3   0 1192.58  115.69
   6  -3   0   66.49   18.30
   6  -3   0   65.39   19.90
  -6  -3   0   96.99   24.30
   6  -3   0   78.19   48.10
  -6  -3   0   82.19   18.50
   6  -3   0   51.29   14.70
   6  -3   0   84.09   20.50
   6  -3   0   57.99   26.70
  -6  -3   0   52.89   18.30
  -6  -3   0   74.89   17.80
   6   3   0   52.99   14.20
   6   3   0   54.49   17.50
  -6   3   0   66.79   16.70
   6   3   0   44.90   17.80
  -6   3   0   67.69   17.30
  -6   3   0   51.09   17.20
  -6   3   0   93.39   31.70
   6   3   0   47.20   32.30
  -6   3   0   65.59   19.50
  -7  -3   0  629.24   75.09
   7  -3   0  634.14   69.69
   7  -3   0  593.44   67.29
  -7  -3   0  568.94   68.49
  -7  -3   0  678.83   70.49
   7  -3   0  613.14   71.49
  -7   3   0  650.13   73.29
  -7   3   0  576.24   66.39
   7   3   0  610.14   71.59
   7   3   0  653.93   67.29
  -7   3   0  585.34   68.39
   7   3   0  657.73   70.59
   7   3   0  529.75   94.19
  -7   3   0  589.44   70.29
  -7   3   0  637.44   69.59
   8  -3   0   63.09   17.50
   8  -3   0   37.50   20.40
  -8  -3   0   42.80   14.20
  -8  -3   0   83.59   20.40
   8  -3   0   71.19   16.60
  -8  -3   0   50.39   20.00
   8  -3   0   49.30   12.60
   8  -3   0   52.09   15.20
  -8   3   0   30.20   10.50
  -8   3   0   60.59   15.10
  -8   3   0   66.49   21.00
  -8   3   0   27.40   11.30
   8   3   0   44.50   31.80
   8   3   0   54.19   12.50
   8   3   0   68.99   17.40
   9  -3   0  406.06   43.10
   9  -3   0  339.67   48.60
  -9  -3   0  326.07   57.59
   9  -3   0  341.37   46.80
   9  -3   0  413.66   43.00
  -9  -3   0  373.36   48.30
  -9  -3   0  386.76   43.40
   9  -3   0  393.66   41.80
  -9   3   0  371.16   47.50
  -9   3   0  324.07   41.70
  -9   3   0  362.86   43.60
   9   3   0  404.66   42.00
   9   3   0  373.66   44.80
   0  -4   0  884.81   87.49
   0  -4   0  812.52   94.29
   0   4   0  783.52   89.09
   0   4   0  784.52   86.79
   0   4   0  722.03   89.29
   0   4   0  719.33   81.49
   0   4   0  827.62   84.99
   1  -4   0   49.00   15.50
   1  -4   0   29.50   18.80
  -1  -4   0   46.40   15.10
  -1   4   0   55.29   20.10
  -1   4   0   49.10   18.60
   1   4   0   56.79   19.70
  -1   4   0   46.40   11.10
   1   4   0   54.99   12.00
  -1   4   0   55.69   13.30
   1   4   0   63.19   28.10
   1   4   0   59.59   18.90
  -1   4   0   61.69   19.40
   1   4   0   54.49   13.40
   2  -4   0  586.94   67.19
  -2  -4   0  603.74   64.79
   2  -4   0  647.44   66.89
  -2  -4   0  600.24   66.29
  -2  -4   0  536.25   69.99
  -2  -4   0  673.63   69.79
   2  -4   0  584.64   66.49
   2  -4   0  555.04   63.19
  -2  -4   0  543.55   63.59
   2  -4   0  708.63   79.39
   2  -4   0  544.15   76.79
   2  -4   0  524.85   67.79
   2   4   0  558.74   65.49
  -2   4   0  628.44   75.79
  -2   4   0  617.34   66.99
   2   4   0  594.14   73.39
  -2   4   0  526.65   70.69
   2   4   0  565.64   62.49
   2   4   0  554.74   71.59
  -2   4   0  582.84   71.19
  -2   4   0  569.94   63.39
   3  -4   0   99.39   21.10
   3   4   0   79.79   17.80
  -3   4   0   36.30   25.40
  -3   4   0   37.20   31.10
   4  -4   0 1084.99  107.29
   4  -4   0 1102.79  104.19
   4  -4   0 1254.77  116.29
  -4  -4   0 1141.19  114.99
  -4  -4   0  748.23  113.19
  -4  -4   0  975.20  106.29
   4  -4   0 1148.49  107.49
   4  -4   0 1057.09  103.39
   4  -4   0 1135.09  122.19
   4  -4   0  843.12  110.99
   4   4   0  870.01  104.49
   4   4   0 1018.10  108.49
   4   4   0 1074.09  111.59
  -4   4   0  805.62  116.39
   4   4   0 1081.59  110.19
   4   4   0  919.11  122.29
   4   4   0 1079.49  134.19
   4   4   0 1029.20  105.59
  -4   4   0 1045.00  107.19
  -4   4   0  959.40  105.29
  -4   4   0  960.10  110.19
  -4   4   0  935.21  122.59
   4   4   0  951.80  116.79
  -4   4   0  702.73  111.09
  -4   4   0  884.51  123.09
   5  -4   0  113.69   28.10
   5  -4   0   96.39   22.20
  -5  -4   0  116.99   30.20
   5  -4   0   95.59   20.30
  -5  -4   0   72.09   22.60
   5  -4   0   97.49   17.70
   5  -4   0   81.99   26.00
  -5  -4   0   88.99   27.80
   5  -4   0  131.19   36.30
  -5  -4   0   45.20   29.00
   5  -4   0   88.39   22.80
  -5  -4   0   71.49   17.70
  -5   4   0   56.09   19.30
  -5   4   0   75.29   34.10
   5   4   0   95.99   24.50
  -5   4   0   50.89   18.00
   5   4   0   89.99   23.20
  -5   4   0   94.59   19.90
   5   4   0   42.90   16.30
   5   4   0   85.19   26.90
  -5   4   0   93.69   23.80
   5   4   0   76.59   18.90
   5   4   0   71.89   37.90
  -5   4   0   92.29   25.90
   6  -4   0  528.25   82.99
  -6  -4   0  744.33   74.99
   6  -4   0  694.83   75.69
  -6  -4   0  754.62   73.19
   6  -4   0  505.45   74.69
   6  -4   0  657.13   82.89
   6  -4   0  702.43   95.89
  -6  -4   0  744.63   79.49
  -6  -4   0  670.23   78.09
   6   4   0  563.04   73.49
  -6   4   0  656.43   74.19
  -6   4   0  461.75   90.79
  -6   4   0  703.73   72.19
  -6   4   0  573.04   74.19
  -6   4   0  658.63   75.59
  -6   4   0  665.83   78.89
   7  -4   0   10.50   11.90
   7  -4   0   -6.50   17.70
  -7  -4   0    4.20   12.20
  -7  -4   0    4.80   12.90
   7  -4   0    1.80   13.80
  -7  -4   0    7.80   18.00
   7  -4   0    8.00   11.20
   7  -4   0    0.70   13.20
  -7   4   0    5.60   14.00
   7   4   0   11.60   14.40
  -7   4   0    3.50   11.60
   7   4   0    4.50   10.60
   7   4   0    3.10   24.30
   7   4   0    3.50   12.90
  -7   4   0    2.30    6.30
  -7   4   0    4.00    8.80
   8  -4   0  698.63   79.89
  -8  -4   0  644.54   96.09
  -8  -4   0  723.03   79.59
  -8  -4   0  727.23   80.59
   8  -4   0  704.33   85.39
  -8  -4   0  766.72   85.59
   8  -4   0  668.43   85.99
   8  -4   0  778.72   78.79
   8   4   0  839.12   81.59
  -8   4   0  768.22   83.69
  -8   4   0  766.32   80.69
   8   4   0  889.61   79.19
  -8   4   0  779.42   81.89
  -9  -4   0   37.10   14.10
  -9  -4   0   42.30   11.50
  -9  -4   0   49.10   19.70
   9  -4   0   55.19   14.80
   9  -4   0   54.49   10.10
  -9  -4   0   73.39   18.00
   9   4   0   50.09   12.00
  -9   4   0   46.10   10.70
   9   4   0   40.00    8.80
  -9   4   0   28.10   12.30
   0  -5   0   10.10   22.70
   0   5   0    7.00   17.70
   1  -5   0 1768.22  170.08
   1  -5   0 1168.48  176.18
   1  -5   0 1873.71  170.58
   1  -5   0 1661.43  166.88
   1  -5   0 1463.75  173.08
  -1  -5   0 1669.83  169.88
  -1  -5   0 1680.63  165.88
  -1  -5   0 1735.53  168.98
   1  -5   0 1746.23  183.48
   1  -5   0 1587.44  163.88
  -1  -5   0 1680.43  166.38
   1  -5   0 1507.35  164.78
  -1  -5   0 1581.24  212.18
  -1  -5   0 1231.58  173.98
   1  -5   0 1649.63  168.18
  -1   5   0 1647.64  167.48
  -1   5   0 1629.34  163.68
   1   5   0 1664.23  167.98
   1   5   0 1687.33  164.18
   1   5   0 1633.84  167.28
  -1   5   0 1372.46  168.98
  -1   5   0 1514.75  172.78
   2  -5   0   56.69   20.10
   2  -5   0   35.10   12.70
   2  -5   0   42.90   17.70
   2  -5   0   33.80   16.90
   2  -5   0   56.59   19.90
  -2  -5   0   30.80   15.00
  -2  -5   0   30.40   14.00
  -2  -5   0   17.40   20.00
  -2  -5   0   27.00   18.30
  -2  -5   0   38.90   13.10
   2  -5   0   33.80   12.40
   2  -5   0   42.20   27.20
  -2  -5   0   46.80   13.50
   2   5   0   51.79   12.50
  -2   5   0   53.29   13.40
   2   5   0   49.40   16.20
  -2   5   0   48.80   16.20
  -2   5   0   44.00   27.30
   2   5   0   53.29   14.30
   3  -5   0  775.62   93.69
  -3  -5   0  810.02   94.09
   3  -5   0  785.32   93.09
  -3  -5   0  965.20  144.39
   3  -5   0  812.62  100.09
   3  -5   0  847.62   99.79
  -3  -5   0  839.92  102.79
   3  -5   0  816.52  121.39
  -3  -5   0  779.82  138.59
   3  -5   0  674.63   97.19
  -3   5   0 1043.30   97.39
   3   5   0  897.01  119.99
   3   5   0  890.31   92.69
   3   5   0  923.51   93.99
  -3   5   0 1003.10  102.39
   3   5   0  913.51   96.59
   3   5   0  918.01   98.19
  -3   5   0  925.11  101.29
  -4  -5   0   59.79   39.60
   4  -5   0   56.89   27.00
   4  -5   0  163.18   31.20
  -4  -5   0   80.69   52.19
   4  -5   0  127.39   24.50
  -4  -5   0  101.39   29.50
  -4  -5   0   84.29   28.40
   4  -5   0  137.69   33.60
  -4  -5   0   86.59   33.30
   4  -5   0  121.69   38.70
  -4  -5   0  103.59   22.20
  -4  -5   0  100.29   20.00
   4  -5   0  122.09   24.50
   4   5   0  119.59   22.30
  -4   5   0   79.59   21.60
   4   5   0  119.19   30.10
  -4   5   0  101.89   32.00
   4   5   0  127.79   25.80
  -4   5   0  102.29   51.29
  -4   5   0   80.69   28.90
   4   5   0   88.09   39.60
   4   5   0  112.59   22.30
   4   5   0  128.79   26.50
  -5  -5   0  605.94   67.79
  -5  -5   0  680.23  106.99
   5  -5   0  550.74  100.89
   5  -5   0  536.25   78.09
  -5  -5   0  775.22   93.59
   5  -5   0  697.53   84.79
  -5  -5   0  709.03   78.89
   5  -5   0  468.25   72.09
   5  -5   0  447.86   71.99
   5  -5   0  644.24   76.19
  -5  -5   0  602.24  102.39
  -5  -5   0  629.54   79.89
  -5   5   0  713.33   81.89
  -5   5   0  758.02   72.49
  -5   5   0  768.12   76.29
   5   5   0  622.14   73.39
   5   5   0  620.94   70.79
  -5   5   0  587.14   70.49
   5   5   0  484.15   92.29
   5   5   0  512.35   71.79
  -6  -5   0   77.29   38.30
  -6  -5   0  106.49   20.30
   6  -5   0  103.69   24.60
  -6  -5   0  129.99   30.50
   6  -5   0  123.69   35.50
   6  -5   0  138.99   26.10
   6  -5   0   82.19   28.80
  -6   5   0  121.69   27.30
  -6   5   0   62.59   18.60
  -6   5   0  140.39   24.30
  -6   5   0  136.19   21.90
   6   5   0   86.29   17.10
   6   5   0  139.79   27.10
   6   5   0   78.59   21.90
   6   5   0   78.09   43.90
  -7  -5   0  426.86   46.20
  -7  -5   0  328.57   61.39
   7  -5   0  482.75   49.10
   7  -5   0  394.56   54.09
  -7  -5   0  474.25   53.59
   7   5   0  422.36   45.60
  -7   5   0  395.16   47.90
  -7   5   0  398.46   48.80
  -7   5   0  371.46   49.50
   7   5   0  446.86   49.20
  -8  -5   0   96.79   22.00
  -8  -5   0   59.69   22.80
   8  -5   0   72.79   18.00
   8   5   0   97.49   13.90
   8   5   0   93.59   17.50
   0  -6   0  911.61   98.89
   0  -6   0  802.12   97.79
   0  -6   0  790.12   94.79
   0  -6   0  920.01   98.09
   0  -6   0  856.91   94.29
   0  -6   0  943.01  115.19
   1  -6   0   -4.10   11.60
  -1  -6   0   12.00   17.50
   1  -6   0   35.70   17.60
   1  -6   0   28.60   19.20
  -1  -6   0   21.00   15.80
  -1  -6   0   17.90   13.60
   1  -6   0   23.90   18.10
   1  -6   0   12.90   11.60
   1  -6   0   22.60   17.20
  -1  -6   0   34.80   17.70
  -1  -6   0   21.20   12.10
  -1  -6   0   15.70   28.90
   1   6   0   15.60   15.30
   1   6   0   15.30    9.20
  -1   6   0   12.20    9.10
   1   6   0   17.80   20.20
   1   6   0   15.80   10.20
  -1   6   0   13.10   12.60
  -1   6   0   14.90    9.90
   2  -6   0  566.04   81.99
   2  -6   0  604.74   72.49
   2  -6   0  541.75   88.99
   2  -6   0  536.25   70.29
   2  -6   0  560.54   71.59
   2  -6   0  532.65   64.99
  -2  -6   0  596.64   66.79
  -2  -6   0  566.04   69.29
   2   6   0  581.94   64.19
   2   6   0  625.24   68.49
   2   6   0  563.64   69.59
  -2   6   0  613.24   70.39
   2   6   0  499.85   87.59
  -2   6   0  562.74   68.99
  -2   6   0  616.64   65.49
  -3  -6   0   25.30   16.30
   3  -6   0   -1.20   21.60
   3  -6   0   14.70   19.30
   3  -6   0   19.90   21.70
  -3  -6   0   14.70   22.70
   3  -6   0    6.90   30.40
   3  -6   0   26.30   15.40
   3   6   0   20.60   17.60
   3   6   0   29.10   19.50
  -3   6   0   11.80   15.60
   3   6   0   13.40   10.10
  -3   6   0   20.00   13.60
  -3   6   0   13.80   11.80
   3   6   0   25.00   12.10
  -3   6   0   13.70   24.30
   3   6   0   18.80   13.00
   3   6   0   28.00   31.80
   4  -6   0  692.43   79.39
   4  -6   0  724.73   83.79
   4  -6   0  661.73   82.49
  -4  -6   0  701.43   84.19
   4  -6   0  859.51   97.59
   4  -6   0  787.32   78.59
  -4  -6   0  623.74   87.59
  -4   6   0  579.74   81.19
   4   6   0  766.52   79.99
   4   6   0  722.43   76.39
   4   6   0  705.13   79.19
   4   6   0  471.15   74.79
   5  -6   0   -3.20   13.80
   5  -6   0   10.60   20.90
  -5  -6   0    6.90   16.70
   5  -6   0   -3.50   25.90
   5  -6   0    5.30   13.60
  -5  -6   0  -11.70   19.90
  -5  -6   0   13.60   33.80
   5  -6   0    4.30   18.60
  -5   6   0    4.30    8.40
   5   6   0    8.50   12.80
  -5   6   0    9.70    9.60
  -5   6   0    7.90   21.30
   5   6   0    2.40   12.50
  -6  -6   0  407.96   43.70
   6  -6   0  407.66   39.30
   6  -6   0  299.97   43.00
  -6  -6   0  345.57   52.09
   6   6   0  295.67   35.90
  -6   6   0  291.67   38.80
  -6   6   0  263.07   42.20
   6   6   0  277.47   39.60
   6   6   0  309.57   38.10
   0  -7   0    2.50   13.40
   0  -7   0    9.00   13.10
   0  -7   0    0.00   13.40
   0   7   0   -3.10    7.00
   0   7   0    1.50    8.20
   0   7   0    7.00   14.50
   1  -7   0  763.22   87.89
  -1  -7   0  671.33   83.49
   1  -7   0  768.62  102.09
   1  -7   0  777.92   84.99
   1  -7   0  762.72   83.79
  -1   7   0  800.22   82.59
  -1   7   0  879.01   86.59
  -1   7   0  735.53   86.79
   1   7   0  781.12   82.29
   1   7   0  787.62   84.89
   3  -7   0  398.46   77.19
   3  -7   0  499.05   57.39
   3  -7   0  446.06   58.69
  -3  -7   0  464.55   81.69
   3   7   0  479.25   54.89
  -3   7   0  430.06   56.99
   3   7   0  529.75   54.89
  10   0  -1  263.27   34.10
  10   0  -1  242.38   35.50
 -10   0   1  276.77   33.20
 -10   0   1  260.97   36.00
 -10   0   1  269.17   33.80
  10   0  -1  255.47   31.20
  -9   0   1  249.18   36.20
  -9   0   1  289.07   39.50
  -9   0   1  262.17   42.70
  -9   0   1  265.37   35.70
   9   0  -1  225.18   59.29
  -9   0   1  268.07   37.00
   9   0  -1  274.67   38.50
   9   0  -1  276.57   45.00
   9   0  -1  287.27   36.10
   9   0  -1  279.67   33.80
  -8   0   1  931.91   97.99
  -8   0   1  903.61  104.59
   8   0  -1  935.21  127.69
  -8   0   1  938.91  100.49
  -8   0   1  909.01   98.69
  -8   0   1  926.91   99.19
   8   0  -1  961.60   96.79
   8   0  -1  928.21   99.49
   8   0  -1  897.91  100.49
   7   0  -1  201.88   29.10
   7   0  -1  181.18   29.00
  -7   0   1  206.68   28.90
  -7   0   1  183.18   28.50
   7   0  -1  209.18   25.90
   7   0  -1  230.78   52.99
  -7   0   1  219.58   35.60
  -7   0   1  180.38   28.70
   7   0  -1  217.88   42.90
  -7   0   1  192.08   26.80
   7   0  -1  189.88   29.00
   6   0  -1 2531.05  255.77
  -6   0   1 2332.17  244.18
   6   0  -1 2003.40  242.68
  -6   0   1 2569.24  249.48
   6   0  -1 2698.13  268.87
  -5   0   1   38.70   14.50
   5   0  -1   37.00   22.10
  -5   0   1   44.90   16.20
   5   0  -1   37.70   18.50
  -4   0   1 2444.76  241.58
  -4   0   1 2558.04  251.97
   4   0  -1 2313.97  240.98
   4   0  -1 2417.36  244.48
  -4   0   1 2472.75  241.48
   4   0  -1 2351.36  251.87
   4   0  -1 2183.98  247.18
  -4   0   1 2383.96  238.78
   4   0  -1 2205.68  239.58
  -3   0   1   13.90    6.60
  -3   0   1    8.20   11.50
   3   0  -1    7.30    9.40
   3   0  -1    8.20   10.80
  -3   0   1    2.20    8.30
   3   0  -1    6.60   12.20
  -3   0   1    5.00   10.70
   3   0  -1   11.50    9.70
  -2   0   1  690.23   62.49
   2   0  -1  477.25   65.79
   2   0  -1  435.36   64.39
  -2   0   1  739.03   63.89
  -2   0   1  721.23   68.49
   2   0  -1  590.04   66.09
  -1   0   1    3.80    2.60
   1   0  -1    1.80    2.90
   1   0  -1   10.50    7.00
  -1   0   1    1.30    4.00
   1   0  -1    0.50    5.00
   1   0  -1    8.30    6.70
  -1   0   1    6.00    4.90
  -1   0   1    5.50    3.60
   1   0  -1    3.90    5.40
   0   0   1 1500.65  141.29
   0   0   1 1379.06  149.29
   0   0  -1 1423.26  140.99
   0   0   1 1121.79  140.89
   0   0   1 1500.35  142.19
   0   0  -1 1273.57  141.19
   0   0  -1 1356.76  141.49
   0   0   1 1560.34  142.89
   0   0  -1 1529.85  141.39
   0   0  -1 1469.65  142.69
   0   0  -1 1484.15  141.89
  -1   0  -1   13.10    5.80
   1   0   1   13.60   14.70
  -1   0  -1   11.10   16.70
  -1   0  -1   13.60    3.90
  -1   0  -1   12.20    3.80
  -1   0  -1   11.50    6.30
   1   0   1   11.60    4.10
   1   0   1    9.70    6.80
   2   0   1 3914.41  321.27
   2   0   1 2841.62  339.87
   2   0   1 3315.07  325.17
   2   0   1 2553.84  324.27
  -2   0  -1 3493.35  325.27
   3   0   1   56.79   24.30
   3   0   1   39.70   30.10
  -3   0  -1   26.70   12.80
   3   0   1   33.70    8.10
   3   0   1   57.89   17.60
  -3   0  -1   28.70   10.40
   4   0   1 1284.27  127.39
  -4   0  -1 1052.89  120.89
  -4   0  -1 1051.49  121.29
  -4   0  -1 1176.08  128.99
   4   0   1 1263.17  135.89
  -5   0  -1   81.69   15.70
   5   0   1   93.69   24.10
  -5   0  -1   76.89   19.90
   5   0   1   95.79   32.40
  -5   0  -1  102.89   20.40
   6   0   1  434.26   52.89
  -6   0  -1  427.06   49.70
  -6   0  -1  426.56   51.09
  -6   0  -1  421.56   51.09
   6   0   1  466.25   61.89
   6   0   1  425.96   48.50
   6   0   1  450.85   51.29
  -6   0  -1  508.75   55.99
   6   0   1  490.95   72.79
   7   0   1   22.40   14.40
  -7   0  -1   17.40   11.70
   7   0   1    3.70   19.40
   7   0   1   28.30   28.90
  -7   0  -1   29.60   18.10
  -7   0  -1   15.20   10.70
   7   0   1   16.50   12.90
  -7   0  -1   17.50   10.20
   7   0   1   29.20    9.40
  -8   0  -1  654.03   74.39
   8   0   1  722.33   75.89
   8   0   1  692.83   71.39
   8   0   1  565.64   96.89
  -8   0  -1  707.73   80.19
   8   0   1  638.04   75.99
  -8   0  -1  653.03   73.59
  -8   0  -1  684.63   72.89
  -9   0  -1   22.80   13.80
   9   0   1    7.50    9.60
  -9   0  -1    9.90   17.40
  -9   0  -1   19.70   12.30
   9   0   1   26.40   16.50
  -9   0  -1   24.20   12.90
   9   0   1   23.40   29.00
  10   0   1  858.01   85.99
 -10   0  -1  833.82   86.69
 -10   0  -1  785.22   87.09
 -10   0  -1  865.31   87.79
  10   0   1  810.12   88.49
 -10  -1   1   20.30   11.20
  10  -1  -1   23.30   15.10
  10  -1  -1   11.50   11.60
 -10  -1   1   18.00   14.40
 -10  -1   1   16.80   11.10
  10  -1  -1   23.10    8.80
 -10   1   1   46.80   12.40
 -10   1   1   49.80   13.10
  10   1  -1   36.80    9.60
  10   1  -1   38.00   16.40
  10   1  -1   31.20   14.80
   9  -1  -1  677.53   71.59
  -9  -1   1  624.64   79.19
  -9  -1   1  655.23   75.59
  -9  -1   1  640.44   72.49
   9  -1  -1  607.14   74.29
   9  -1  -1  670.03   73.69
   9  -1  -1  509.45   95.49
  -9  -1   1  593.04   73.49
   9  -1  -1  656.33   75.39
  -9   1   1  738.93   77.49
   9   1  -1  701.13   76.49
  -9   1   1  763.02   73.59
  -9   1   1  725.43   74.69
   9   1  -1  582.74   97.09
  -9   1   1  657.93   79.09
   9   1  -1  734.43   74.39
   9   1  -1  744.33   71.69
   9   1  -1  748.33   73.69
   8  -1  -1   30.90   30.40
  -8  -1   1   21.10   12.10
   8  -1  -1   32.40   11.00
  -8  -1   1   32.70   14.20
   8  -1  -1   30.30   15.90
  -8  -1   1   14.90   11.00
  -8  -1   1   20.30   19.30
  -8  -1   1   33.50   16.80
   8   1  -1   54.69   19.70
   8   1  -1   65.09   38.80
   8   1  -1   42.30   14.60
  -8   1   1   38.80   16.30
  -8   1   1   32.00   12.40
  -8   1   1   50.09   21.40
  -8   1   1   54.59   13.90
   8   1  -1   39.60   10.40
   7  -1  -1  982.70  129.79
   7  -1  -1 1133.79  122.29
  -7  -1   1 1113.19  128.09
   7  -1  -1 1068.09  123.19
  -7  -1   1 1044.20  122.09
   7  -1  -1 1138.69  124.89
  -7  -1   1 1079.39  123.49
  -7  -1   1 1106.89  124.39
  -7  -1   1 1060.39  123.19
   7  -1  -1 1167.58  149.29
   7   1  -1 1418.46  156.18
  -7   1   1 1325.07  129.59
  -7   1   1 1204.58  123.99
   7   1  -1 1305.17  124.29
   7   1  -1 1226.18  125.69
   7   1  -1 1266.27  124.49
   7   1  -1 1305.77  122.19
  -7   1   1 1276.97  127.59
   7   1  -1 1206.78  138.29
  -7   1   1 1306.47  123.29
  -6  -1   1  102.99   18.60
  -6  -1   1  121.49   24.30
  -6  -1   1  102.99   18.60
   6  -1  -1  101.69   17.10
  -6  -1   1  104.19   18.80
   6  -1  -1  108.99   19.50
   6  -1  -1  124.69   40.30
   6  -1  -1  103.09   20.90
   6  -1  -1  133.49   33.40
   6   1  -1   63.19   24.90
   6   1  -1   62.39   15.40
   6   1  -1   86.89   14.80
   6   1  -1   85.39   34.50
  -6   1   1   89.09   18.30
  -6   1   1   72.59   15.30
  -6   1   1  107.89   22.60
  -5  -1   1 1250.77  121.79
   5  -1  -1 1243.58  140.49
   5  -1  -1 1236.88  128.09
  -5  -1   1 1162.78  122.19
  -5   1   1 1129.89  119.79
  -5   1   1 1092.89  121.19
   5   1  -1 1092.99  135.79
   5   1  -1  945.71  115.99
  -5   1   1  977.10  115.49
   5   1  -1 1060.99  124.79
  -5   1   1 1202.88  120.19
  -4  -1   1    8.40   12.50
  -4  -1   1    7.90   13.80
   4  -1  -1   10.10   16.50
   4  -1  -1   12.20   20.20
   4   1  -1    1.70   12.80
   4   1  -1    9.90   10.80
  -4   1   1   16.70   11.80
  -4   1   1   19.80   13.60
  -4   1   1    6.70   16.30
  -4   1   1   14.50    9.40
  -4   1   1   41.80   14.60
   4   1  -1    7.10   17.30
  -4   1   1   11.80   11.90
   4   1  -1   13.30   17.00
   3  -1  -1 1568.94  165.58
   3  -1  -1 1738.93  158.98
  -3  -1   1 1457.45  153.88
  -3  -1   1 1462.15  155.38
   3  -1  -1 1517.55  158.98
   3   1  -1 1535.55  156.58
  -3   1   1 1323.97  154.08
  -3   1   1 1763.12  162.88
  -3   1   1 1506.55  151.38
   3   1  -1 1406.16  153.18
   3   1  -1 1494.65  162.88
  -3   1   1 1249.57  154.98
   2  -1  -1  232.08   28.20
   2  -1  -1  212.08   28.30
   2  -1  -1  221.68   26.70
  -2  -1   1  254.57   27.40
   2  -1  -1  260.37   29.60
  -2   1   1  197.68   22.80
  -2   1   1  201.58   27.30
   2   1  -1  205.58   29.30
  -2   1   1  198.58   28.80
  -2   1   1  226.88   27.10
   2   1  -1  216.78   28.20
  -1  -1   1 3950.30  358.36
   1  -1  -1 3796.82  357.86
  -1  -1   1 3873.31  356.16
   1  -1  -1 3722.93  357.26
   1  -1  -1 3628.14  356.36
   1  -1  -1 3729.83  357.86
  -1   1   1 3504.95  357.86
  -1   1   1 3088.29  356.36
   1   1  -1 3616.24  356.26
   1   1  -1 3480.95  356.76
  -1   1   1 3274.27  355.86
   1   1  -1 3253.37  354.26
   0  -1  -1  298.17   32.80
   0  -1  -1  333.47   32.20
   0  -1   1  316.07   30.80
   0  -1   1  328.77   34.40
   0  -1  -1  324.27   33.50
   0  -1  -1  323.17   33.60
   0  -1   1  336.67   33.60
   0  -1  -1  297.77   31.90
   0   1   1  250.17   31.20
   0   1  -1  233.48   32.50
   0   1  -1  254.97   30.60
   0   1   1  274.67   32.00
   0   1   1  254.97   32.50
   0   1   1  251.07   31.70
   1  -1   1 1572.14  163.48
  -1  -1  -1 1543.35  163.28
  -1  -1  -1 1534.85  164.18
  -1  -1  -1 1447.26  160.88
  -1  -1  -1 1443.86  162.18
   1   1   1 1701.13  164.18
   1   1   1 1729.83  161.78
   1   1   1 1573.44  161.98
   1   1   1 1771.72  163.08
   1   1   1 1702.93  162.38
  -1   1  -1 1584.54  160.98
  -1   1  -1 1743.63  161.68
  -2  -1  -1 1792.62  204.38
   2  -1   1 1748.03  200.18
  -2  -1  -1 1886.21  201.08
   2  -1   1 2003.80  203.48
   2   1   1 2040.70  202.98
   2   1   1 2000.90  200.88
   2   1   1 2349.17  221.18
   2   1   1 2258.17  205.78
  -2   1  -1 1913.31  204.38
  -3  -1  -1 1623.84  192.88
   3  -1   1 1974.90  187.28
   3  -1   1 2495.45  206.38
  -3  -1  -1 2026.90  188.58
   3   1   1 1867.61  194.88
  -3   1  -1 2024.10  194.38
   3   1   1 1349.96  188.98
   3   1   1 1309.97  194.08
   3   1   1 2007.70  210.08
  -4  -1  -1  745.63   68.79
   4  -1   1  407.46   73.09
   4  -1   1  590.04   78.09
   4  -1   1  434.76   82.19
  -4   1  -1  715.03   68.79
   4   1   1  575.94   71.99
   4   1   1  580.14   80.49
  -4   1  -1  807.32   78.69
  -4   1  -1  663.53   67.99
   5  -1   1 1692.23  171.68
   5  -1   1 1542.05  171.28
   5  -1   1 1692.03  185.08
  -5  -1  -1 1540.95  161.18
  -5   1  -1 1527.45  161.78
   5   1   1 1554.24  167.58
  -5   1  -1 1422.46  169.38
  -5   1  -1 1572.34  161.28
  -5   1  -1 1412.06  157.78
   5   1   1 1575.84  178.38
   6  -1   1  214.68   29.80
   6  -1   1  173.38   24.30
  -6  -1  -1  188.18   26.60
   6  -1   1  214.48   49.10
  -6  -1  -1  179.48   24.20
  -6  -1  -1  173.38   25.90
   6  -1   1  174.58   28.10
  -6  -1  -1  186.18   26.40
  -6  -1  -1  184.08   28.90
   6  -1   1  174.38   23.10
  -6   1  -1  145.19   26.30
   6   1   1  141.09   26.20
  -6   1  -1  155.58   23.70
   6   1   1  157.38   22.90
  -6   1  -1  168.28   30.00
   6   1   1  143.49   25.70
  -6   1  -1  157.28   23.70
   6   1   1  172.48   45.60
  -6   1  -1  166.58   29.60
   6   1   1  150.18   36.10
   6   1   1  141.39   26.90
  -6   1  -1  142.79   24.20
  -7  -1  -1  809.12   92.59
   7  -1   1  756.62   84.89
  -7  -1  -1  768.52   85.89
  -7  -1  -1  828.02   87.69
   7  -1   1  775.52  112.09
   7  -1   1  718.33   88.49
  -7  -1  -1  799.72   87.49
  -7  -1  -1  808.42   88.59
   7  -1   1  774.92   87.39
  -7   1  -1  834.82   87.39
   7   1   1  856.01   85.39
  -7   1  -1  850.11   86.69
   7   1   1  932.81  117.59
  -7   1  -1  864.71   93.29
  -7   1  -1  798.32   89.19
   7   1   1  823.72   89.69
   7   1   1  858.01   88.99
   7   1   1  700.93  119.89
   7   1   1  824.82   87.89
   8  -1   1  550.94   61.19
  -8  -1  -1  540.85   60.69
   8  -1   1  549.05   57.59
  -8  -1  -1  534.65   61.19
   8  -1   1  488.45   61.49
  -8  -1  -1  501.05   58.69
  -8  -1  -1  503.55   60.09
   8  -1   1  493.85   84.99
  -8  -1  -1  515.25   66.29
   8   1   1  515.85   60.19
   8   1   1  493.75   85.59
  -8   1  -1  547.65   59.29
  -8   1  -1  538.45   60.59
   8   1   1  557.04   57.59
   8   1   1  516.35   61.59
  -8   1  -1  502.95   65.89
   8   1   1  494.35   61.69
   9  -1   1  363.56   44.50
   9  -1   1  290.17   64.69
   9  -1   1  401.06   44.40
  -9  -1  -1  390.76   43.30
  -9  -1  -1  349.17   44.40
  -9  -1  -1  366.46   41.80
   9  -1   1  399.36   45.20
  -9  -1  -1  374.26   49.10
   9  -1   1  412.76   40.60
  -9  -1  -1  359.36   42.70
  -9   1  -1  299.97   47.50
  -9   1  -1  296.77   43.90
   9   1   1  320.67   39.20
   9   1   1  302.37   43.20
   9   1   1  253.67   60.59
  -9   1  -1  319.07   41.60
  -9   1  -1  315.57   42.60
   9   1   1  289.97   43.50
 -10  -1  -1  163.38   25.60
 -10  -1  -1  173.08   24.30
 -10  -1  -1  156.58   27.70
 -10  -1  -1  160.58   27.90
  10  -1   1  186.08   27.60
  10  -1   1  181.08   23.90
  10  -1   1  155.08   26.90
  10   1   1  192.98   27.80
 -10   1  -1  213.38   26.00
 -10   1  -1  218.48   27.10
  10   1   1  231.48   24.20
  10  -2  -1  482.25   49.80
 -10  -2   1  471.65   49.90
  10  -2  -1  435.26   48.30
  10  -2  -1  443.26   47.10
 -10  -2   1  482.15   49.60
 -10   2   1  377.66   50.09
 -10   2   1  399.46   47.80
 -10   2   1  428.16   49.30
  10   2  -1  423.16   47.00
  10   2  -1  421.76   49.00
  -9  -2   1   58.59   16.10
  -9  -2   1   36.90   16.20
   9  -2  -1   38.00   15.00
   9  -2  -1   49.99   11.70
   9  -2  -1   34.50   14.10
   9   2  -1   23.40    9.80
   9   2  -1   27.10   14.10
   9   2  -1   34.80   14.60
  -9   2   1   25.60   11.90
  -9   2   1   34.60   12.90
  -9   2   1   53.59   19.40
   8  -2  -1  829.82   85.69
   8  -2  -1  766.72   88.59
   8  -2  -1  721.73  112.79
  -8  -2   1  868.11   88.69
   8  -2  -1  896.11   89.89
  -8  -2   1  803.42   93.09
   8  -2  -1  878.21   88.79
  -8  -2   1  810.62   93.39
  -8  -2   1  910.11   90.19
  -8   2   1  779.22   87.69
   8   2  -1  795.92   88.59
   8   2  -1  744.83  113.99
   8   2  -1  801.42   85.39
   8   2  -1  814.52   87.89
  -8   2   1  763.62   86.39
  -8   2   1  826.02   91.99
  -7  -2   1  158.08   34.10
   7  -2  -1  167.68   29.80
  -7  -2   1  172.18   28.70
  -7  -2   1  171.08   33.60
   7  -2  -1  178.78   25.70
   7  -2  -1  170.38   53.69
  -7  -2   1  158.68   28.60
   7  -2  -1  151.08   28.20
   7  -2  -1  162.08   29.70
   7   2  -1  193.88   52.89
  -7   2   1  171.88   27.60
  -7   2   1  195.18   39.50
  -7   2   1  175.68   28.00
  -7   2   1  194.08   31.40
   7   2  -1  201.48   25.60
  -7   2   1  183.88   26.10
   7   2  -1  206.48   30.90
   6  -2  -1  877.51   94.79
   6  -2  -1  797.82   90.49
  -6  -2   1  965.40   99.19
  -6  -2   1  801.22   95.49
  -6  -2   1  838.82   92.39
   6  -2  -1  870.61   93.59
   6  -2  -1  913.01  123.59
  -6  -2   1  888.91   92.59
   6   2  -1  776.62   94.89
  -6   2   1  917.71  101.39
  -6   2   1  839.42   91.59
   6   2  -1  919.31   92.99
   6   2  -1  890.81  118.79
   6   2  -1  802.92   89.89
  -6   2   1  919.51   95.69
  -6   2   1  874.81   90.79
  -6   2   1  940.21   93.89
   6   2  -1  804.32  103.79
   6   2  -1  814.42   94.49
  -6   2   1  828.52   93.49
  -5  -2   1   30.70   21.60
   5  -2  -1   13.80   26.40
  -5  -2   1   26.70   16.20
   5  -2  -1   13.50   20.90
   5   2  -1   23.30   26.00
  -5   2   1   20.50   16.80
   5   2  -1   25.20   22.80
  -5   2   1   40.50   19.00
  -5   2   1   23.10   12.60
  -5   2   1   25.00    9.30
   5   2  -1   11.20    9.30
  -5   2   1   45.60   27.80
  -5   2   1   30.80   14.50
   5   2  -1   10.20   12.70
   5   2  -1   22.30   18.60
  -4  -2   1 1241.88  119.89
   4  -2  -1 1171.68  128.59
  -4  -2   1 1218.48  115.89
  -4   2   1 1085.49  111.09
   4   2  -1 1032.70  113.49
  -4   2   1 1110.79  116.49
   4   2  -1 1107.49  128.79
   4   2  -1  980.50  109.59
   4   2  -1  803.12  120.09
  -4   2   1 1073.79  119.69
  -4   2   1 1145.49  118.09
   4   2  -1 1065.19  117.99
  -4   2   1  864.51  116.59
  -4   2   1 1094.19  127.09
  -3  -2   1  212.78   31.90
  -3  -2   1  197.08   28.50
  -3  -2   1  205.18   26.50
   3  -2  -1  172.98   31.40
   3  -2  -1  213.48   37.10
   3  -2  -1  206.78   37.20
   3  -2  -1  177.08   30.10
   3  -2  -1  184.58   28.10
  -3   2   1  211.18   34.30
  -3   2   1  184.58   32.40
  -3   2   1  209.68   32.70
   3   2  -1  216.08   38.60
  -3   2   1  160.58   29.60
   3   2  -1  207.58   31.00
   3   2  -1  203.28   35.20
   3   2  -1  201.78   25.90
   2  -2  -1 4466.95  460.75
   2  -2  -1 4263.47  454.55
  -2  -2   1 4466.65  456.45
   2  -2  -1 4973.30  461.45
   2  -2  -1 4603.74  462.25
   2  -2  -1 4344.97  458.45
  -2  -2   1 4804.92  457.65
   2  -2  -1 4783.82  465.35
  -2  -2   1 4516.75  457.75
  -2   2   1 4742.63  458.45
   2   2  -1 4945.41  459.75
  -2   2   1 4434.76  459.45
   2   2  -1 4535.15  455.05
  -2   2   1 4270.77  456.55
  -2   2   1 4496.65  460.15
   2   2  -1 4760.62  459.55
   2   2  -1 4389.26  453.55
   1  -2  -1  135.69   20.20
  -1  -2   1  123.19   16.70
   1  -2  -1  121.29   15.70
  -1  -2   1  126.39   17.70
  -1  -2   1  136.19   16.80
   1  -2  -1  141.09   21.70
   1  -2  -1  141.89   21.30
  -1   2   1  102.79   17.20
  -1   2   1   73.79   16.80
  -1   2   1  101.79   19.30
   1   2  -1   92.59   15.40
   1   2  -1   96.69   14.30
   1   2  -1   89.39   16.70
   1   2  -1  123.59   20.00
  -1   2   1   91.79   18.80
   1   2  -1  113.49   16.90
   0  -2  -1 3819.02  347.97
   0  -2   1 3552.74  344.37
   0  -2  -1 3376.46  346.87
   0  -2  -1 3276.07  343.57
   0  -2   1 3912.91  349.47
   0  -2  -1 3377.96  348.47
   0  -2   1 3347.47  345.07
   0   2   1 3443.36  346.67
   0   2  -1 3335.57  344.97
   0   2  -1 3187.18  344.77
   0   2   1 3513.45  345.67
   0   2  -1 3489.45  344.77
   0   2   1 3313.07  347.57
  -1  -2  -1   60.89   16.10
  -1  -2  -1   77.19   16.30
  -1  -2  -1   57.99   15.90
   1  -2   1   80.29   17.90
   1  -2   1   74.09   14.30
   1   2   1   93.89   15.40
  -1   2  -1  106.29   16.90
   1   2   1  113.19   18.20
   1   2   1  114.49   19.60
  -1   2  -1  109.19   15.00
   1   2   1   97.79   14.40
   1   2   1   95.79   15.90
  -1   2  -1  106.39   14.70
  -2  -2  -1 1257.57  114.59
   2  -2   1 1197.98  116.39
   2  -2   1 1180.48  121.59
   2  -2   1 1133.19  111.09
  -2   2  -1  960.70  113.19
  -2   2  -1  900.71  114.59
   2   2   1  970.90  110.99
   2   2   1 1089.89  116.29
   2   2   1 1063.59  110.39
  -2   2  -1 1153.78  116.29
   2   2   1 1059.79  113.99
   2   2   1 1002.80  111.29
   3  -2   1   70.59   14.30
   3  -2   1   63.09   21.90
  -3  -2  -1   54.19   14.90
   3  -2   1   71.19   24.10
   3   2   1   63.79   18.80
   3   2   1   61.09   16.70
  -3   2  -1   45.00   12.20
   3   2   1   69.09   21.70
  -3   2  -1   54.79   19.90
   3   2   1   84.19   36.20
  -3   2  -1   33.50   20.10
   3   2   1   71.79   20.10
   3   2   1   89.29   28.50
   4  -2   1 1877.71  201.68
   4  -2   1 1544.55  178.28
  -4  -2  -1 1743.63  180.58
   4  -2   1 1646.14  190.98
  -4   2  -1 1972.30  184.08
   4   2   1 1734.43  196.88
  -4   2  -1 1710.63  176.88
   4   2   1 1591.34  179.48
   4   2   1 1685.23  184.38
   4   2   1 1725.83  196.18
   4   2   1 1650.43  185.08
  -4   2  -1 1841.02  179.98
  -4   2  -1 1668.63  178.88
  -4   2  -1 2133.29  195.18
   5  -2   1   -2.50   19.80
   5  -2   1    7.20   14.00
  -5   2  -1   55.29   15.10
   5   2   1   38.20   21.50
   5   2   1   46.50   30.00
  -5   2  -1   50.49   21.90
  -5   2  -1   45.10   15.00
  -5   2  -1   53.49   13.30
  -5   2  -1   48.10   14.10
   6  -2   1 1054.89   99.39
   6  -2   1  989.40   99.39
   6  -2   1 1076.09   98.69
   6  -2   1  991.40   95.19
  -6  -2  -1 1054.99  100.39
  -6  -2  -1  950.40   95.99
  -6  -2  -1 1021.60   97.89
   6  -2   1 1106.69  133.99
   6  -2   1 1035.70   96.89
  -6  -2  -1  964.60   95.49
  -6  -2  -1 1017.20  101.39
   6   2   1  737.73   95.29
  -6   2  -1  851.91   99.79
  -6   2  -1  810.92   94.69
  -6   2  -1  844.22   98.19
   6   2   1  810.02  106.79
   6   2   1  747.93   96.99
  -6   2  -1  817.82  102.29
  -6   2  -1  810.62   99.69
  -6   2  -1  837.52   94.79
   6   2   1  783.22   98.99
  -6   2  -1  803.02   93.49
  -6   2  -1  848.22   97.69
   6   2   1  880.51  121.39
  -6   2  -1  730.63  108.59
   6   2   1  806.12   93.39
   7  -2   1  138.49   24.40
  -7  -2  -1  125.69   29.30
  -7  -2  -1  129.39   23.70
   7  -2   1  134.49   22.20
   7  -2   1  126.49   25.40
  -7  -2  -1  137.29   27.90
  -7  -2  -1  131.69   24.90
   7  -2   1  129.09   25.40
  -7  -2  -1  129.69   23.60
   7  -2   1  144.79   51.09
   7  -2   1  144.29   21.30
   7   2   1   72.49   20.90
  -7   2  -1   70.09   22.50
   7   2   1   60.79   18.30
  -7   2  -1   91.29   20.20
   7   2   1   98.29   43.00
   7   2   1   68.29   21.30
  -7   2  -1   89.19   18.60
  -7   2  -1   80.69   21.90
   7   2   1   81.09   16.80
   8  -2   1  694.43   68.49
  -8  -2  -1  611.34   71.19
  -8  -2  -1  631.34   75.39
  -8  -2  -1  693.23   72.49
   8  -2   1  633.24   71.89
   8  -2   1  675.03   70.79
   8  -2   1  549.25   95.09
   8  -2   1  622.14   72.59
  -8  -2  -1  673.33   80.29
  -8  -2  -1  695.73   71.49
   8   2   1  537.35   93.39
  -8   2  -1  622.34   90.49
   8   2   1  619.54   70.89
  -8   2  -1  666.93   69.69
  -8   2  -1  583.34   71.09
   8   2   1  625.24   67.79
  -8   2  -1  634.14   70.69
   8   2   1  608.44   72.29
   8   2   1  621.24   72.39
   9  -2   1  307.17   40.30
  -9  -2  -1  320.07   42.70
   9  -2   1  302.47   43.20
  -9  -2  -1  331.17   41.70
   9  -2   1  302.37   38.50
   9  -2   1  300.97   42.20
   9   2   1  360.06   41.30
   9   2   1  341.17   44.40
   9   2   1  317.57   43.20
  -9   2  -1  352.26   40.20
   9   2   1  346.97   38.30
  -9   2  -1  346.27   44.70
  -9   2  -1  371.36   41.90
 -10  -2  -1  445.16   44.10
 -10  -2  -1  381.56   44.90
  10  -2   1  326.27   45.80
  10  -2   1  390.16   42.70
  10  -2   1  422.96   42.30
  10  -2   1  363.06   44.10
 -10   2  -1  357.66   45.00
  10   2   1  413.36   42.20
 -10   2  -1  398.76   44.10
  10   2   1  372.06   45.00
 -10   2  -1  380.76   42.30
  -9  -3   1  497.35   54.19
  -9  -3   1  479.95   54.79
  -9  -3   1  460.95   58.09
   9  -3  -1  433.76   51.59
   9  -3  -1  494.35   61.19
   9  -3  -1  502.15   53.99
  -9  -3   1  437.46   67.59
   9  -3  -1  496.15   53.99
   9   3  -1  544.45   52.59
  -9   3   1  417.26   53.69
   9   3  -1  499.25   59.59
   9   3  -1  482.05   54.59
  -9   3   1  493.05   57.89
  -8  -3   1   40.80   16.30
  -8  -3   1   33.40   18.40
   8  -3  -1   22.90   13.50
  -8  -3   1   36.70   14.40
   8  -3  -1   25.20   10.60
   8  -3  -1   32.70   14.90
  -8  -3   1   29.70   30.40
  -8   3   1   43.70   14.00
   8   3  -1   25.40   29.80
   8   3  -1   35.40   11.30
   8   3  -1   40.00   15.20
   8   3  -1   51.69   17.00
  -8   3   1   40.70   11.70
  -8   3   1   24.30   16.50
  -7  -3   1 1183.98  121.39
   7  -3  -1 1210.28  119.79
  -7  -3   1 1245.28  121.89
   7  -3  -1 1239.68  127.69
   7  -3  -1 1245.18  122.59
  -7  -3   1 1179.18  126.79
   7  -3  -1 1237.78  122.99
  -7   3   1 1111.49  121.69
   7   3  -1 1101.49  118.79
  -7   3   1 1144.69  124.59
   7   3  -1 1005.40  148.59
   7   3  -1 1097.49  121.49
  -7   3   1 1016.50  121.79
  -7   3   1 1066.79  123.99
  -6  -3   1   55.09   18.50
   6  -3  -1   26.40   11.80
   6  -3  -1   40.20   18.30
  -6  -3   1   51.09   17.00
  -6  -3   1   47.40   14.20
  -6  -3   1   64.49   34.60
   6  -3  -1   55.29   18.80
   6  -3  -1   43.10   40.50
   6  -3  -1   41.90   16.70
   6   3  -1   32.10   13.70
  -6   3   1   37.20   15.40
   6   3  -1   19.30   10.30
  -6   3   1   14.00   22.30
  -6   3   1   45.40   22.10
  -6   3   1   21.50    8.80
  -6   3   1   22.70   14.30
   6   3  -1   20.10   11.00
   6   3  -1   14.30   13.70
   6   3  -1   34.00   34.60
  -6   3   1   34.40   11.60
  -5  -3   1  793.32   96.89
  -5  -3   1  791.92   90.49
   5  -3  -1  712.43   92.69
   5  -3  -1  847.72  122.39
   5  -3  -1  768.42   91.59
  -5  -3   1  918.41   98.89
   5  -3  -1  746.23   98.59
  -5  -3   1  720.13   92.39
   5  -3  -1  708.33   89.09
  -5  -3   1  806.82   95.59
  -5   3   1 1048.80   96.19
   5   3  -1 1000.70  121.79
  -5   3   1 1100.09  103.89
  -5   3   1  727.33   92.49
   5   3  -1  927.01   94.79
  -5   3   1  618.44  110.89
   5   3  -1  933.11   98.59
   5   3  -1  981.90   92.69
   5   3  -1  851.41  103.29
  -5   3   1 1074.39   92.99
   5   3  -1  818.92   93.49
  -4  -3   1   23.50   20.90
   4  -3  -1   18.40   23.90
  -4  -3   1   22.80   19.20
   4   3  -1   29.20    9.30
   4   3  -1   54.89   21.00
  -4   3   1   33.40   26.20
   4   3  -1   37.70   26.50
  -4   3   1   52.09   27.40
  -4   3   1   23.20   16.20
  -4   3   1   30.20   11.50
   4   3  -1   34.00   13.70
  -4   3   1   24.10   19.90
   4   3  -1   29.10   21.20
  -3  -3   1 1549.45  178.08
   3  -3  -1 1439.96  182.38
  -3  -3   1 1474.25  178.28
  -3   3   1 1842.22  186.08
   3   3  -1 1778.12  172.88
  -3   3   1 1856.01  182.78
   3   3  -1 1957.80  183.48
   3   3  -1 1900.61  184.58
  -3   3   1 1751.72  183.98
  -3   3   1 1291.57  173.58
  -3   3   1 1842.82  179.58
   3   3  -1 1850.91  176.08
  -2  -3   1   94.59   19.10
   2  -3  -1   67.79   23.90
   2  -3  -1   85.89   16.10
  -2  -3   1   83.69   18.70
   2  -3  -1   77.89   21.00
  -2   3   1   75.99   22.40
  -2   3   1  104.69   24.80
  -2   3   1  109.09   23.60
   2   3  -1   82.89   15.10
   2   3  -1   97.99   21.50
  -2   3   1   70.19   14.90
  -2   3   1   82.39   17.50
   2   3  -1   87.49   21.80
  -1  -3   1 2361.86  226.38
   1  -3  -1 2411.36  225.58
   1  -3  -1 2532.15  232.18
   1  -3  -1 2553.84  232.38
  -1  -3   1 2392.66  225.58
  -1   3   1 2103.89  228.58
  -1   3   1 1951.90  224.68
  -1   3   1 2174.08  226.98
   1   3  -1 2118.69  224.68
   1   3  -1 2180.48  227.48
   1   3  -1 2216.98  229.58
  -1   3   1 2161.28  230.28
   1   3  -1 1963.10  222.88
   1   3  -1 2098.19  225.88
   0  -3   1   47.30   14.50
   0  -3   1   67.99   20.50
   0  -3  -1   58.49   15.40
   0  -3  -1   64.19   18.30
   0  -3  -1   56.39   19.60
   0  -3   1   62.29   13.40
   0   3   1  111.89   19.70
   0   3  -1   84.29   18.40
   0   3  -1   74.59   11.20
   0   3   1   82.39   19.10
   0   3  -1   87.39   16.30
   0   3   1   95.99   21.50
   0   3  -1   80.59   16.30
   0   3   1   83.69   15.30
  -1  -3  -1 1565.04  172.58
   1  -3   1 1723.13  179.28
  -1  -3  -1 1488.75  171.28
  -1  -3  -1 1617.34  175.98
  -1  -3  -1 1589.94  175.88
   1  -3   1 1617.24  172.48
  -1   3  -1 1707.73  175.68
   1   3   1 1773.02  172.58
  -1   3  -1 1734.43  174.28
   1   3   1 1819.92  178.28
  -1   3  -1 1605.04  169.98
   1   3   1 1732.33  176.08
   1   3   1 1673.63  172.08
  -1   3  -1 1910.91  174.98
   1   3   1 1760.42  174.08
   2  -3   1  252.87   31.80
   2  -3   1  261.87   38.80
  -2  -3  -1  266.67   35.60
   2   3   1  267.87   40.00
   2   3   1  231.98   30.40
   2   3   1  233.18   32.40
   2   3   1  251.67   32.10
  -2   3  -1  270.07   40.30
   2   3   1  218.48   28.70
  -2   3  -1  237.48   33.90
   2   3   1  262.97   37.10
  -2   3  -1  264.27   39.00
   3  -3   1 1951.10  176.68
   3  -3   1 1882.41  186.28
  -3  -3  -1 1343.17  180.28
   3   3   1 1825.22  186.88
  -3   3  -1 1825.92  184.48
   3   3   1 1754.52  177.48
   3   3   1 1592.94  173.58
  -3   3  -1 1461.15  172.78
   3   3   1 1809.82  193.48
  -3   3  -1 1714.53  177.38
   3   3   1 1696.73  181.58
   4  -3   1  170.08   29.40
   4  -3   1  134.39   46.40
  -4  -3  -1   75.29   19.90
   4  -3   1  127.09   26.50
   4  -3   1  150.08   20.20
  -4  -3  -1  140.99   33.70
   4  -3   1  182.28   47.50
  -4  -3  -1  143.39   23.90
  -4  -3  -1  129.39   26.50
   4   3   1  124.89   39.40
  -4   3  -1  133.99   24.10
   4   3   1  113.59   20.40
   4   3   1  133.99   26.90
  -4   3  -1  170.08   36.20
   4   3   1  112.99   27.80
   4   3   1  143.39   28.80
  -4   3  -1   97.39   19.40
  -4   3  -1  106.69   31.50
   4   3   1  127.39   30.50
  -4   3  -1  115.49   37.30
   5  -3   1 1298.57  125.69
  -5  -3  -1 1488.85  127.49
   5  -3   1 1189.88  129.49
  -5  -3  -1  918.21  125.29
   5  -3   1 1342.47  135.49
   5  -3   1 1167.68  125.99
   5  -3   1 1363.06  132.79
   5  -3   1 1100.69  128.09
   5  -3   1 1466.25  129.19
  -5  -3  -1 1449.35  132.49
  -5   3  -1 1257.27  147.49
   5   3   1  952.30  128.09
  -5   3  -1 1395.46  138.39
  -5   3  -1 1177.08  127.79
   5   3   1  957.00  127.49
  -5   3  -1 1326.27  125.49
   5   3   1  944.61  125.19
  -5   3  -1 1312.17  130.29
  -5   3  -1 1199.18  133.29
   5   3   1  875.91  145.09
   6  -3   1   64.69   22.90
  -6  -3  -1   70.09   18.20
   6  -3   1   67.09   17.30
   6  -3   1   65.29   21.90
   6  -3   1  102.39   28.90
   6  -3   1   84.79   27.00
   6  -3   1   88.39   22.30
   6  -3   1   60.19   18.60
  -6  -3  -1   88.49   20.90
  -6  -3  -1   76.29   23.00
   6   3   1  146.49   50.79
   6   3   1  122.89   18.60
  -6   3  -1  132.79   25.90
  -6   3  -1  131.99   23.10
   6   3   1   95.29   22.70
  -6   3  -1  162.18   33.60
   6   3   1   98.59   21.00
  -6   3  -1  122.69   20.00
   7  -3   1  428.36   56.89
   7  -3   1  395.56   57.79
  -7  -3  -1  454.45   58.89
   7  -3   1  431.16   56.39
   7  -3   1  413.56   59.49
  -7  -3  -1  384.66   56.69
  -7  -3  -1  419.66   63.29
   7   3   1  584.64   62.69
  -7   3  -1  417.86   77.79
  -7   3  -1  556.94   56.39
   7   3   1  564.84   87.99
  -7   3  -1  555.64   58.69
   7   3   1  596.44   60.59
  -7   3  -1  587.14   61.49
   7   3   1  604.74   56.59
  -7   3  -1  596.14   58.79
  -8  -3  -1   21.60   12.70
   8  -3   1   38.30   15.80
   8  -3   1   43.80   12.00
   8  -3   1   25.80   19.10
  -8  -3  -1   49.00   20.30
   8  -3   1   46.90   18.20
   8  -3   1   40.60   13.20
  -8  -3  -1   46.90   17.70
   8   3   1   16.10   13.60
   8   3   1   15.60   13.90
   8   3   1   24.40   28.90
  -8   3  -1   16.20   10.70
  -8   3  -1   38.70   11.40
   8   3   1   20.60    9.30
  -8   3  -1   18.30    9.10
  -8   3  -1   38.30   18.50
  -9  -3  -1  488.65   53.09
  -9  -3  -1  413.36   56.59
   9  -3   1  400.46   56.09
   9  -3   1  439.56   49.50
   9  -3   1  466.45   53.09
   9  -3   1  466.65   49.80
  -9  -3  -1  478.65   51.99
  -9   3  -1  430.66   49.80
  -9   3  -1  485.05   55.49
   9   3   1  480.75   49.60
  -9   3  -1  472.45   52.09
   9   3   1  476.55   52.49
   9  -4  -1   11.30   12.30
  -9  -4   1    5.10   10.10
   9  -4  -1   -3.30    8.70
  -9  -4   1    3.00   11.80
  -9  -4   1    7.10   14.00
   9  -4  -1    0.20    5.80
  -9  -4   1   11.00    8.90
   9   4  -1    3.90    5.20
  -9   4   1    5.70   11.00
   9   4  -1    6.10    8.80
  -9   4   1   11.80    8.30
  -8  -4   1  407.56   47.10
   8  -4  -1  352.26   52.69
   8  -4  -1  404.16   46.00
   8  -4  -1  401.16   47.10
  -8  -4   1  389.96   46.50
   8  -4  -1  403.56   45.10
  -8  -4   1  421.26   54.39
  -8  -4   1  318.07   62.29
   8   4  -1  429.86   45.60
  -8   4   1  463.35   48.10
   8   4  -1  426.26   47.10
  -8   4   1  375.16   53.29
   8   4  -1  468.65   48.70
  -8   4   1  412.16   50.89
   7  -4  -1   15.20   10.80
   7  -4  -1    7.70   20.30
   7  -4  -1   15.70   13.00
   7  -4  -1   14.00   13.60
  -7  -4   1  -16.40   27.50
  -7  -4   1   18.90   13.70
   7  -4  -1   -3.00   11.80
  -7  -4   1   15.00   17.00
  -7  -4   1   19.60   14.40
  -7   4   1    1.50    6.60
   7   4  -1    2.20   10.90
  -7   4   1    2.60   14.90
   7   4  -1    2.10   12.70
  -7   4   1    9.80   12.50
   7   4  -1    4.10   27.20
  -6  -4   1  452.25   58.59
  -6  -4   1  447.46   49.60
   6  -4  -1  260.97   62.49
   6  -4  -1  382.46   53.89
   6  -4  -1  388.76   59.99
  -6  -4   1  459.75   54.29
   6   4  -1  444.46   52.89
  -6   4   1  353.96   53.89
  -6   4   1  456.25   67.49
  -6   4   1  431.36   52.59
  -6   4   1  482.45   51.29
  -6   4   1  459.05   55.59
   5  -4  -1    5.50   15.60
   5  -4  -1    0.00   21.80
   5  -4  -1   13.70   15.80
  -5  -4   1   12.20   18.40
  -5  -4   1   17.60   12.00
  -5  -4   1    9.50   20.70
  -5  -4   1  -14.80   23.80
   5  -4  -1   14.40    9.70
   5  -4  -1   28.30   27.60
   5  -4  -1   14.80   21.40
   5  -4  -1    5.90   11.80
  -5  -4   1   21.30   17.50
  -5   4   1   17.50   10.00
  -5   4   1   22.90   11.40
  -5   4   1    7.80   25.80
  -5   4   1   19.10   17.40
   5   4  -1   12.40   32.80
   5   4  -1   14.90   12.20
   5   4  -1   24.90   19.10
   5   4  -1    4.90   12.30
  -5   4   1   20.70   19.20
  -5   4   1   15.80   14.00
   5   4  -1   25.80   16.40
   5   4  -1   18.10   10.00
   4  -4  -1 1245.98  119.29
  -4  -4   1 1012.20  116.39
  -4  -4   1 1221.88  128.09
   4  -4  -1  776.12  119.29
   4  -4  -1 1221.88  117.09
   4  -4  -1  873.21  126.39
   4  -4  -1 1163.98  118.79
   4  -4  -1 1224.38  133.09
  -4  -4   1  878.71  125.29
   4  -4  -1 1472.75  128.19
   4  -4  -1 1174.08  115.49
  -4  -4   1 1137.09  118.99
  -4  -4   1  970.50  124.59
   4   4  -1 1335.27  122.49
  -4   4   1 1120.99  135.99
   4   4  -1 1358.76  118.59
   4   4  -1 1058.59  134.19
   4   4  -1 1405.86  151.68
  -4   4   1 1022.90  123.09
   4   4  -1 1034.50  117.59
   4   4  -1 1363.86  124.39
  -4   4   1  987.70  119.09
  -4   4   1  903.41  134.19
   4   4  -1 1242.98  131.69
  -4   4   1 1236.58  118.49
  -4   4   1  791.42  126.99
  -4   4   1  943.21  125.99
  -3  -4   1  117.59   29.40
   3  -4  -1   89.59   16.40
   3  -4  -1   78.09   14.50
   3  -4  -1   76.39   20.80
   3  -4  -1   53.39   28.60
   3  -4  -1   89.89   21.90
   3  -4  -1   64.69   15.30
  -3  -4   1   30.50   20.50
  -3  -4   1   86.29   19.20
  -3  -4   1   87.89   17.30
  -3  -4   1   61.99   25.30
   3  -4  -1   87.79   13.60
   3   4  -1   84.79   15.70
   3   4  -1  129.89   32.60
  -3   4   1   93.79   31.40
  -3   4   1   84.19   22.10
  -3   4   1   70.99   16.90
  -3   4   1   77.49   26.80
   3   4  -1   83.79   20.00
   3   4  -1   75.59   25.40
  -3   4   1   74.09   16.30
  -3   4   1   66.99   29.80
  -3   4   1   81.89   23.50
  -2  -4   1 2057.19  191.48
   2  -4  -1 2125.39  188.98
   2  -4  -1 2017.40  198.08
  -2  -4   1 1953.40  188.48
   2  -4  -1 1857.81  185.58
   2  -4  -1 1825.02  188.78
   2  -4  -1 1870.31  197.38
  -2  -4   1 2002.40  187.58
  -2  -4   1 1873.71  186.48
   2  -4  -1 1922.21  188.08
  -2   4   1 1672.13  188.48
  -2   4   1 1657.73  194.78
   2   4  -1 1719.53  193.88
  -2   4   1 1684.23  185.48
  -2   4   1 1684.43  191.68
   2   4  -1 1764.62  186.98
   2   4  -1 1672.43  193.68
   2   4  -1 1582.64  183.88
  -2   4   1 1794.12  195.38
   1  -4  -1   23.00   13.20
   1  -4  -1   22.00   23.40
   1  -4  -1    8.60   15.60
  -1  -4   1   25.20   13.00
  -1  -4   1   14.80   13.20
  -1   4   1   15.90   17.80
   1   4  -1   19.50    8.80
   1   4  -1   15.40   12.70
  -1   4   1   24.30   15.60
   1   4  -1   23.90    6.90
  -1   4   1   21.70   10.60
  -1   4   1   28.90   14.50
   1   4  -1   21.90   15.80
  -1   4   1   20.20    7.50
   0  -4  -1 2110.09  223.38
   0  -4   1 2154.38  223.98
   0  -4   1 2095.69  231.58
   0  -4  -1 1966.80  228.98
   0  -4  -1 2052.69  230.28
   0   4   1 2260.57  223.28
   0   4   1 2134.69  224.18
   0   4  -1 2251.17  226.48
   0   4   1 2237.18  229.68
   0   4  -1 2154.08  223.78
   0   4   1 2206.88  219.98
   0   4   1 2264.07  227.08
   0   4  -1 2330.67  221.28
   0   4  -1 2306.17  226.68
   1  -4   1   39.30   23.50
  -1  -4  -1   31.40   13.60
   1  -4   1   31.70   14.90
  -1  -4  -1   50.59   17.90
   1  -4   1   29.00   13.70
  -1  -4  -1   28.50   18.30
   1  -4   1   37.00   15.40
  -1   4  -1   79.19   19.50
   1   4   1   58.59   18.90
  -1   4  -1   55.89   13.30
   1   4   1   61.39   16.80
   1   4   1   61.49   13.20
  -1   4  -1   72.09   23.90
   1   4   1   81.49   21.80
   1   4   1   56.89   20.90
  -1   4  -1   70.19   19.80
   1   4   1   62.59   15.40
  -2  -4  -1 1550.34  185.38
  -2  -4  -1 1661.03  187.78
  -2  -4  -1 1615.24  191.18
   2  -4   1 1565.44  184.78
   2  -4   1 1626.54  187.98
   2  -4   1 1821.62  188.78
   2  -4   1 1741.13  200.08
   2  -4   1 1790.52  189.68
  -2  -4  -1 1916.81  191.48
   2  -4   1 1446.56  195.78
  -2  -4  -1 1657.83  186.08
   2  -4   1 1596.04  185.88
  -2  -4  -1 1697.63  185.08
  -2   4  -1 2050.19  195.38
   2   4   1 1982.80  185.58
  -2   4  -1 2235.98  200.48
   2   4   1 1927.91  194.68
   2   4   1 2086.69  199.28
  -2   4  -1 2015.10  193.48
  -2   4  -1 1836.52  185.68
   2   4   1 2063.69  189.78
   2   4   1 1938.61  189.08
  -2   4  -1 2267.57  190.18
   3  -4   1   73.59   15.80
  -3  -4  -1   62.89   15.30
  -3  -4  -1   94.29   28.20
   3  -4   1   84.29   13.50
   3  -4   1   68.19   18.40
   3  -4   1  105.09   24.00
   3  -4   1   82.09   16.50
   3  -4   1   72.19   20.70
  -3  -4  -1   60.09   20.70
  -3  -4  -1   73.39   16.00
   3  -4   1   63.89   30.10
  -3  -4  -1   50.89   21.80
  -3  -4  -1   61.99   15.50
   3  -4   1   48.40   17.70
  -3   4  -1   57.09   14.90
   3   4   1   60.79   19.70
   3   4   1   89.09   30.10
   3   4   1   81.79   16.20
   3   4   1   91.59   20.00
   3   4   1   68.99   14.80
  -3   4  -1   66.59   20.70
  -3   4  -1   53.39   27.70
  -3   4  -1   72.49   23.60
  -3   4  -1   94.09   39.40
   3   4   1   67.59   18.40
   3   4   1   89.69   34.50
   4  -4   1  665.93  120.09
   4  -4   1  972.20   99.09
  -4  -4  -1  650.13  101.29
  -4  -4  -1  656.63  104.49
  -4  -4  -1  718.23   95.59
   4  -4   1  986.00   94.99
  -4  -4  -1  927.01  103.39
   4  -4   1  990.10  112.49
  -4  -4  -1  710.73   96.39
   4  -4   1  720.73  102.19
   4  -4   1 1073.39   99.39
   4  -4   1 1095.29  107.19
   4   4   1  940.51   96.99
   4   4   1  965.40  103.59
   4   4   1 1001.00   97.49
  -4   4  -1  820.92  110.09
   4   4   1  997.50  103.89
  -4   4  -1 1023.60  118.09
   4   4   1  930.21   99.59
   4   4   1 1025.60  125.19
   4   4   1  858.31  107.19
  -4   4  -1 1059.59   97.69
  -4   4  -1 1032.40  105.79
   5  -4   1  126.19   28.20
   5  -4   1  156.18   34.70
  -5  -4  -1  218.18   42.70
  -5  -4  -1  122.69   26.40
   5  -4   1  162.98   24.90
  -5  -4  -1  109.99   31.30
   5  -4   1  163.68   42.20
  -5  -4  -1  149.19   32.10
   5  -4   1  155.38   39.00
   5   4   1  135.29   49.80
   5   4   1  133.59   29.10
   5   4   1  144.29   31.50
  -5   4  -1  211.58   44.60
   5   4   1  122.89   29.50
  -5   4  -1  188.88   25.30
  -5   4  -1  183.58   29.40
   5   4   1  177.68   33.90
  -5   4  -1  182.38   32.60
   6  -4   1  470.35   71.19
  -6  -4  -1  620.44   61.69
  -6  -4  -1  571.74   60.09
  -6  -4  -1  571.14   65.09
   6  -4   1  639.54   62.69
   6  -4   1  606.54   64.09
   6  -4   1  578.74   70.09
   6  -4   1  378.56   56.99
  -6  -4  -1  615.94   66.49
   6  -4   1  429.26   61.49
   6   4   1  419.56   59.79
  -6   4  -1  450.35   58.79
  -6   4  -1  530.15   60.09
  -6   4  -1  506.75   56.89
  -6   4  -1  530.65   63.69
   6   4   1  382.16   54.89
   6   4   1  340.77   64.19
   6   4   1  350.56   78.19
  -7  -4  -1  267.47   34.60
  -7  -4  -1  277.07   35.30
   7  -4   1  265.07   45.40
   7  -4   1  275.37   35.60
   7  -4   1  255.67   33.50
  -7  -4  -1  267.57   41.40
   7  -4   1  273.97   37.80
  -7   4  -1  229.88   34.20
   7   4   1  241.98   37.90
   7   4   1  180.38   52.79
  -7   4  -1  231.28   32.40
  -7   4  -1  231.88   37.20
   7   4   1  221.88   31.20
  -7   4  -1  232.68   34.50
  -7   4  -1  236.48   46.10
   7   4   1  265.57   37.70
  -8  -4  -1  428.06   48.40
   8  -4   1  458.45   46.40
   8  -4   1  326.07   50.99
  -8  -4  -1  403.56   46.80
   8  -4   1  393.06   48.70
  -8  -4  -1  445.56   54.19
   8   4   1  441.26   49.20
   8   4   1  412.36   49.70
   8   4   1  416.86   45.50
  -8   4  -1  418.46   47.80
  -8   4  -1  421.56   49.50
  -8   4  -1  417.76   51.59
  -9  -4  -1  131.89   17.30
   9  -4   1   87.39   18.50
  -9  -4  -1   87.49   24.60
   9   4   1  104.89   18.90
  -9   4  -1  110.29   21.60
  -9   4  -1  103.39   20.10
   9   4   1  103.29   15.10
   8  -5  -1   61.19   14.20
   8  -5  -1   70.59   17.40
  -8  -5   1   70.79   18.10
   8   5  -1   82.99   17.30
  -8   5   1   84.69   15.30
   8   5  -1  105.19   13.70
  -8   5   1   95.39   23.20
   7  -5  -1  499.35   62.79
  -7  -5   1  354.36   65.79
  -7  -5   1  506.45   58.19
   7  -5  -1  478.45   66.79
   7  -5  -1  511.75   53.19
  -7   5   1  485.25   53.49
  -7   5   1  398.56   57.29
  -7   5   1  441.66   52.79
  -7   5   1  422.26   54.49
   7   5  -1  499.65   53.19
  -6  -5   1  117.59   29.90
   6  -5  -1   71.49   28.20
   6  -5  -1  108.99   29.50
  -6  -5   1   92.69   17.70
   6  -5  -1   61.69   19.40
  -6  -5   1   91.99   41.50
  -6   5   1   46.50   19.60
  -6   5   1   87.69   19.00
   6   5  -1   39.40   14.80
   6   5  -1   37.20   21.20
  -6   5   1   45.10   16.90
   6   5  -1   30.70   36.80
   6   5  -1   85.89   19.40
  -6   5   1   87.09   20.90
  -5  -5   1  917.11  129.69
   5  -5  -1  812.12   97.39
  -5  -5   1 1145.09  108.29
   5  -5  -1  826.32   93.49
   5  -5  -1  997.40  105.59
  -5  -5   1  905.21  129.59
   5  -5  -1 1029.80  108.69
  -5  -5   1  610.84  104.89
  -5  -5   1  876.61   93.09
   5  -5  -1 1069.99  109.99
   5  -5  -1  929.61  130.89
  -5  -5   1 1081.09  105.89
   5   5  -1  776.32   96.69
   5   5  -1  794.42   94.49
   5   5  -1  807.02  101.69
  -5   5   1  833.42  105.39
  -5   5   1  852.91   96.09
  -5   5   1  976.80   97.29
   5   5  -1  675.33  116.79
  -5   5   1  972.60  100.49
   5   5  -1  796.82   96.99
   5   5  -1  609.84   93.59
   4  -5  -1   31.50   12.70
  -4  -5   1   34.50   23.90
  -4  -5   1   11.50   23.00
   4  -5  -1   29.50   28.30
  -4  -5   1   -4.90   22.40
   4  -5  -1   35.80   20.40
  -4  -5   1   49.70   16.60
   4  -5  -1   29.00   23.00
  -4  -5   1   65.89   20.70
   4  -5  -1   19.90   22.70
   4  -5  -1   36.40   18.60
   4  -5  -1   27.10   16.00
  -4  -5   1    5.70   38.30
  -4  -5   1   -4.10   29.60
  -4   5   1   31.60   13.40
  -4   5   1   -0.20   37.90
   4   5  -1   34.60   18.20
   4   5  -1   24.90   18.00
   4   5  -1   27.80   11.40
   4   5  -1   28.50   11.80
   4   5  -1   21.60   14.40
  -4   5   1   32.10   21.50
  -4   5   1   15.90   14.00
  -4   5   1   18.70   13.20
   4   5  -1   41.00   35.10
  -3  -5   1  977.20  110.99
  -3  -5   1 1011.90  131.89
   3  -5  -1  893.31  110.19
  -3  -5   1 1010.60  119.79
   3  -5  -1  934.51  115.39
   3  -5  -1  960.40  116.89
   3  -5  -1 1130.39  116.29
   3  -5  -1  949.31  137.39
   3  -5  -1  908.71  107.79
  -3  -5   1  899.31  154.18
  -3  -5   1 1040.40  115.69
  -3  -5   1  956.60  112.79
  -3  -5   1  836.72  117.99
   3  -5  -1  981.00  110.09
  -3   5   1 1122.99  118.29
   3   5  -1 1156.58  140.39
  -3   5   1 1133.29  130.29
   3   5  -1 1117.39  114.29
  -3   5   1 1061.89  109.49
  -3   5   1 1192.68  119.59
  -3   5   1 1265.77  114.39
   3   5  -1 1228.48  114.29
   3   5  -1 1156.68  109.69
  -2  -5   1   20.00   21.60
  -2  -5   1   46.90   22.50
  -2  -5   1   41.10   15.30
  -2  -5   1   39.70   13.50
  -2  -5   1   36.90   14.40
   2  -5  -1   35.70   16.40
   2  -5  -1   16.60   13.50
   2  -5  -1   44.70   11.20
   2  -5  -1   51.59   13.30
   2  -5  -1   41.50   26.10
  -2  -5   1   -3.80   39.20
   2  -5  -1   30.70   12.30
   2  -5  -1   38.40   18.30
  -2   5   1   31.80   11.00
  -2   5   1   36.40   12.00
   2   5  -1   42.30   11.10
  -2   5   1   37.40   15.50
  -2   5   1   25.80   10.90
   2   5  -1   36.50   14.30
  -2   5   1   26.70   25.40
  -1  -5   1  706.13   86.09
  -1  -5   1  703.83   87.49
  -1  -5   1  642.84   83.19
  -1  -5   1  798.62  127.19
  -1  -5   1  743.83   88.59
   1  -5  -1  743.93   87.09
   1  -5  -1  663.13   81.59
   1  -5  -1  865.51  112.29
   1  -5  -1  614.14   90.59
  -1  -5   1  937.31  122.39
   1  -5  -1  687.53   86.79
   1  -5  -1  604.94   80.09
   1  -5  -1  673.43   83.79
   1  -5  -1  610.54   81.99
  -1  -5   1  704.23   83.59
  -1   5   1  924.51   83.39
  -1   5   1  899.61   87.99
   1   5  -1  960.20   82.79
  -1   5   1  793.42   92.49
  -1   5   1  851.61   82.99
  -1   5   1  787.52   95.59
   1   5  -1  999.40   87.29
  -1   5   1  835.22   85.99
   0  -5   1  332.07   59.69
   0  -5   1  306.27   44.80
   0  -5   1  292.17   36.50
   0  -5  -1  300.57   39.20
   0  -5  -1  275.77   36.50
   0  -5   1  270.37   38.30
   0  -5  -1  284.07   40.10
   0  -5  -1  265.17   51.99
   0  -5   1  295.67   40.90
   0  -5  -1  245.98   32.20
   0  -5  -1  253.77   34.80
   0  -5   1  277.67   37.00
   0  -5   1  227.18   42.50
   0   5   1  259.37   36.80
   0   5   1  245.98   38.20
   0   5   1  264.07   34.10
   0   5  -1  266.87   32.60
   0   5  -1  276.97   36.40
   0   5   1  248.28   34.60
   0   5   1  266.37   50.09
   0   5   1  240.88   44.10
  -1  -5  -1  668.53   79.69
  -1  -5  -1  674.43   83.79
   1  -5   1  682.33   81.99
  -1  -5  -1  638.14   77.49
   1  -5   1  696.83   98.39
  -1  -5  -1  710.63   83.19
  -1  -5  -1  677.23   80.69
   1  -5   1  670.33   80.29
  -1  -5  -1  623.74   89.39
   1  -5   1  590.24   88.09
   1  -5   1  680.53   82.49
   1  -5   1  703.33   85.09
   1  -5   1  709.13   84.29
   1   5   1  816.22   79.69
   1   5   1  871.61   84.19
   1   5   1  897.81   80.49
  -1   5  -1  773.22   90.69
   1   5   1  868.31   85.29
  -1   5  -1  870.01   82.59
  -1   5  -1  832.22   78.49
  -3  -5  -1  577.54   91.59
  -3  -5  -1  693.93   84.59
  -3  -5  -1  636.04   95.59
  -3  -5  -1  818.72  129.59
   3  -5   1  848.42  120.99
   3  -5   1  905.11   86.89
   3  -5   1  521.25  101.89
   3  -5   1  978.00   94.29
  -3  -5  -1  839.72   87.79
   3  -5   1  986.60   95.49
  -3  -5  -1  909.21   97.19
   3  -5   1  899.51   87.99
   3   5   1  779.92   88.29
   3   5   1  792.42   85.49
   3   5   1  755.12  109.79
  -3   5  -1  862.71   93.59
  -3   5  -1  737.23  106.19
   3   5   1  765.52   85.69
   3   5   1  768.92   90.39
  -3   5  -1  755.92   87.49
  -4  -5  -1   35.30   22.00
  -4  -5  -1   22.10   22.60
   4  -5   1   68.59   33.80
   4  -5   1  -12.70   19.90
  -4  -5  -1   37.00   15.00
   4  -5   1   68.19   19.80
  -4  -5  -1   53.09   24.70
  -4  -5  -1    5.90   28.30
   4  -5   1   25.60   21.00
   4   5   1   18.30   12.40
   4   5   1   25.70   13.80
  -4   5  -1   13.10   11.50
  -4   5  -1   12.90   12.40
   4   5   1   11.10   10.10
   4   5   1   28.50   29.90
  -4   5  -1   13.90   19.10
  -4   5  -1   13.70   43.50
   4   5   1   14.30   15.80
  -5  -5  -1  530.15   58.99
   5  -5   1  585.44   75.09
  -5  -5  -1  489.95   91.19
  -5  -5  -1  480.85   67.69
   5  -5   1  532.75   88.59
  -5  -5  -1  463.55   86.79
  -5  -5  -1  563.04   67.09
   5  -5   1  559.14   66.39
   5  -5   1  463.25   68.69
   5  -5   1  384.16   61.99
   5   5   1  359.26   58.59
  -5   5  -1  577.64   68.79
  -5   5  -1  604.74   60.59
  -5   5  -1  571.14   63.69
   5   5   1  422.86   61.99
   6  -5   1   69.59   26.30
   6  -5   1   51.29   23.30
  -6  -5  -1   67.79   17.20
   6  -5   1   80.99   20.30
   6  -5   1   73.59   22.20
  -6  -5  -1   52.79   19.80
   6  -5   1   86.39   28.70
   6   5   1   60.29   19.10
   6   5   1   97.09   20.40
  -6   5  -1  104.69   21.40
  -6   5  -1  103.69   18.50
   6   5   1   70.39   15.00
  -6   5  -1   65.79   19.10
  -7  -5  -1  374.36   47.80
   7  -5   1  382.66   42.10
  -7  -5  -1  345.87   41.50
   7  -5   1  362.96   50.89
   7  -5   1  346.67   44.00
  -7  -5  -1  239.58   52.99
   7  -5   1  300.07   46.60
  -7   5  -1  356.86   44.60
   7   5   1  413.86   44.20
  -7   5  -1  402.96   44.30
   7   5   1  386.46   40.10
   7   5   1  400.76   44.70
  -6  -6   1  414.06   56.19
   6  -6  -1  360.26   39.40
   6  -6  -1  286.87   43.20
  -6  -6   1  386.86   44.20
   6  -6  -1  377.56   54.59
  -6  -6   1  310.47   52.59
  -6   6   1  269.07   37.20
  -6   6   1  299.47   38.60
   6   6  -1  286.47   35.90
   6   6  -1  356.66   38.50
   6   6  -1  240.58   42.30
  -6   6   1  266.67   42.40
   5  -6  -1   -3.50   11.50
  -5  -6   1   11.30   28.50
   5  -6  -1   14.80   24.00
  -5  -6   1    0.60   19.00
  -5  -6   1   -1.70   23.10
  -5   6   1   11.00    9.40
  -5   6   1   10.90   11.30
  -5   6   1   18.00   10.70
   5   6  -1   15.60   12.50
  -5   6   1   12.40   21.20
   5   6  -1    2.00   12.30
   5   6  -1   11.40   13.40
   4  -6  -1  436.86   52.29
   4  -6  -1  409.66   54.79
  -4  -6   1  248.48   60.69
   4  -6  -1  405.86   49.60
  -4  -6   1  394.76   87.29
  -4  -6   1  273.67   59.49
  -4  -6   1  440.36   51.29
   4  -6  -1  355.26   55.69
  -4   6   1  469.05   48.30
  -4   6   1  374.56   54.79
  -4   6   1  287.27   60.69
   4   6  -1  489.05   48.70
   4   6  -1  491.15   52.39
   4   6  -1  477.25   52.19
  -4   6   1  300.47   49.40
   3  -6  -1   13.60   20.60
   3  -6  -1   47.00   20.00
  -3  -6   1   54.29   17.60
   3  -6  -1   19.40   20.80
   3  -6  -1   29.70   13.50
  -3  -6   1   10.90   21.50
  -3   6   1   21.80   25.70
   3   6  -1   27.30   11.90
  -3   6   1   31.50   11.90
  -3   6   1   17.20   12.40
   3   6  -1   17.70   27.30
   3   6  -1   28.80   11.90
  -3   6   1   31.30   14.90
   3   6  -1   31.70   17.90
  -3   6   1   19.10   19.20
   2  -6  -1  825.92   87.69
  -2  -6   1  836.62   87.69
  -2  -6   1  838.12   92.79
  -2  -6   1  671.93   98.19
  -2  -6   1  842.42   90.59
   2  -6  -1  807.02   92.39
  -2  -6   1  984.40  118.89
   2  -6  -1  831.52   91.29
   2  -6  -1  795.62  108.89
   2  -6  -1  748.63   86.19
   2   6  -1  786.02   84.59
  -2   6   1  724.33   90.29
  -2   6   1  735.53   84.39
   2   6  -1  770.52   89.49
  -2   6   1  815.52   90.69
   2   6  -1  736.23   88.89
  -2   6   1  784.22   86.09
  -2   6   1  633.84  101.79
  -1  -6   1   61.49   20.10
  -1  -6   1   62.09   24.20
   1  -6  -1   24.10   27.90
  -1  -6   1   57.49   21.40
  -1  -6   1   61.09   17.20
  -1  -6   1   35.00   34.50
   1  -6  -1   55.49   19.70
   1  -6  -1   49.50   15.80
   1  -6  -1   51.39   19.70
  -1   6   1   71.09   17.40
  -1   6   1   82.99   21.60
  -1   6   1   71.79   21.60
  -1   6   1   80.89   16.60
   1   6  -1   67.89   17.20
   1   6  -1   72.19   20.30
   0  -6  -1  754.02   84.29
   0  -6   1  772.82   83.79
   0  -6   1  784.02   89.39
   0  -6  -1  968.10  110.99
   0  -6   1  768.02  102.29
   0  -6   1  712.73   84.49
   0  -6  -1  757.42   82.69
   0  -6  -1  787.42   87.29
   0  -6   1  765.52   86.29
   0  -6  -1  645.44   86.29
   0   6  -1  765.52   81.49
   0   6   1  707.03   86.79
   0   6   1  708.93   81.59
   0   6   1  754.42   85.09
   0   6  -1  831.82   86.09
   0   6   1  749.82   88.89
   0   6  -1  733.73   85.09
   0   6   1  683.43   81.49
   1  -6   1  138.89   25.70
   1  -6   1  141.59   33.60
  -1  -6  -1  142.99   34.60
   1  -6   1   99.09   26.90
   1  -6   1   85.49   30.10
  -1  -6  -1  145.19   25.30
   1  -6   1  130.69   38.70
  -1  -6  -1  140.09   30.20
  -1  -6  -1  123.39   26.70
   1  -6   1  154.18   30.90
  -1   6  -1  170.28   24.00
   1   6   1  176.48   31.70
   1   6   1  190.28   27.40
   1   6   1  177.58   29.20
  -1   6  -1  159.38   27.70
   1   6   1  182.58   25.60
   1   6   1  183.18   32.60
   2  -6   1  455.15   68.89
   2  -6   1  469.35   56.99
   2  -6   1  427.66   54.79
   2  -6   1  415.96   49.60
   2  -6   1  368.76   77.79
   2  -6   1  377.86   55.69
  -2  -6  -1  415.46   50.79
   2   6   1  393.86   48.10
   2   6   1  395.56   56.89
   2   6   1  404.16   51.29
   2   6   1  352.36   53.79
  -2   6  -1  443.16   53.39
   2   6   1  378.56   48.50
   2   6   1  330.87   68.99
  -2   6  -1  385.46   50.89
  -2   6  -1  405.76   47.90
  -3  -6  -1   42.80   24.40
   3  -6   1   33.70   30.50
   3  -6   1   59.89   23.70
   3  -6   1   91.09   25.10
   3  -6   1   95.09   21.20
   3  -6   1   68.29   20.30
  -3  -6  -1   39.70   18.80
  -3  -6  -1    3.40   38.40
  -3   6  -1   70.29   17.80
   3   6   1   83.69   18.10
   3   6   1  113.59   25.80
   3   6   1   66.99   16.20
  -3   6  -1   50.59   17.20
  -3   6  -1   70.09   21.70
   3   6   1   40.30   14.00
   3   6   1   81.59   38.30
  -4  -6  -1  601.54   74.89
   4  -6   1  639.44   70.49
   4  -6   1  521.65   72.49
   4  -6   1  706.73   76.59
  -4  -6  -1  454.35   96.79
   4  -6   1  574.44  100.29
  -4  -6  -1  632.24   78.19
   4   6   1  623.54   67.59
  -4   6  -1  524.85   71.69
   4   6   1  583.34   69.99
  -4   6  -1  471.95   66.69
   4   6   1  756.92   71.49
   5  -6   1   28.40   15.50
   5  -6   1   52.89   21.70
   5  -6   1   59.29   17.30
   5  -6   1   44.20   25.10
  -5  -6  -1   22.90   22.60
  -5  -6  -1   58.69   21.30
   5  -6   1   68.89   24.70
  -5  -6  -1   66.89   18.70
   5   6   1   40.70   11.90
  -5   6  -1   83.29   17.70
   5   6   1   49.80   14.80
   5   6   1   36.60   15.90
  -6  -6  -1  441.46   52.69
   6  -6   1  331.37   53.39
  -6  -6  -1  419.46   66.59
   6  -6   1  535.35   57.99
   6   6   1  489.55   47.90
   6   6   1  481.15   50.19
  -6   6  -1  499.75   51.69
   6   6   1  427.66   50.69
  -6   6  -1  395.56   54.09
  -4   7   1    9.20   18.60
   3  -7  -1  392.26   53.09
   3  -7  -1  524.95   53.59
  -3  -7   1  308.27   58.29
   3  -7  -1  500.95   77.99
  -3  -7   1  406.06   79.09
  -3   7   1  354.16   53.69
   3   7  -1  568.74   53.19
  -3   7   1  410.36   57.19
  -2  -7   1   34.60   15.70
   2  -7  -1   24.60   18.50
   2   7  -1   33.00   16.60
  -1  -7   1  360.96   41.60
   1  -7  -1  305.87   42.80
  -1  -7   1  329.37   39.00
  -1   7   1  254.37   40.50
  -1   7   1  296.87   38.40
   1   7  -1  261.67   34.90
   1   7  -1  275.27   39.00
  -1   7   1  263.67   39.90
   0  -7   1   46.40   15.50
   0  -7  -1   18.70   19.00
   0  -7   1   51.19   14.00
   0  -7   1   39.20   15.30
   0  -7  -1   16.00   25.30
   0  -7   1   16.50   14.30
   0   7   1   17.60    9.80
   0   7   1   25.20   12.30
   0   7   1   37.40   18.00
   0   7  -1   19.10    8.80
   0   7  -1   27.70   10.00
   1  -7   1  689.33   89.49
  -1  -7  -1  465.05   76.59
   1  -7   1  641.54   66.89
   1  -7   1  552.74   68.79
   1  -7   1  547.55   69.09
  -1   7  -1  665.53   64.89
  -1   7  -1  567.04   68.69
   1   7   1  502.85   75.49
  -1   7  -1  662.33   68.39
   1   7   1  618.94   67.89
   2  -7   1  106.89   22.10
  -2  -7  -1   34.70   25.60
   2  -7   1   62.09   18.90
  -2  -7  -1   79.39   27.00
   2  -7   1   41.10   20.10
   2   7   1   58.69   16.70
   2   7   1  103.09   21.40
  -2   7  -1   72.99   20.60
   2   7   1   34.80   12.20
  -3  -7  -1  206.38   34.40
  -3  -7  -1  199.98   52.99
   3  -7   1  189.68   30.80
   3  -7   1  200.88   32.60
   3  -7   1  167.58   33.80
   3   7   1  241.08   30.60
  -3   7  -1  199.38   31.50
   3   7   1  156.78   28.90
  10   0  -2  593.34   63.99
 -10   0   2  610.34   63.89
 -10   0   2  580.74   65.99
  10   0  -2  555.14   65.99
  10   0  -2  590.14   61.99
   9   0  -2   11.60   13.90
  -9   0   2    6.80   10.60
  -9   0   2   -7.20   17.00
  -9   0   2    1.20   11.20
   9   0  -2    6.70   13.50
  -9   0   2   -4.60   11.90
   9   0  -2    9.00    9.10
   9   0  -2    4.00   26.70
   9   0  -2    8.30   14.80
  -9   0   2    9.70   14.40
  -8   0   2  555.74   67.49
   8   0  -2  530.45   86.99
   8   0  -2  559.84   61.19
  -8   0   2  512.55   60.99
  -8   0   2  520.15   59.79
  -8   0   2  522.05   61.29
   8   0  -2  511.45   61.59
   8   0  -2  561.64   58.39
  -8   0   2  520.25   60.39
   8   0  -2  534.55   62.09
  -7   0   2   15.30   12.70
  -7   0   2   14.20   14.30
   7   0  -2   19.00   14.40
   7   0  -2    3.90   22.60
   7   0  -2    9.10    7.40
   7   0  -2   15.30   11.20
  -7   0   2   16.50   12.60
   7   0  -2    5.90   10.00
  -7   0   2   15.90   11.40
   7   0  -2    0.00   18.30
  -7   0   2    3.70   10.30
  -6   0   2  511.95   54.99
  -6   0   2  365.66   61.59
   6   0  -2  502.35   65.69
  -6   0   2  589.04   62.69
   6   0  -2  466.05   54.69
   6   0  -2  453.15   53.09
   6   0  -2  581.84   78.09
   6   0  -2  459.85   54.59
  -5   0   2 1461.75  159.18
  -5   0   2 1512.95  159.88
   5   0  -2 1552.14  172.58
   5   0  -2 1533.95  162.98
   4   0  -2 1418.06  135.29
   4   0  -2 1314.97  143.39
  -4   0   2 1059.49  130.79
   4   0  -2 1402.56  135.89
   4   0  -2 1288.77  130.69
   4   0  -2 1360.26  133.29
   4   0  -2 1276.87  141.19
  -4   0   2 1027.20  130.79
   4   0  -2 1174.38  130.99
  -3   0   2    5.20    7.60
   3   0  -2    6.00   12.30
   3   0  -2    6.80   10.30
   3   0  -2    1.80   13.30
  -3   0   2    1.80    5.00
   3   0  -2   11.50   13.10
  -3   0   2    4.70    9.30
  -3   0   2   -0.50    6.50
  -3   0   2    1.60    7.30
  -2   0   2 4218.08  410.66
  -2   0   2 3762.52  413.76
  -2   0   2 4480.15  411.56
   2   0  -2 4475.95  417.76
   2   0  -2 3743.33  413.86
   1   0  -2    3.30    5.30
   1   0  -2    2.70    5.60
   1   0  -2    1.80    4.70
  -1   0   2    6.60    4.60
  -1   0   2    7.20    5.60
   1   0  -2    3.40    9.10
   1   0  -2    3.60    8.30
  -1   0   2    3.60    3.90
  -1   0   2    2.60    7.70
   0   0  -2   75.59   11.00
   0   0  -2   83.09   12.70
   0   0   2   74.09   12.30
   0   0   2   63.79   10.40
   0   0   2   72.29   13.30
   0   0   2   72.89   26.30
   0   0  -2   78.99   11.20
   0   0  -2   72.99   11.90
   0   0   2   81.49   14.30
   1   0   2   11.50    5.90
  -1   0  -2   16.60    5.80
  -1   0  -2   14.70    5.40
  -1   0  -2   12.00    6.00
   1   0   2   10.40    6.80
   1   0   2   12.30   22.00
  -1   0  -2   11.20    5.90
   1   0   2   12.00    7.30
   1   0   2   11.90    3.50
   2   0   2 3986.00  350.76
  -2   0  -2 3760.82  354.06
   2   0   2 2706.13  350.16
  -2   0  -2 3665.83  349.47
   2   0   2 3448.46  379.16
  -3   0  -2   14.30   12.30
   3   0   2   20.60   15.20
   3   0   2    7.50   29.10
   3   0   2   27.60   20.80
  -3   0  -2   11.20    8.70
  -3   0  -2   13.40    8.00
  -4   0  -2  897.31   97.19
  -4   0  -2 1003.50  106.29
  -4   0  -2  833.22   96.79
   5   0   2  112.99   34.50
  -5   0  -2   69.69   25.30
  -5   0  -2   96.69   21.90
  -5   0  -2  107.39   21.80
  -5   0  -2   88.69   17.40
   5   0   2  111.39   27.10
  -6   0  -2  702.73   76.39
  -6   0  -2  634.84   73.39
  -6   0  -2  645.84   71.39
   6   0   2  648.14   68.79
  -6   0  -2  597.44   70.69
   6   0   2  639.04   81.09
   6   0   2  667.33   72.09
   6   0   2  671.03   92.69
   6   0   2  727.83   73.69
   6   0   2  629.34   72.99
  -6   0  -2  644.84   71.59
  -7   0  -2  587.94   66.99
   7   0   2  451.75   72.89
   7   0   2  580.24   86.69
   7   0   2  560.94   63.99
  -7   0  -2  550.74   61.69
  -7   0  -2  512.65   60.89
  -7   0  -2  531.65   59.89
  -7   0  -2  476.75   61.39
   7   0   2  547.25   58.39
   7   0   2  579.34   62.39
  -8   0  -2 1240.78  124.39
   8   0   2 1264.87  123.19
   8   0   2 1240.48  126.49
   8   0   2 1190.68  127.59
  -8   0  -2 1145.89  124.79
  -8   0  -2 1160.88  130.59
   8   0   2 1118.19  150.48
  -8   0  -2 1178.08  125.79
   9   0   2  131.39   20.70
   9   0   2  123.09   25.00
  -9   0  -2   83.99   29.70
  -9   0  -2  132.89   22.90
  -9   0  -2  113.39   22.20
   9   0   2  128.29   59.19
  -9   0  -2  120.79   23.70
   9   0   2  122.59   25.50
 -10   0  -2  256.37   33.40
  10   0   2  268.27   35.00
  10   0   2  294.67   32.40
  10   0   2  299.17   35.30
 -10   0  -2  296.37   33.60
  10   0   2  274.77   36.20
 -10  -1   2    7.50   10.00
 -10  -1   2    9.70   12.70
  10  -1  -2   13.70   10.10
 -10  -1   2   10.30   10.80
  10  -1  -2    9.40   13.00
  10  -1  -2   11.90    7.80
  10   1  -2    4.40   14.90
 -10   1   2    2.00   13.60
 -10   1   2    7.30   10.30
  10   1  -2    8.50   10.80
  10   1  -2    3.40    7.20
 -10   1   2   -0.90    9.20
  10   1  -2    7.10   10.40
  -9  -1   2  858.11   75.29
  -9  -1   2  857.71   82.99
   9  -1  -2  872.91   73.49
   9  -1  -2  581.14   97.69
  -9  -1   2  833.92   76.19
   9  -1  -2  857.31   78.39
  -9   1   2  637.84   73.89
   9   1  -2  647.44   75.39
   9   1  -2  480.05   93.89
  -9   1   2  627.74   76.19
  -9   1   2  584.04   74.39
  -9   1   2  623.44   77.09
  -9   1   2  536.95   78.49
   9   1  -2  635.94   74.39
   9   1  -2  633.44   72.09
  -8  -1   2  194.98   28.60
   8  -1  -2  164.68   31.20
   8  -1  -2  184.98   25.70
  -8  -1   2  182.48   30.40
  -8  -1   2  192.78   29.80
  -8  -1   2  201.98   36.70
   8  -1  -2  176.58   29.50
   8  -1  -2  144.69   49.10
   8  -1  -2  188.48   30.00
  -8   1   2  186.78   29.90
   8   1  -2  209.38   53.99
  -8   1   2  193.38   31.00
   8   1  -2  164.48   34.30
   8   1  -2  205.88   31.20
  -8   1   2  199.98   36.80
   8   1  -2  201.68   30.00
  -8   1   2  192.08   28.70
   8   1  -2  209.78   26.70
  -8   1   2  180.28   31.60
  -7  -1   2 1201.28  125.19
   7  -1  -2 1142.49  123.69
  -7  -1   2 1173.68  128.99
  -7  -1   2 1234.68  126.79
  -7  -1   2 1289.17  132.69
   7  -1  -2 1254.57  127.89
   7  -1  -2 1245.18  152.58
   7  -1  -2 1124.39  125.89
   7  -1  -2 1220.88  125.99
   7   1  -2 1314.37  155.48
  -7   1   2 1178.38  126.49
  -7   1   2 1269.87  131.99
  -7   1   2 1223.48  125.29
  -7   1   2 1148.29  127.39
  -7   1   2 1194.28  129.19
   7   1  -2 1062.69  139.79
   7   1  -2 1270.07  124.09
   7   1  -2 1187.78  126.19
   7   1  -2 1216.38  126.09
   6  -1  -2   26.30    8.70
   6  -1  -2   19.20    9.80
   6  -1  -2   36.70   27.90
   6  -1  -2   22.50   19.60
  -6  -1   2    7.40   13.30
  -6  -1   2   20.20   11.70
  -6  -1   2   23.60   12.50
   6  -1  -2   13.00   11.90
   6  -1  -2   21.50   14.90
  -6  -1   2   15.20   12.30
   6   1  -2   15.70    9.00
   6   1  -2   24.30   25.80
  -6   1   2   19.20   14.30
   6   1  -2   21.80    8.20
   6   1  -2   26.00   19.70
   6   1  -2   14.20   10.10
  -6   1   2    8.60   10.60
  -6   1   2   23.10   13.40
  -6   1   2   33.00   10.60
   5  -1  -2 1899.01  209.08
   5  -1  -2 1978.90  221.58
  -5  -1   2 2004.60  205.88
  -5  -1   2 1822.02  203.78
   5   1  -2 1936.41  203.08
   5   1  -2 1978.90  206.78
   5   1  -2 2000.20  208.18
   5   1  -2 1845.52  198.98
   5   1  -2 1916.51  210.88
  -5   1   2 2124.99  204.28
   5   1  -2 2090.69  220.38
   5   1  -2 1941.61  204.18
   4  -1  -2  468.45   51.79
   4  -1  -2  441.96   49.30
  -4  -1   2  368.06   52.29
   4  -1  -2  457.85   53.29
  -4  -1   2  399.86   50.49
   4   1  -2  495.95   55.99
  -4   1   2  423.06   50.69
  -4   1   2  529.25   63.69
  -4   1   2  420.46   51.19
   4   1  -2  291.87   48.50
  -4   1   2  399.26   52.99
   3  -1  -2 3649.93  370.86
  -3  -1   2 3441.16  359.76
   3  -1  -2 4064.39  364.76
  -3  -1   2 4138.39  362.36
   3  -1  -2 3575.24  366.56
  -3  -1   2 3373.26  358.56
   3   1  -2 2978.80  359.36
  -3   1   2 3565.34  357.36
   3   1  -2 3356.36  368.96
  -3   1   2 3906.41  363.16
   3   1  -2 3728.53  366.26
   3   1  -2 3230.08  365.76
  -3   1   2 3876.01  366.86
  -3   1   2 3148.78  359.66
   3   1  -2 3546.45  363.06
  -3   1   2 3961.60  361.56
   2  -1  -2  616.04   73.09
  -2  -1   2  628.44   74.49
  -2  -1   2  656.43   70.29
   2  -1  -2  641.34   71.29
   2  -1  -2  661.53   73.49
   2  -1  -2  692.53   74.99
  -2   1   2  657.23   67.39
   2   1  -2  544.85   71.39
   2   1  -2  780.02   72.59
  -2   1   2  705.03   71.79
  -2   1   2  734.43   70.79
  -2   1   2  705.83   73.99
   1  -1  -2 3099.19  314.77
  -1  -1   2 3057.79  316.07
  -1  -1   2 2352.76  328.47
   1  -1  -2 3149.78  314.97
  -1  -1   2 3072.29  311.97
   1  -1  -2 3032.80  314.07
   1  -1  -2 2809.42  310.17
   1  -1  -2 2926.81  312.67
  -1   1   2 3176.08  313.07
   1   1  -2 3123.59  327.37
   1   1  -2 3427.46  311.97
  -1   1   2 3146.59  312.17
   1   1  -2 3493.25  312.97
  -1   1   2 3495.85  315.37
   1   1  -2 3545.45  312.47
   0  -1   2 1435.56  151.38
   0  -1   2 1760.52  154.28
   0  -1   2 1548.15  156.58
   0  -1  -2 1712.23  151.98
   0  -1  -2 1578.04  153.68
   0  -1  -2 1497.45  152.38
   0  -1  -2 1658.23  154.98
   0  -1  -2 1579.84  154.28
   0   1   2 1342.37  151.78
   0   1   2 1298.57  152.48
   0   1   2 1382.96  153.18
   0   1   2 1308.67  153.58
  -1  -1  -2 8865.41  862.61
  -1  -1  -2 8853.11  861.91
   1  -1   2 6628.04  894.81
  -1  -1  -2 8337.77  861.21
  -1  -1  -2 8560.54  860.61
   1  -1   2 8939.01  861.61
   1  -1   2 7917.71  859.81
  -1  -1  -2 8574.34  863.21
  -1   1  -2 9999.00  859.41
  -1   1  -2 8411.86  860.41
   1   1   2 8864.61  858.91
   1   1   2 8890.41  863.01
   1   1   2 9399.46  860.61
   1   1   2 8902.21  861.21
   1   1   2 8964.10  860.51
   2  -1   2 2818.52  274.37
   2  -1   2 2728.23  320.27
   2  -1   2 2966.40  276.27
  -2  -1  -2 3032.50  276.17
  -2  -1  -2 2947.61  279.37
  -2  -1  -2 2993.90  274.77
  -2   1  -2 2538.15  275.47
   2   1   2 2318.17  272.37
   2   1   2 3147.39  305.37
   2   1   2 2339.37  274.97
  -2   1  -2 2580.54  270.97
  -2   1  -2 2389.66  270.87
   2   1   2 2727.93  275.17
   2   1   2 2810.52  278.77
  -3  -1  -2 1707.63  185.38
   3  -1   2 1827.42  228.68
   3  -1   2 1828.82  191.98
  -3  -1  -2 1718.83  177.98
   3  -1   2 1929.51  183.18
   3  -1   2 1404.06  177.68
  -3   1  -2 1796.82  178.78
  -3   1  -2 1758.82  177.38
   3   1   2 2141.79  216.78
   3   1   2 1973.30  188.88
  -3   1  -2 1244.48  180.28
  -4  -1  -2  256.07   33.70
   4  -1   2  178.88   49.60
   4  -1   2  261.77   43.50
  -4   1  -2  266.87   31.40
   4   1   2  356.76   73.39
  -4   1  -2  268.57   34.10
  -4   1  -2  255.97   34.60
   5  -1   2 1394.96  154.18
  -5  -1  -2 1191.88  127.19
  -5   1  -2 1169.88  127.39
  -5   1  -2 1073.09  123.39
  -5   1  -2 1167.88  127.39
   5   1   2 1186.08  132.39
  -5   1  -2 1152.28  135.69
   5   1   2 1262.17  143.59
  -6  -1  -2  388.76   52.49
   6  -1   2  383.76   52.69
   6  -1   2  419.86   53.49
  -6  -1  -2  406.06   51.69
  -6  -1  -2  418.86   55.69
   6  -1   2  434.86   49.70
   6  -1   2  456.45   76.59
   6  -1   2  401.76   55.89
  -6  -1  -2  411.06   51.39
   6  -1   2  458.55   53.79
   6  -1   2  409.36   50.59
  -6  -1  -2  386.06   49.60
   6   1   2  468.75   54.59
   6   1   2  459.35   52.59
   6   1   2  536.55   76.39
  -6   1  -2  482.95   54.99
  -6   1  -2  479.85   55.99
  -6   1  -2  449.76   51.39
  -6   1  -2  498.75   51.79
   6   1   2  469.45   62.89
  -6   1  -2  480.25   57.29
  -6   1  -2  504.55   57.39
  -6   1  -2  448.96   51.19
   6   1   2  458.45   52.19
   6   1   2  485.65   49.40
   7  -1   2  356.66   47.60
   7  -1   2  380.26   45.60
   7  -1   2  374.46   50.59
  -7  -1  -2  361.86   47.10
  -7  -1  -2  353.36   48.40
  -7  -1  -2  376.16   49.70
   7  -1   2  324.27   59.99
  -7  -1  -2  387.46   48.90
  -7  -1  -2  368.76   53.39
   7  -1   2  384.46   72.79
   7   1   2  394.06   48.90
   7   1   2  432.76   50.59
   7   1   2  426.26   51.39
   7   1   2  485.25   46.40
   7   1   2  455.55   75.89
  -7   1  -2  429.46   50.79
  -7   1  -2  430.46   48.20
  -7   1  -2  431.96   49.10
  -7   1  -2  428.96   47.40
  -7   1  -2  410.86   50.69
  -7   1  -2  447.76   55.29
   8  -1   2  124.09   27.40
   8  -1   2  135.69   20.90
  -8  -1  -2  132.29   25.20
   8  -1   2   96.79   21.70
  -8  -1  -2  130.89   24.90
  -8  -1  -2  127.79   25.60
  -8  -1  -2  129.29   28.80
  -8  -1  -2  140.29   24.20
   8  -1   2   85.49   40.20
   8   1   2  125.59   20.30
  -8   1  -2   97.29   22.50
  -8   1  -2   85.59   18.40
  -8   1  -2   86.39   24.70
   8   1   2  117.79   26.50
   8   1   2  104.49   40.80
  -8   1  -2  129.99   25.60
   8   1   2  126.59   26.20
   9  -1   2  666.73   73.09
  -9  -1  -2  614.24   70.39
  -9  -1  -2  601.64   72.09
   9  -1   2  625.04   72.49
  -9  -1  -2  653.93   70.99
  -9  -1  -2  617.54   69.29
   9  -1   2  665.43   71.59
   9  -1   2  638.74   68.49
   9   1   2  665.53   72.39
   9   1   2  610.64   71.99
  -9   1  -2  574.84   72.69
  -9   1  -2  700.83   70.19
   9   1   2  680.73   68.59
  -9   1  -2  677.53   71.59
 -10  -1  -2  303.87   35.60
 -10  -1  -2  319.47   36.00
  10  -1   2  332.77   36.50
 -10  -1  -2  307.07   34.10
  10  -1   2  333.17   38.00
  10  -1   2  287.47   37.30
  10  -1   2  336.97   34.30
  10   1   2  259.97   33.50
 -10   1  -2  288.87   35.10
  10   1   2  267.57   36.80
 -10   1  -2  283.97   36.00
  10   1   2  268.57   43.10
  10  -2  -2  551.44   57.39
  10  -2  -2  493.85   53.99
 -10  -2   2  529.05   56.89
 -10  -2   2  544.95   56.39
  10  -2  -2  527.15   55.99
 -10   2   2  515.25   56.19
  10   2  -2  444.66   53.49
  10   2  -2  497.15   55.29
  10   2  -2  515.45   56.19
 -10   2   2  467.05   57.39
 -10   2   2  536.85   55.49
  -9  -2   2   28.30   14.80
   9  -2  -2   32.00   15.50
  -9  -2   2   30.00   13.20
   9  -2  -2   34.20   14.50
   9  -2  -2   26.20    9.70
  -9   2   2   35.40   13.10
   9   2  -2   33.70   14.70
   9   2  -2   38.60   14.70
  -9   2   2   27.60   16.30
  -9   2   2   22.50   11.50
   9   2  -2   26.40    9.70
  -8  -2   2  619.14   72.49
  -8  -2   2  792.22   91.89
   8  -2  -2  496.65   95.09
  -8  -2   2  593.14   77.99
   8  -2  -2  615.24   71.09
   8  -2  -2  688.83   75.59
  -8  -2   2  649.64   74.09
  -8  -2   2  727.83   75.59
   8  -2  -2  642.54   74.29
  -8  -2   2  621.74   79.09
  -8   2   2  671.43   74.09
   8   2  -2  742.63   74.79
   8   2  -2  772.92   76.19
   8   2  -2  703.53   71.39
   8   2  -2  571.24   97.79
  -8   2   2  709.53   72.79
  -8   2   2  737.93   78.49
  -7  -2   2   73.59   17.60
   7  -2  -2   67.19   20.40
  -7  -2   2  104.19   18.80
   7  -2  -2   89.09   19.40
  -7  -2   2  110.09   27.50
   7  -2  -2   87.79   41.70
  -7  -2   2   76.69   17.30
  -7  -2   2   71.99   20.30
   7  -2  -2   90.39   15.90
  -7   2   2   54.89   18.40
   7   2  -2   44.40   11.50
  -7   2   2   78.39   17.50
  -7   2   2   65.59   14.60
   7   2  -2   41.50   15.80
   7   2  -2   90.99   42.40
   7   2  -2   63.89   16.30
  -6  -2   2  915.01   96.19
  -6  -2   2 1052.49  105.79
   6  -2  -2  946.51   97.69
  -6  -2   2  905.81  100.29
   6  -2  -2  917.01  127.19
  -6  -2   2  955.80  106.69
   6  -2  -2  817.52   94.49
   6  -2  -2  899.01  100.09
  -6  -2   2  996.40   98.29
   6   2  -2  908.81   96.29
  -6   2   2  919.51   98.29
  -6   2   2  872.11   97.69
   6   2  -2  871.41   96.99
  -6   2   2  951.10   95.69
  -6   2   2  947.61  100.39
   6   2  -2  887.61  107.89
   6   2  -2  918.81  123.09
   6   2  -2  806.22   93.69
   6   2  -2  830.32   98.49
   6   2  -2  790.62  107.19
  -5  -2   2   39.30   17.60
   5  -2  -2   71.39   30.70
  -5  -2   2   51.99   23.60
   5  -2  -2   33.60   26.80
  -5   2   2   78.09   23.70
   5   2  -2   31.90   11.30
   5   2  -2   24.40   14.40
  -5   2   2   40.80   11.10
   5   2  -2   25.40   26.90
   5   2  -2   24.90   19.30
  -5   2   2   66.29   25.20
   5   2  -2   31.20   18.20
  -4  -2   2 1011.90  119.19
  -4  -2   2 1414.56  121.69
   4  -2  -2  885.51  129.59
  -4  -2   2 1280.77  125.59
   4  -2  -2 1472.95  140.89
  -4   2   2  945.41  124.79
  -4   2   2 1018.80  117.29
  -4   2   2  913.11  121.99
  -4   2   2 1302.37  134.09
   4   2  -2 1156.38  115.89
   4   2  -2 1160.48  119.79
   4   2  -2 1196.28  124.89
  -4   2   2  794.12  120.19
   4   2  -2 1245.08  136.39
   3  -2  -2  105.79   26.50
   3  -2  -2  100.09   29.20
  -3  -2   2  148.09   23.30
  -3  -2   2  177.78   28.30
  -3  -2   2  146.89   28.30
   3  -2  -2  169.88   35.40
   3  -2  -2  149.29   32.40
  -3  -2   2  162.08   25.30
  -3   2   2  203.88   31.70
   3   2  -2  220.58   30.30
  -3   2   2  242.28   31.80
  -3   2   2  207.08   32.40
   3   2  -2  214.68   24.10
   3   2  -2  173.88   32.50
  -3   2   2  216.98   29.30
   3   2  -2  225.28   39.70
  -2  -2   2 2082.49  216.48
  -2  -2   2 2238.28  221.48
   2  -2  -2 2436.26  225.18
   2  -2  -2 2374.66  223.28
  -2  -2   2 2263.37  217.58
   2  -2  -2 2385.46  222.28
   2  -2  -2 2302.27  220.18
  -2  -2   2 1955.70  215.58
   2   2  -2 2081.59  219.38
  -2   2   2 1847.92  216.78
   2   2  -2 2239.58  219.58
  -2   2   2 1999.00  219.58
   2   2  -2 1943.21  214.18
  -2   2   2 2053.59  221.48
  -2   2   2 2048.20  218.08
   1  -2  -2  795.22   94.39
   1  -2  -2  778.72   96.89
   1  -2  -2  799.92   93.09
   1  -2  -2  758.82   89.29
  -1  -2   2  761.82   90.29
  -1  -2   2  704.03   89.79
   1  -2  -2  823.62   95.89
  -1  -2   2  792.52   94.89
   1  -2  -2  783.62   92.19
   1   2  -2  708.63   91.89
   1   2  -2 1083.79   90.79
   1   2  -2 1071.49   94.39
  -1   2   2 1020.00   92.39
  -1   2   2 1032.10   96.49
  -1   2   2  984.30   93.09
   1   2  -2  932.71   89.39
  -1   2   2 1000.90   93.79
   0  -2   2 1440.86  156.98
   0  -2   2 1420.26  156.28
   0  -2  -2 1410.96  160.08
   0  -2  -2 1424.16  158.48
   0  -2   2 1571.24  161.28
   0  -2  -2 1446.86  158.18
   0  -2  -2 1478.15  161.48
   0   2  -2 1769.82  154.88
   0   2   2 1663.73  161.58
   0   2  -2 1517.05  154.78
   0   2   2 1685.83  158.18
   0   2   2 1670.23  159.38
   0   2   2 1625.74  156.88
  -1  -2  -2   38.10   12.70
  -1  -2  -2   45.10   16.10
   1  -2   2   36.60   11.10
  -1  -2  -2   42.70   11.10
  -1  -2  -2   25.30   11.80
   1  -2   2   46.10   15.60
   1   2   2   79.69   18.90
   1   2   2   74.99   14.90
   1   2   2   81.39   13.60
   1   2   2   86.79   15.10
  -2  -2  -2 1510.75  135.19
   2  -2   2 1425.16  137.09
   2  -2   2 1402.16  132.59
   2   2   2 1261.87  131.59
   2   2   2 1208.78  132.39
   2   2   2 1392.16  138.89
   2   2   2 1339.97  134.79
  -2   2  -2  904.21  134.39
  -2   2  -2 1191.88  132.79
   2   2   2 1235.08  132.69
   3  -2   2  205.58   39.80
  -3  -2  -2  168.38   27.00
   3  -2   2  191.18   28.20
  -3  -2  -2  196.98   29.70
   3  -2   2  207.88   35.00
   3   2   2  251.97   58.69
  -3   2  -2  256.77   37.50
  -3   2  -2  162.78   25.00
   3   2   2  236.48   37.90
  -3   2  -2  175.88   27.10
   3   2   2  220.88   29.00
   3   2   2  220.28   41.40
   3   2   2  232.18   33.40
   4  -2   2  889.21   93.89
   4  -2   2 1046.30  107.19
   4  -2   2 1099.09  120.29
  -4  -2  -2  954.50   93.99
  -4   2  -2  720.03   92.59
   4   2   2  650.83  105.29
   4   2   2  653.43   96.79
  -4   2  -2  712.43   89.79
  -4   2  -2 1136.99  105.89
  -4   2  -2  937.31   93.49
  -5  -2  -2  229.08   35.30
  -5  -2  -2  229.08   31.40
   5  -2   2  162.48   57.69
   5  -2   2  192.88   34.70
   5  -2   2  136.39   52.49
   5  -2   2  248.78   37.00
  -5  -2  -2  189.78   29.10
  -5  -2  -2  213.78   27.90
   5  -2   2  213.08   29.90
   5  -2   2  210.38   33.20
  -5   2  -2  223.78   40.20
   5   2   2  169.58   26.30
  -5   2  -2  208.38   31.30
   5   2   2  191.68   47.30
  -5   2  -2  215.28   30.70
  -5   2  -2  195.58   31.40
   5   2   2  128.99   30.30
  -5   2  -2  223.58   27.30
   5   2   2  176.58   36.40
   6  -2   2  628.04   73.99
   6  -2   2  644.24   73.29
   6  -2   2  700.43  107.29
   6  -2   2  625.44   74.09
   6  -2   2  620.74   74.39
   6  -2   2  633.24   70.69
  -6  -2  -2  558.84   71.39
  -6  -2  -2  610.34   71.19
  -6  -2  -2  616.94   76.29
   6  -2   2  630.84   70.39
  -6  -2  -2  641.14   74.69
  -6  -2  -2  601.84   70.49
  -6   2  -2  580.34   75.49
   6   2   2  662.43   83.99
  -6   2  -2  720.33   76.39
   6   2   2  693.93   69.19
   6   2   2  658.63   74.59
  -6   2  -2  627.74   70.09
   6   2   2  581.34   71.49
  -6   2  -2  711.23   74.99
   6   2   2  779.92  100.99
  -6   2  -2  716.53   71.49
  -6   2  -2  713.63   76.89
  -6   2  -2  566.04   84.49
   6   2   2  578.94   71.69
  -7   2  -2  345.97   74.59
   7   2   2  249.88   37.30
  -7   2  -2  274.57   35.00
   7   2   2  243.18   38.30
  -7   2  -2  233.48   34.70
  -7   2  -2  265.07   34.60
   7   2   2  272.57   32.90
   7   2   2  240.68   37.70
  -7   2  -2  251.37   41.30
   7   2   2  267.77   60.09
  -7   2  -2  265.37   37.90
  -7   2  -2  267.87   41.40
  -8  -2  -2  636.44   67.79
   8  -2   2  647.54   69.79
   8  -2   2  656.63   65.39
   8  -2   2  635.04   67.19
   8  -2   2  615.84   70.29
   8  -2   2  495.95   89.39
  -8  -2  -2  642.54   68.39
  -8  -2  -2  628.04   82.19
  -8  -2  -2  631.74   69.29
  -8  -2  -2  560.34   71.99
  -8   2  -2  554.74   68.39
   8   2   2  486.25   88.69
   8   2   2  583.94   68.99
   8   2   2  587.14   67.69
  -8   2  -2  595.24   75.09
  -8   2  -2  608.54   66.49
   8   2   2  655.73   65.09
  -8   2  -2  616.84   67.39
   8   2   2  583.34   69.69
  -9  -2  -2  200.58   37.10
   9  -2   2  180.68   24.00
   9  -2   2  195.28   29.10
  -9  -2  -2  179.38   28.90
  -9  -2  -2  203.18   27.70
   9  -2   2  164.68   29.00
   9  -2   2  198.68   26.30
   9  -2   2  132.09   29.10
  -9   2  -2  168.28   27.00
  -9   2  -2  164.88   30.00
   9   2   2  152.08   28.50
   9   2   2  165.98   27.90
  -9   2  -2  155.28   25.40
   9   2   2  159.78   23.30
  10  -2   2  237.08   28.60
  10  -2   2  206.68   25.00
 -10  -2  -2  160.78   28.40
 -10  -2  -2  250.07   27.40
 -10   2  -2  233.48   27.30
  10   2   2  205.88   24.70
  10   2   2  199.88   27.90
 -10   2  -2  184.68   25.30
  -9  -3   2  548.75   77.79
  -9  -3   2  602.54   68.49
   9  -3  -2  577.14   61.99
   9  -3  -2  635.54   64.99
   9  -3  -2  658.43   64.99
  -9  -3   2  608.54   64.89
   9  -3  -2  561.04   69.49
   9   3  -2  589.84   65.09
   9   3  -2  544.25   61.99
  -9   3   2  575.64   67.89
  -9   3   2  557.74   64.09
   9   3  -2  595.64   64.49
  -8  -3   2   14.50   12.00
  -8  -3   2   15.50   17.10
  -8  -3   2   12.60   12.90
   8  -3  -2    1.90   12.50
   8  -3  -2   10.70   13.00
  -8  -3   2   17.60   27.00
   8  -3  -2    4.50    9.10
   8   3  -2   14.20   14.00
  -8   3   2    6.60   14.30
  -8   3   2    5.00   10.20
   8   3  -2   13.30    9.10
   8   3  -2    9.60   28.30
   8   3  -2   18.90   15.50
   7  -3  -2 1447.66  139.29
   7  -3  -2 1372.46  134.69
  -7  -3   2 1424.76  141.99
  -7  -3   2 1330.57  135.99
   7  -3  -2 1402.66  137.59
  -7  -3   2 1368.26  159.18
  -7  -3   2 1370.16  146.29
  -7  -3   2 1459.15  137.29
  -7   3   2 1121.39  136.39
   7   3  -2 1211.88  136.09
  -7   3   2 1296.07  137.79
  -7   3   2 1279.17  139.69
   7   3  -2 1133.79  163.18
   7   3  -2 1184.98  133.39
   7   3  -2 1143.49  140.19
   6  -3  -2   15.00   32.80
  -6  -3   2   38.20   22.50
   6  -3  -2    6.90   10.50
  -6  -3   2   30.60   15.10
   6  -3  -2    8.50   14.90
  -6  -3   2   42.50   19.50
  -6  -3   2   35.30   13.70
   6  -3  -2   19.20   16.60
  -6   3   2   27.50   15.60
  -6   3   2   22.50   23.80
   6   3  -2   19.50   10.20
   6   3  -2   14.90   12.80
  -6   3   2   21.60    9.30
  -6   3   2   28.90   17.00
   6   3  -2   36.10   13.90
   6   3  -2   30.80   11.30
   6   3  -2   18.30   17.60
   6   3  -2   27.00   31.10
  -6   3   2   37.40   16.80
   5  -3  -2  664.93   96.29
  -5  -3   2  763.32   82.19
   5  -3  -2  483.15   76.09
   5  -3  -2  733.93   76.89
  -5  -3   2  743.13   74.49
  -5  -3   2  766.92   82.19
  -5  -3   2  462.05   75.89
   5  -3  -2  669.43   73.09
  -5  -3   2  788.82   83.19
   5  -3  -2  725.33   78.59
  -5  -3   2  610.74   82.79
   5   3  -2  711.23   77.89
  -5   3   2  776.62   86.89
  -5   3   2  710.43   77.79
   5   3  -2  588.14   85.09
   5   3  -2  679.63  100.89
  -5   3   2  764.32   76.99
   5   3  -2  543.75   74.39
  -5   3   2  705.43   87.39
  -5   3   2  889.71   93.59
  -5   3   2  775.02   80.09
  -5   3   2  790.22   82.29
   5   3  -2  503.55   88.89
   5   3  -2  662.03   75.09
   5   3  -2  635.94   80.29
  -4  -3   2   92.19   24.20
  -4  -3   2   59.89   21.10
   4  -3  -2   73.69   17.30
   4  -3  -2  108.79   19.50
  -4  -3   2   95.69   22.30
  -4  -3   2   55.09   21.40
  -4   3   2  126.39   34.30
  -4   3   2   79.59   23.80
  -4   3   2   72.99   21.60
  -4   3   2   85.99   19.50
  -4   3   2   73.89   31.00
   4   3  -2  140.69   30.80
   4   3  -2  117.09   17.20
   4   3  -2  119.59   21.40
   4   3  -2   76.09   29.10
   4   3  -2  115.39   38.50
  -4   3   2   85.29   28.40
  -3  -3   2 2230.28  218.48
   3  -3  -2 1984.40  220.08
  -3  -3   2 2011.10  217.98
   3  -3  -2 1978.60  223.78
   3  -3  -2 2056.89  223.88
  -3   3   2 2005.70  223.68
   3   3  -2 2231.68  222.18
  -3   3   2 2199.28  219.18
  -3   3   2 2003.00  214.48
  -3   3   2 2265.87  221.98
   3   3  -2 2115.39  223.08
  -3   3   2 2215.68  225.08
   3   3  -2 2061.69  212.08
   3   3  -2 2228.78  214.98
   2  -3  -2  395.66   51.59
   2  -3  -2  370.66   57.09
  -2  -3   2  447.66   48.20
   2  -3  -2  403.06   53.59
  -2  -3   2  449.26   47.60
  -2   3   2  396.66   51.29
  -2   3   2  346.27   43.60
   2   3  -2  390.66   43.40
   2   3  -2  430.96   49.99
  -2   3   2  382.56   52.99
   2   3  -2  393.36   51.29
  -2   3   2  360.56   46.70
  -2   3   2  411.56   49.90
   1   3  -2 1222.28  125.19
   1   3  -2 1286.07  130.89
   1   3  -2 1324.47  127.39
  -1   3   2 1176.48  126.49
   1   3  -2 1174.28  121.89
  -1   3   2 1061.39  123.59
  -1   3   2 1256.07  133.19
  -1   3   2 1220.18  127.99
  -1   3   2 1255.27  130.09
   0  -3  -2  172.08   28.40
   0   3   2   91.39   20.30
   0   3   2  100.49   23.80
   0   3  -2   83.19   18.70
   0   3  -2   92.49   18.00
   0   3   2  102.79   18.70
   0   3   2   90.29   16.90
   0   3  -2   94.59   16.40
   0   3   2  120.79   22.00
   1  -3   2 1158.48  135.59
   1  -3   2 1160.98  141.39
  -1  -3  -2 1149.29  138.09
   1   3   2 1358.56  138.99
   1   3   2 1414.96  136.89
   1   3   2 1389.76  138.49
   1   3   2 1265.97  133.49
   1   3   2 1339.67  136.29
  -1   3  -2 1361.16  138.49
  -1   3  -2 1445.96  136.09
   1   3   2 1389.66  143.09
   2  -3   2  214.18   34.70
  -2  -3  -2  225.88   32.50
   2  -3   2  212.98   27.80
   2   3   2  171.48   27.40
  -2   3  -2  200.48   35.10
   2   3   2  181.28   28.00
   2   3   2  184.28   30.40
   2   3   2  204.48   35.90
   2   3   2  167.28   23.70
  -2   3  -2  174.38   27.20
   2   3   2  166.58   25.60
   3  -3   2 1370.36  132.59
   3  -3   2 1274.77  141.19
  -3   3  -2 1185.38  129.99
  -3   3  -2 1340.57  140.29
   3   3   2 1226.08  133.09
   3   3   2 1340.87  170.48
   3   3   2 1200.38  129.29
  -3   3  -2 1068.19  138.09
   3   3   2 1394.56  149.39
   3   3   2 1208.68  136.39
   4  -3   2  117.19   23.60
   4  -3   2  171.98   27.00
   4  -3   2  165.58   22.60
   4  -3   2  175.78   27.00
   4  -3   2  165.58   36.50
  -4  -3  -2  151.08   28.20
  -4  -3  -2  160.38   40.40
   4  -3   2  106.69   28.20
   4  -3   2  187.38   33.80
  -4  -3  -2  158.48   24.00
   4  -3   2  216.28   37.80
   4  -3   2  140.89   28.50
  -4   3  -2  147.09   23.90
   4   3   2  150.98   25.20
  -4   3  -2  185.38   37.00
   4   3   2  119.59   30.20
   4   3   2  153.08   28.20
   4   3   2  130.09   23.70
   4   3   2  122.39   27.60
  -4   3  -2   83.09   33.90
   4   3   2  149.99   42.20
  -4   3  -2  131.49   20.30
   5  -3   2  801.62   84.29
  -5  -3  -2  776.02   77.59
   5  -3   2  619.64   80.99
  -5  -3  -2  797.52   84.19
   5  -3   2  764.22   77.59
   5  -3   2  790.62   88.19
   5  -3   2  820.92   92.19
   5  -3   2  589.74   79.19
   5  -3   2  600.44   76.59
   5  -3   2  777.32   80.19
  -5   3  -2  754.32   80.49
  -5   3  -2  718.63   94.49
   5   3   2  563.24   77.09
  -5   3  -2  776.82   76.49
   5   3   2  483.65   83.29
  -5   3  -2  714.93   84.19
  -5   3  -2  715.03   79.89
  -6  -3  -2  331.27   47.50
  -6  -3  -2  267.37   38.70
   6  -3   2  301.37   58.59
   6  -3   2  257.97   39.10
   6  -3   2  289.37   51.39
   6  -3   2  318.87   46.20
  -6  -3  -2  282.27   41.30
   6  -3   2  331.07   55.89
   6  -3   2  342.77   43.80
   6  -3   2  285.27   45.20
   6  -3   2  240.48   39.90
   6  -3   2  298.97   44.10
  -6   3  -2  332.57   40.50
   6   3   2  245.58   42.50
  -6   3  -2  315.57   37.50
  -6   3  -2  331.17   50.49
  -6   3  -2  361.96   45.00
  -6   3  -2  346.37   43.30
   6   3   2  337.07   38.30
   6   3   2  286.37   44.10
  -6   3  -2  352.36   39.20
   6   3   2  333.17   67.29
   7  -3   2  383.96   51.39
   7  -3   2  359.46   46.70
  -7  -3  -2  396.96   50.29
   7  -3   2  343.47   51.99
   7  -3   2  304.37   54.59
  -7  -3  -2  375.86   55.09
   7  -3   2  384.56   46.50
   7  -3   2  335.57   51.29
  -7  -3  -2  331.57   47.30
   7   3   2  395.06   73.19
  -7   3  -2  445.46   48.50
   7   3   2  472.15   46.20
  -7   3  -2  433.06   47.00
  -7   3  -2  412.26   47.90
   7   3   2  443.56   53.79
  -7   3  -2  411.56   53.89
   7   3   2  416.06   51.59
  -7   3  -2  465.15   51.99
   7   3   2  447.06   51.19
  -8  -3  -2  189.18   37.80
   8  -3   2  208.08   35.70
   8  -3   2  153.48   34.90
   8  -3   2  196.18   29.40
   8  -3   2  190.68   33.40
  -8  -3  -2  195.28   31.80
  -8  -3  -2  191.78   33.40
  -8   3  -2  262.67   31.40
   8   3   2  278.77   36.60
  -8   3  -2  243.28   32.40
  -8   3  -2  261.47   33.80
   8   3   2  276.97   29.60
   8   3   2  310.57   36.10
   8   3   2  234.78   35.40
  -8   3  -2  262.47   32.00
   9  -3   2  274.67   39.80
  -9  -3  -2  258.57   39.30
   9  -3   2  291.77   36.70
  -9  -3  -2  272.17   38.50
   9   3   2  317.37   41.20
   9   3   2  384.56   39.80
  -9   3  -2  344.37   37.70
  -9   3  -2  367.16   42.80
   9   3   2  352.86   40.60
  -9   3  -2  391.46   39.60
   9   3   2  361.96   36.80
  -9  -4   2   13.90   11.30
   9  -4  -2   20.30   12.30
   9  -4  -2   30.60   11.80
  -9  -4   2   19.60    9.80
  -9  -4   2   30.30   17.50
  -9  -4   2   35.40   14.70
   9  -4  -2   33.90   11.00
   9   4  -2   32.80   11.20
  -9   4   2   30.70    9.60
  -9   4   2   45.60   15.10
   9   4  -2   31.80    8.30
   8  -4  -2  478.05   52.99
   8  -4  -2  489.65   53.49
   8  -4  -2  460.15   68.09
  -8  -4   2  462.25   53.39
  -8  -4   2  406.16   69.29
   8  -4  -2  434.46   60.59
  -8  -4   2  465.05   59.09
   8  -4  -2  461.95   51.09
  -8  -4   2  421.06   64.99
  -8  -4   2  424.36   51.79
  -8   4   2  491.15   56.79
   8   4  -2  532.55   54.79
  -8   4   2  501.65   54.19
  -8   4   2  411.26   57.99
   8   4  -2  560.54   54.49
   8   4  -2  523.15   51.69
  -7  -4   2   58.69   17.40
   7  -4  -2   50.19   24.90
  -7  -4   2   78.19   31.70
  -7  -4   2   27.40   29.40
   7  -4  -2   56.89   17.50
   7  -4  -2   58.39   18.40
  -7  -4   2   51.99   20.70
  -7  -4   2   51.39   14.70
   7  -4  -2   46.80   13.70
  -7   4   2   68.99   24.50
  -7   4   2   64.19   19.50
   7   4  -2   63.49   17.20
  -7   4   2   64.59   17.70
   7   4  -2   46.20   33.90
  -7   4   2   89.09   23.40
   7   4  -2   87.49   18.00
   6  -4  -2  916.41  118.79
  -6  -4   2 1064.09  139.49
   6  -4  -2  854.51  111.99
  -6  -4   2 1087.79  117.99
  -6  -4   2  955.70  108.79
  -6  -4   2 1016.50  113.29
  -6   4   2 1253.97  117.49
  -6   4   2  853.11  113.29
   6   4  -2 1219.98  112.69
  -6   4   2 1200.48  114.69
  -4  -4   2 1068.59  125.79
  -4  -4   2  825.62  122.49
  -4  -4   2 1146.89  148.19
  -4  -4   2 1174.88  125.99
   4  -4  -2 1115.29  115.39
  -4  -4   2 1156.68  117.69
   4  -4  -2 1165.78  116.99
  -4  -4   2 1141.79  114.89
   4  -4  -2 1028.10  112.99
  -4  -4   2 1349.36  124.29
   4  -4  -2 1141.29  132.09
   4   4  -2 1345.87  116.39
   4   4  -2 1208.18  130.09
   4   4  -2 1367.06  149.39
  -4   4   2  781.62  116.29
  -4   4   2 1160.68  127.29
   4   4  -2 1268.37  120.99
  -4   4   2 1047.60  121.19
  -4   4   2  791.22  119.49
  -4   4   2  865.31  130.09
  -4   4   2 1248.68  117.09
  -4   4   2  810.32  125.59
  -3  -4   2   28.70   20.80
   3  -4  -2   41.20   16.50
  -3  -4   2   37.80   28.70
   3  -4  -2   37.70   11.70
  -3  -4   2   34.40   10.80
  -3  -4   2   32.70   20.60
  -3  -4   2   20.20   18.50
  -3  -4   2   29.50   12.40
   3  -4  -2   21.30   25.60
  -3  -4   2   33.50   12.80
   3  -4  -2   40.80   10.80
  -3   4   2   36.30   20.80
   3   4  -2   30.30   20.30
  -3   4   2   25.90   10.80
  -3   4   2   24.60   10.90
   3   4  -2   31.80   12.30
   3   4  -2   30.00    8.90
  -3   4   2   31.80   10.50
  -3   4   2   43.20   28.40
  -3   4   2   36.80   16.40
  -3   4   2   31.20   19.60
   3   4  -2   51.49   24.00
   2  -4  -2 1372.86  134.09
   2  -4  -2 1332.87  145.59
  -2  -4   2 1393.76  136.79
  -2  -4   2 1090.49  147.89
  -2  -4   2  999.20  141.39
  -2  -4   2 1529.95  139.59
   2  -4  -2 1428.56  136.79
   2  -4  -2 1087.49  144.79
  -2  -4   2 1507.35  140.49
   2  -4  -2 1378.46  133.79
  -2  -4   2 1472.95  152.88
   2  -4  -2 1359.86  137.79
  -2  -4   2 1347.27  135.09
  -2  -4   2 1604.94  173.98
  -2   4   2 1276.97  143.09
  -2   4   2 1231.08  137.79
  -2   4   2 1155.28  136.29
   2   4  -2 1365.46  142.59
   2   4  -2 1201.88  131.89
  -2   4   2 1178.88  133.99
   2   4  -2 1337.07  134.89
  -2   4   2 1283.57  140.39
   2   4  -2 1324.77  143.89
  -2   4   2 1121.49  133.29
  -2   4   2 1196.58  145.09
  -1  -4   2   50.29   28.10
   1  -4  -2   77.99   24.20
  -1  -4   2   76.59   17.80
   1  -4  -2   88.09   18.00
   1  -4  -2   89.79   27.50
  -1  -4   2   76.59   20.10
  -1  -4   2  128.89   20.90
   1  -4  -2   98.09   21.20
   1  -4  -2  116.29   24.90
   1  -4  -2  116.09   33.90
  -1  -4   2   75.29   18.50
  -1  -4   2   96.89   20.90
   1  -4  -2   84.49   18.90
   1  -4  -2   53.59   21.50
   1   4  -2  155.38   30.10
   1   4  -2  150.38   17.80
   1   4  -2  174.58   25.60
  -1   4   2  129.89   24.80
  -1   4   2  150.18   28.50
  -1   4   2  137.49   18.30
  -1   4   2  144.59   23.20
  -1   4   2  144.49   30.80
   0  -4   2 1555.14  143.99
   0  -4  -2 1467.65  149.88
   0  -4  -2 1309.67  147.79
   0  -4   2 1277.27  139.89
   0  -4  -2 1223.28  142.59
   0  -4  -2 1504.35  143.09
   0  -4   2 1435.76  143.19
   0  -4  -2 1501.25  148.29
   0  -4  -2 1363.76  140.09
   0  -4   2 1394.06  142.39
   0  -4   2 1546.75  154.68
   0   4  -2 1285.37  137.89
   0   4  -2 1301.47  144.49
   0   4  -2 1411.26  143.49
   0   4   2 1215.78  148.39
   0   4  -2 1242.88  143.79
   0   4   2 1259.17  138.59
   0   4   2 1317.37  142.49
   0   4   2 1267.77  142.89
   0   4   2 1264.87  145.59
   0   4   2 1315.47  145.49
   1  -4   2  310.67   56.69
   1  -4   2  431.66   49.20
  -1  -4  -2  348.67   43.50
   1  -4   2  396.46   48.70
   1  -4   2  343.97   45.00
  -1  -4  -2  373.46   45.00
   1  -4   2  336.37   43.20
  -1  -4  -2  366.46   52.29
   1  -4   2  350.66   46.40
  -1  -4  -2  404.06   48.80
   1  -4   2  415.96   59.19
  -1  -4  -2  376.26   47.40
  -1  -4  -2  375.26   49.99
  -1   4  -2  396.46   50.39
   1   4   2  420.36   51.69
  -1   4  -2  394.76   43.40
  -1   4  -2  438.26   48.80
   1   4   2  421.26   44.50
   1   4   2  396.66   48.30
  -1   4  -2  414.26   52.79
   1   4   2  426.46   48.90
   1   4   2  391.26   51.79
   1   4   2  343.07   53.99
   1   4   2  396.46   47.40
   2  -4   2 1168.78  117.69
  -2  -4  -2 1040.90  113.79
  -2  -4  -2 1199.88  120.19
   2  -4   2 1017.30  114.19
   2  -4   2 1053.99  113.19
   2  -4   2 1079.59  116.79
  -2  -4  -2  897.71  121.69
   2  -4   2 1231.78  132.49
  -2  -4  -2 1016.00  113.49
  -2  -4  -2 1134.49  120.29
   2  -4   2 1028.40  120.69
  -2  -4  -2 1120.49  116.89
   2  -4   2 1078.89  117.79
  -2  -4  -2 1072.39  113.09
   2  -4   2  881.91  125.79
   2   4   2 1130.19  118.39
  -2   4  -2 1108.99  118.19
   2   4   2 1056.19  113.19
   2   4   2 1099.49  126.79
  -2   4  -2 1207.58  128.09
   2   4   2 1085.69  115.89
   2   4   2 1175.78  118.09
   2   4   2 1081.69  121.39
  -2   4  -2 1123.69  123.49
   2   4   2 1142.19  113.59
  -2   4  -2 1139.19  116.29
  -3  -4  -2  148.29   33.80
  -3  -4  -2  123.59   24.30
  -3  -4  -2  131.99   34.30
  -3  -4  -2  127.29   23.40
   3  -4   2  139.09   25.10
   3  -4   2  107.59   35.10
   3  -4   2  134.89   21.20
   3  -4   2  140.39   29.40
  -3  -4  -2  146.19   30.40
   3  -4   2  140.09   28.20
   3  -4   2  149.59   30.20
   3  -4   2  191.88   51.09
   3  -4   2  126.59   24.90
  -3   4  -2  173.48   23.50
   3   4   2  168.18   25.40
  -3   4  -2   97.49   38.10
   3   4   2  181.18   27.40
   3   4   2  187.88   24.80
   3   4   2  190.78   47.20
   3   4   2  179.98   30.00
  -3   4  -2  141.99   40.10
  -3   4  -2  140.29   29.60
   3   4   2  192.98   30.80
  -3   4  -2  172.18   30.20
  -4  -4  -2  580.04   74.79
  -4  -4  -2  541.65   74.99
   4  -4   2  434.46   73.69
   4  -4   2  527.35   73.19
   4  -4   2  694.03   78.59
   4  -4   2  666.83   71.69
   4  -4   2  636.74   67.09
   4  -4   2  650.13   84.19
   4  -4   2  693.63   83.09
   4  -4   2  674.63   72.09
  -4  -4  -2  477.65   78.49
  -4  -4  -2  579.24   68.59
   4  -4   2  456.25   91.59
   4   4   2  562.84   81.29
  -4   4  -2  664.03   67.79
   4   4   2  687.73   70.19
  -4   4  -2  746.13   75.59
  -4   4  -2  719.33   89.69
   4   4   2  585.94   71.19
   4   4   2  671.83   95.59
   4   4   2  657.63   71.49
   4   4   2  686.73   73.69
  -5  -4  -2  172.48   37.70
  -5  -4  -2   58.69   25.30
   5  -4   2   78.59   22.10
   5  -4   2   91.59   18.00
   5  -4   2  134.39   34.40
  -5  -4  -2   48.10   20.30
   5  -4   2  122.69   24.20
  -5  -4  -2  110.49   26.40
   5  -4   2  124.19   35.00
   5  -4   2  122.09   28.40
   5  -4   2   76.99   23.10
   5   4   2   80.59   23.90
  -5   4  -2  110.49   37.00
   5   4   2   45.50   35.20
   5   4   2   77.59   20.90
  -5   4  -2   98.59   23.10
  -5   4  -2   96.69   18.80
  -5   4  -2   92.29   24.60
  -6  -4  -2  480.05   53.39
   6  -4   2  458.95   63.59
   6  -4   2  471.15   54.79
  -6  -4  -2  419.66   56.19
   6  -4   2  404.16   64.49
   6  -4   2  370.26   55.39
   6  -4   2  456.75   56.09
   6  -4   2  327.87   50.19
  -6  -4  -2  477.15   58.39
   6   4   2  374.46   54.69
  -6   4  -2  456.15   53.09
  -6   4  -2  461.45   55.49
   6   4   2  351.76   52.79
  -6   4  -2  471.85   49.90
   6   4   2  335.97   71.99
   6   4   2  427.96   48.70
   7  -4   2  307.77   36.20
   7  -4   2  318.67   40.90
  -7  -4  -2  315.77   39.30
   7  -4   2  235.28   46.60
  -7  -4  -2  296.47   36.60
  -7  -4  -2  332.67   45.90
   7  -4   2  307.47   48.30
   7  -4   2  258.77   42.50
  -7   4  -2  260.57   37.80
  -7   4  -2  246.38   35.80
   7   4   2  264.17   39.90
  -7   4  -2  252.17   35.30
   7   4   2  277.17   33.70
   7   4   2  264.37   40.50
   8  -4   2  188.58   27.90
   8   4   2  156.88   21.30
  -8   4  -2  163.08   25.80
  -8   4  -2  157.68   24.00
   8   4   2  177.98   26.60
  -8   4  -2  159.28   29.20
   8   4   2  152.48   26.50
   8  -5  -2   71.49   21.40
  -8  -5   2   33.20   13.60
   8  -5  -2   40.80    9.30
  -8  -5   2   34.10   17.80
  -8   5   2   31.10   10.00
   8   5  -2   33.60    8.40
   8   5  -2   30.70   12.00
  -8   5   2   40.50   19.60
   7  -5  -2  383.96   43.00
  -7  -5   2  325.77   58.19
   7  -5  -2  389.76   45.30
  -7  -5   2  405.56   48.70
   7  -5  -2  359.56   49.99
   7  -5  -2  326.27   58.29
  -7   5   2  336.17   44.20
  -7   5   2  380.76   43.30
   7   5  -2  274.57   51.49
  -7   5   2  284.47   45.80
   7   5  -2  415.06   43.50
   7   5  -2  298.27   38.50
   6  -5  -2   53.39   15.70
  -6  -5   2   46.70   35.40
  -6  -5   2   56.69   21.00
   6  -5  -2   59.49   20.40
   6  -5  -2   41.30   26.40
  -6  -5   2   53.19   27.00
  -6   5   2   37.20   11.50
  -6   5   2   32.90   16.60
   6   5  -2   34.50   12.10
  -6   5   2   27.50   19.20
   6   5  -2   45.30   15.40
  -6   5   2   55.19   22.70
   6   5  -2   10.80   13.80
  -5  -5   2  353.06   53.29
  -5  -5   2  246.58   69.09
  -5  -5   2  207.58   68.59
   5  -5  -2  302.57   43.20
   5  -5  -2  235.48   41.50
   5  -5  -2  289.87   52.09
   5  -5  -2  261.77   38.50
  -5  -5   2  221.08   55.69
  -5   5   2  328.67   43.40
   5   5  -2  306.47   39.30
  -5   5   2  337.77   41.70
   5   5  -2  240.78   61.99
   5   5  -2  305.07   42.90
   5   5  -2  305.47   47.30
  -5   5   2  334.27   44.50
   5   5  -2  293.57   40.90
  -5   5   2  326.17   53.89
  -4  -5   2   39.50   25.00
   4  -5  -2   17.50   12.30
  -4  -5   2   50.09   16.20
  -4  -5   2    3.30   23.80
  -4  -5   2   13.00   24.40
   4  -5  -2   20.40   14.60
   4  -5  -2   19.60   28.90
  -4  -5   2    4.40   35.30
   4  -5  -2   21.30   21.60
  -4  -5   2   35.40   18.60
   4   5  -2   10.80   17.60
  -4   5   2   10.10   29.20
   4   5  -2    1.40   27.60
  -4   5   2   11.00   11.30
  -4   5   2    4.60   20.20
   4   5  -2    9.70   15.10
  -4   5   2   -5.40   38.10
  -3  -5   2 1330.97  150.28
   3  -5  -2 1143.69  115.39
  -3  -5   2 1082.59  168.38
  -3  -5   2 1257.07  128.99
   3  -5  -2 1065.49  115.69
  -3  -5   2 1135.99  138.09
  -3  -5   2 1111.69  119.19
   3  -5  -2  801.62  129.99
  -3  -5   2 1098.79  117.39
   3  -5  -2 1029.30  122.99
  -3  -5   2 1063.19  124.29
   3  -5  -2 1127.99  122.09
   3  -5  -2 1204.88  145.39
  -3  -5   2 1156.18  122.69
  -3  -5   2  986.60  125.69
  -3   5   2 1076.29  133.39
  -3   5   2 1092.09  128.79
  -3   5   2 1107.69  118.59
  -3   5   2 1100.09  122.89
   3   5  -2 1084.29  118.89
   3   5  -2 1275.47  122.29
  -3   5   2  997.90  115.29
   3   5  -2 1070.99  143.69
  -3   5   2 1081.69  124.39
   3   5  -2 1074.49  114.69
  -2  -5   2   16.80   24.60
   2  -5  -2   13.50   15.50
  -2   5   2   11.70   22.40
  -2   5   2   19.90   19.30
   1  -5  -2  586.94   75.19
   1  -5  -2  380.76   72.69
  -1  -5   2  679.53   87.89
  -1  -5   2  434.36   76.29
   1  -5  -2  548.65   60.59
   1  -5  -2  578.24   64.29
   1  -5  -2  552.24   61.09
  -1  -5   2  620.54   66.79
  -1  -5   2  609.34   69.59
  -1  -5   2  580.24   63.69
  -1  -5   2  585.74   68.29
   1  -5  -2  595.84   66.69
  -1  -5   2  625.14  105.99
  -1   5   2  532.15   66.59
  -1   5   2  497.75   70.79
  -1   5   2  537.35   61.79
  -1   5   2  524.75   61.49
  -1   5   2  506.55   64.39
   1   5  -2  552.14   59.89
   1   5  -2  603.54   63.69
  -1   5   2  513.65   67.59
   0  -5   2   90.69   36.00
   0  -5   2  170.28   28.70
   0  -5  -2  155.78   24.50
   0  -5  -2  161.38   28.20
   0  -5   2  166.88   30.10
   0  -5  -2  186.98   40.30
   0  -5   2  155.48   46.10
   0  -5  -2  161.38   23.80
   0  -5   2  158.48   26.70
   0  -5   2  156.98   25.40
   0  -5   2  117.89   33.60
   0  -5  -2  162.28   22.00
   0  -5  -2  171.58   29.70
   0  -5   2  180.98   31.20
   0   5   2  116.69   22.00
   0   5   2  135.29   36.80
   0   5  -2  123.09   22.80
   0   5   2  151.18   59.69
   0   5   2  107.79   25.40
   0   5   2  123.49   28.40
   0   5  -2  124.89   20.00
   0   5   2  113.29   22.70
  -1  -5  -2  602.74   61.99
   1  -5   2  652.13   67.09
  -1  -5  -2  589.84   60.59
   1  -5   2  579.34   65.69
  -1  -5  -2  575.04   59.29
   1  -5   2  544.05   72.49
   1  -5   2  552.64   81.69
   1  -5   2  587.04   64.09
   1  -5   2  591.04   64.59
   1  -5   2  574.54   61.49
  -1  -5  -2  533.85   69.59
  -1  -5  -2  561.64   65.39
  -1  -5  -2  586.14   64.89
   1   5   2  434.46   63.89
   1   5   2  460.05   61.79
   1   5   2  432.16   58.39
  -1   5  -2  427.46   56.59
  -1   5  -2  452.55   59.39
   1   5   2  468.15   65.59
   1   5   2  457.75   58.89
   2  -5   2  196.18   60.09
   2  -5   2  234.78   30.50
  -2  -5  -2  222.98   39.50
  -2  -5  -2  266.17   32.80
  -2  -5  -2  260.57   30.90
   2  -5   2  248.28   37.30
   2  -5   2  233.08   39.00
   2  -5   2  279.97   37.90
   2  -5   2  288.17   33.90
   2  -5   2  232.98   52.59
   2  -5   2  272.07   37.10
  -2  -5  -2  223.88   32.50
  -2  -5  -2  276.37   41.90
   2   5   2  166.78   36.00
  -2   5  -2  200.08   51.29
  -2   5  -2  167.38   29.30
   2   5   2  169.68   30.00
   2   5   2  179.98   33.00
   2   5   2  183.78   30.20
  -2   5  -2  192.48   32.50
   2   5   2  195.38   36.20
   3  -5   2  647.74   69.79
   3  -5   2  633.54  103.99
   3  -5   2  683.03   71.49
  -3  -5  -2  658.23   69.49
  -3  -5  -2  695.53   80.89
   3  -5   2  692.53   77.89
  -3  -5  -2  483.25   69.49
   3  -5   2  645.74   74.29
  -3  -5  -2  619.34   82.09
   3  -5   2  469.05   86.99
   3  -5   2  722.53   76.99
  -3  -5  -2  547.55   76.29
   3   5   2  613.94   69.39
   3   5   2  588.44   71.89
   3   5   2  625.54   74.29
   3   5   2  569.54   91.79
  -3   5  -2  494.65   89.39
   3   5   2  683.93   75.59
   3   5   2  634.94   69.19
  -3   5  -2  621.74   75.09
  -4  -5  -2   -0.90   13.50
  -4  -5  -2   10.60   19.00
  -4  -5  -2   12.80   22.50
  -4  -5  -2    5.20   20.40
   4  -5   2   10.40   15.40
   4  -5   2   13.00   20.90
   4  -5   2   17.10   27.60
   4  -5   2   21.80   17.90
   4  -5   2   -1.80   21.00
   4   5   2   35.90   13.70
  -4   5  -2   49.90   21.90
   4   5   2   75.59   21.90
   4   5   2   66.39   35.10
  -4   5  -2   71.69   16.00
   4   5   2   63.19   16.60
   5  -5   2  564.04   81.79
   5  -5   2  646.04   74.69
  -5  -5  -2  743.73   78.99
  -5  -5  -2  523.85   78.09
   5  -5   2  724.43   95.89
  -5  -5  -2  640.04   71.99
   5  -5   2  726.23   79.49
  -5  -5  -2  630.94  102.69
   5  -5   2  515.75   74.69
   5  -5   2  745.83   86.39
   5   5   2  438.86   70.99
  -5   5  -2  646.64   77.39
  -5   5  -2  672.73   74.89
  -5   5  -2  696.83   71.29
  -6  -5  -2  227.58   29.40
   6  -5   2  224.78   41.80
   6  -5   2  241.28   31.10
   6  -5   2  196.08   38.90
  -6  -5  -2  204.88   50.19
  -6  -5  -2  229.98   35.50
   6  -5   2  210.88   34.50
   6  -5   2  186.68   31.50
   6   5   2  144.39   31.70
  -6   5  -2  160.28   31.30
  -6   5  -2  198.98   27.20
   6   5   2  133.99   31.90
   6   5   2  171.48   26.40
  -6   5  -2  193.18   29.90
  -7  -5  -2  363.96   38.40
   7  -5   2  292.97   42.70
  -7  -5  -2  383.36   44.40
   7  -5   2  366.26   48.20
  -7  -5  -2  278.87   51.29
   7  -5   2  360.96   41.30
  -7   5  -2  294.07   40.80
   7   5   2  321.47   39.70
   7   5   2  310.07   35.90
   7   5   2  283.57   40.10
  -6  -6   2  311.27   58.89
   6  -6  -2  375.96   58.19
   6  -6  -2  527.15   51.89
  -6  -6   2  508.75   55.69
   6  -6  -2  588.24   55.39
  -6  -6   2  416.46   64.99
  -6   6   2  498.25   57.79
  -6   6   2  429.46   50.89
   6   6  -2  425.96   54.59
   6   6  -2  488.85   49.20
   5  -6  -2    1.10   15.30
  -5  -6   2    0.20   20.20
  -5  -6   2  -29.00   23.70
  -5  -6   2   21.50   32.40
   5  -6  -2   25.40   16.80
   5  -6  -2   51.29   16.20
  -5  -6   2   55.19   21.90
  -5   6   2   20.20   10.50
  -5   6   2    9.60   12.30
  -5   6   2   36.40   25.40
   5   6  -2    9.30   11.90
  -4  -6   2  541.25   90.49
   4  -6  -2  632.14   72.79
   4  -6  -2  698.03   69.59
  -4  -6   2  599.64  104.89
  -4  -6   2  730.93   71.39
  -4  -6   2  581.24   79.29
  -4   6   2  449.46   78.79
   4   6  -2  648.64   71.69
  -4   6   2  457.45   69.19
   4   6  -2  624.04   75.69
  -4   6   2  543.95   73.99
   4   6  -2  674.33   68.19
  -4   6   2  683.43   68.79
   3  -6  -2   55.09   15.70
  -3  -6   2   49.10   23.30
   3  -6  -2   14.90   21.70
  -3  -6   2   71.89   21.60
  -3  -6   2   87.09   20.60
   3  -6  -2   21.40   20.40
   3   6  -2   98.09   29.50
  -3   6   2   44.90   27.60
  -3   6   2   32.50   15.50
  -3   6   2   44.90   12.80
   3   6  -2   33.00   30.90
   3   6  -2   48.40   18.70
  -3   6   2   54.49   17.70
   3   6  -2   52.19   14.00
  -2  -6   2 1058.89  108.59
  -2  -6   2  968.00  109.69
   2  -6  -2  962.90  107.79
  -2  -6   2  676.33  142.79
   2  -6  -2 1031.10  127.19
  -2  -6   2 1046.10  105.99
   2  -6  -2 1018.70  111.59
  -2  -6   2  944.11  119.79
  -2  -6   2 1135.29  131.49
  -2   6   2  863.01  109.69
  -2   6   2  853.71  109.09
   2   6  -2  956.50  106.69
   2   6  -2  972.20  102.49
  -2   6   2  875.11  102.39
  -2   6   2 1050.09  109.49
  -2   6   2 1016.10  105.19
   2   6  -2 1103.09  107.99
  -1  -6   2  101.09   39.20
  -1  -6   2  169.48   42.80
  -1  -6   2  136.99   24.80
   1  -6  -2  110.19   22.50
  -1  -6   2  164.38   28.90
  -1  -6   2  135.59   31.10
   1  -6  -2  137.89   30.20
  -1  -6   2   75.49   37.40
   1  -6  -2  106.09   38.20
   1  -6  -2  146.09   27.60
   1   6  -2  124.29   20.70
   1   6  -2  112.29   25.20
  -1   6   2  118.39   22.70
  -1   6   2  114.69   25.10
  -1   6   2  116.09   27.50
  -1   6   2  116.59   22.30
   0  -6   2 1019.80  132.99
   0  -6  -2 1027.10  118.69
   0  -6   2  984.60  117.59
   0  -6   2 1017.20  115.29
   0  -6   2  931.01  118.49
   0  -6   2 1053.39  125.19
   0  -6  -2 1019.30  115.79
   0  -6  -2  837.62  111.59
   0   6   2 1191.68  118.09
   0   6  -2 1240.78  117.59
   0   6   2 1182.48  114.89
   0   6   2 1254.87  122.69
   0   6   2 1167.78  114.59
   0   6  -2 1198.18  113.49
   0   6   2 1154.58  121.39
  -1  -6  -2   14.90   14.40
   1  -6   2   19.10   20.70
   1  -6   2   34.80   13.90
  -1  -6  -2   37.40   12.80
  -1  -6  -2   18.80   26.10
   1  -6   2   39.60   17.70
   1  -6   2   28.40   16.70
  -1  -6  -2   22.40   14.60
  -1   6  -2   59.59   14.60
   1   6   2   78.59   25.50
   1   6   2   42.30   12.50
   1   6   2   66.59   15.40
  -1   6  -2   53.39   15.40
   1   6   2   70.99   15.90
  -2  -6  -2  409.76   76.29
   2  -6   2  798.42   78.39
  -2  -6  -2  504.05  121.99
   2  -6   2  834.02  110.39
   2  -6   2  748.53   76.49
  -2  -6  -2  472.25   66.89
   2  -6   2  740.53   72.29
  -2  -6  -2  542.35   72.49
   2  -6   2  712.93   89.59
   2   6   2  621.44   69.99
  -2   6  -2  637.64   68.89
   2   6   2  658.83   70.59
   2   6   2  586.54   72.49
   2   6   2  495.05   90.89
   2   6   2  685.83   76.19
  -2   6  -2  608.04   71.59
   3  -6   2  157.78   32.00
   3  -6   2  171.28   30.30
   3  -6   2  133.09   33.40
   3   6   2  177.48   34.50
  -3   6  -2  151.48   26.20
  -3   6  -2  182.18   35.70
  -3   6  -2  164.68   30.30
   3   6   2  158.38   28.50
   4  -6   2  302.57   42.70
   4  -6   2  349.27   57.19
   4  -6   2  246.38   43.70
  -4  -6  -2  305.07   50.09
  -4  -6  -2  284.17   35.50
   4  -6   2  290.77   46.10
   4  -6   2  264.87   67.09
  -4  -6  -2  235.18   45.00
  -4   6  -2  294.77   43.40
   4   6   2  344.57   42.60
  -4   6  -2  249.58   37.50
   4   6   2  317.07   39.30
   5  -6   2  129.99   29.50
  -5  -6  -2  153.98   22.20
   5  -6   2  178.28   37.60
  -5  -6  -2  189.28   31.80
   5  -6   2  180.58   28.10
  -5  -6  -2  174.58   49.50
   5  -6   2  225.38   42.30
  -5  -6  -2  155.88   32.30
   5  -6   2  100.19   29.60
   5   6   2  134.49   26.60
   5   6   2  107.49   25.60
   5   6   2  166.48   23.10
  -5   6  -2  205.28   28.90
  -5   6  -2  195.28   24.90
  -6  -6  -2  287.17   37.50
   6  -6   2  202.08   34.90
   6  -6   2  321.67   41.10
   6  -6   2  238.58   39.10
  -6   6  -2  316.67   35.10
   6   6   2  352.16   34.80
   6   6   2  305.57   35.50
  -6   6  -2  242.08   36.90
  -3  -7   2  232.78   58.49
   3  -7  -2  350.86   65.99
  -3  -7   2  259.17   42.60
  -3  -7   2  326.97   37.40
   3  -7  -2  252.37   37.10
  -3   7   2  208.38   41.00
   3   7  -2  271.67   35.90
  -2  -7   2   75.79   17.80
  -2  -7   2   92.69   22.30
  -2  -7   2   50.59   18.00
  -2  -7   2   39.10   24.40
   2  -7  -2   40.70   18.10
  -2   7   2   65.39   23.10
   2   7  -2   74.59   21.20
   2   7  -2   85.69   18.70
  -2   7   2   43.80   15.10
  -2   7   2   73.39   14.10
  -1  -7   2  449.36   51.09
  -1  -7   2  378.66   52.59
   1  -7  -2  431.46   51.99
  -1  -7   2  467.55   72.69
  -1  -7   2  390.06   51.09
  -1   7   2  408.76   48.00
   1   7  -2  460.25   51.89
   1   7  -2  450.15   49.00
  -1   7   2  420.76   54.59
  -1   7   2  436.56   53.49
   1  -7   2  545.65   55.99
  -1  -7  -2  386.26   62.79
   1  -7   2  546.15   56.19
   1   7   2  465.85   54.19
   1   7   2  404.86   49.60
  -1   7  -2  432.76   51.99
   1   7   2  414.76   53.09
   1   7   2  374.16   51.99
   2  -7   2   32.40   17.90
   2  -7   2   68.99   19.70
  -2  -7  -2   15.90   19.20
  -2  -7  -2   37.60   20.40
  -2   7  -2   21.60    9.10
   2   7   2   24.50   10.80
   2   7   2   38.90   14.10
   2   7   2   10.60    9.00
   3  -7   2  249.08   36.10
   3  -7   2  349.07   37.80
  -3  -7  -2  351.56   40.40
   3   7   2  287.37   35.80
   3   7   2  177.98   31.70
  -3   7  -2  227.18   35.50
  10   0  -3  425.36   50.69
  10   0  -3  436.66   49.70
  10   0  -3  453.55   47.60
 -10   0   3  455.55   51.79
  10   0  -3  408.56   52.09
 -10   0   3  455.35   49.60
   9   0  -3   13.90   16.80
  -9   0   3   32.80   14.40
   9   0  -3   25.70   13.40
  -9   0   3   26.10   15.40
   9   0  -3   26.40   15.30
   9   0  -3   30.30   32.30
  -9   0   3   27.50   19.20
   9   0  -3   31.30   10.30
  -9   0   3   33.10   13.60
   8   0  -3  574.04   61.09
  -8   0   3  595.04   63.79
  -8   0   3  525.15   63.59
   8   0  -3  523.25   65.49
  -8   0   3  587.14   65.49
  -8   0   3  604.84   71.39
   8   0  -3  505.05   87.39
   8   0  -3  614.74   64.89
  -8   0   3  534.85   64.19
   8   0  -3  587.84   64.99
   7   0  -3    5.00   10.30
  -7   0   3    3.10   10.60
   7   0  -3    3.40   22.60
  -7   0   3    3.20   10.30
  -7   0   3   -4.50   14.30
  -7   0   3    3.00    9.60
   7   0  -3    3.60   13.30
  -7   0   3    7.30   11.70
   7   0  -3    7.10   19.90
   7   0  -3    6.70   10.30
   7   0  -3    7.00    7.10
  -6   0   3 1533.55  159.28
  -6   0   3 1639.74  158.68
   6   0  -3 1589.74  168.78
   6   0  -3 1465.25  158.08
   6   0  -3 1361.66  155.38
  -6   0   3 1850.81  167.28
  -6   0   3 1099.39  163.88
   6   0  -3 1510.45  157.68
   6   0  -3 1708.73  181.48
  -6   0   3 1671.53  160.48
   5   0  -3    4.80   10.50
  -5   0   3   -1.60   11.30
   5   0  -3    1.90   16.30
   5   0  -3   -3.30   12.30
   5   0  -3    4.70    8.50
   5   0  -3    9.20   13.80
  -5   0   3   -6.00   12.70
   5   0  -3   -3.30   12.20
   4   0  -3 3108.99  369.06
   4   0  -3 3734.23  363.26
  -4   0   3 3427.16  358.66
   4   0  -3 3446.46  359.46
   4   0  -3 3816.12  363.26
   4   0  -3 3904.71  365.56
   4   0  -3 3484.55  370.56
  -4   0   3 3583.14  358.76
  -3   0   3  137.39   19.90
   3   0  -3  149.29   24.00
   3   0  -3  141.69   24.50
   3   0  -3  144.89   29.00
   3   0  -3  160.68   33.00
   3   0  -3  168.48   26.10
  -3   0   3  140.69   19.80
   3   0  -3  138.59   30.90
  -3   0   3  144.19   19.10
  -2   0   3 1661.13  159.08
   2   0  -3 1454.45  162.68
   2   0  -3 1569.84  167.38
  -2   0   3 1630.54  159.88
   2   0  -3 1181.88  160.68
   2   0  -3 1451.55  164.88
   2   0  -3 1783.52  164.98
  -2   0   3 1702.43  159.48
  -2   0   3 1778.12  167.98
   1   0  -3   21.30    5.70
  -1   0   3   16.90   12.60
   1   0  -3    9.10    6.40
  -1   0   3   11.20    7.30
  -1   0   3   15.60    6.60
   1   0  -3   12.50    8.60
   1   0  -3   16.00    7.30
   1   0  -3   16.50   10.90
   1   0  -3   13.20   10.60
  -1   0   3    5.80    5.10
  -1   0   3   24.90   26.20
   0   0   3 1539.75  158.98
   0   0  -3 1553.34  155.48
   0   0  -3 1566.24  155.18
   0   0   3 1425.86  154.78
   0   0  -3 1497.05  155.18
   0   0   3 1594.84  182.58
   0   0  -3 1577.34  156.28
   0   0  -3 1460.85  154.08
   1   0   3  512.75   59.09
  -1   0  -3  504.75   54.69
  -1   0  -3  512.65   53.59
  -1   0  -3  482.35   52.29
   1   0   3  454.15   54.59
   1   0   3  519.05   83.89
  -1   0  -3  536.35   54.39
  -1   0  -3  457.85   54.39
   2   0   3 2469.85  230.78
  -2   0  -3 2345.47  231.68
  -2   0  -3 2086.69  226.48
  -2   0  -3 2348.27  228.18
  -2   0  -3 2172.98  227.38
   2   0   3 2310.17  268.07
  -2   0  -3 2275.87  227.58
   2   0   3 2143.69  225.68
   3   0   3 1344.87  191.28
  -3   0  -3 1627.44  148.39
  -3   0  -3 1621.84  147.59
   3   0   3 1152.68  151.28
   3   0   3 1054.09  157.28
  -3   0  -3 1804.92  155.68
  -4   0  -3  740.13   77.49
   4   0   3  568.84  121.49
  -4   0  -3  748.23   77.09
  -4   0  -3  689.43   73.49
  -4   0  -3  696.13   85.19
  -5   0  -3  692.63   89.09
   5   0   3  967.80  110.19
  -5   0  -3  771.62   90.09
  -5   0  -3  745.33   85.69
   5   0   3  933.21   97.59
  -5   0  -3  765.72  100.29
   6   0   3  203.78   35.50
   6   0   3  195.28   27.30
   6   0   3  238.88   33.50
   6   0   3  210.78   40.50
  -6   0  -3  227.98   31.30
  -6   0  -3  216.68   30.30
   6   0   3  226.88   32.90
   6   0   3  215.98   49.99
  -6   0  -3  217.98   33.40
  -6   0  -3  237.68   36.70
   6   0   3  213.88   30.50
  -6   0  -3  217.88   31.20
  -7   0  -3  280.27   37.60
  -7   0  -3  268.27   37.20
   7   0   3  290.67   39.90
  -7   0  -3  287.37   42.30
   7   0   3  256.87   56.99
   7   0   3  290.97   40.30
  -7   0  -3  262.37   35.40
   7   0   3  279.47   37.50
   7   0   3  255.77   33.00
  -7   0  -3  252.67   37.20
   7   0   3  279.47   55.99
  -8   0  -3  229.68   33.10
   8   0   3  240.48   36.50
   8   0   3  193.48   33.40
   8   0   3  174.28   50.39
   8   0   3  222.28   28.80
  -8   0  -3  235.78   33.80
  -8   0  -3  226.78   39.30
  -8   0  -3  214.08   31.60
   8   0   3  238.58   33.60
  -9   0  -3  535.45   57.79
   9   0   3  526.65   59.69
  -9   0  -3  491.25   58.09
   9   0   3  519.05   56.19
  -9   0  -3  537.25   59.49
   9   0   3  504.45   60.89
 -10   0  -3   34.60   11.50
  10   0   3   69.69   14.40
  10   0   3   72.99   16.30
  10   0   3   74.69   12.70
 -10   0  -3   62.89   15.80
 -10   0  -3   54.39   11.50
  10   0   3   58.69   14.60
 -10  -1   3    3.40    9.00
  10  -1  -3    3.70   12.10
  10  -1  -3    7.80   12.00
 -10  -1   3    8.70   12.10
  10  -1  -3    8.70    7.40
 -10  -1   3    9.40    9.60
  10   1  -3    4.00    6.90
  10   1  -3    4.90   10.60
 -10   1   3    2.60    9.70
  10   1  -3    8.10   11.90
 -10   1   3   13.50   13.50
   9  -1  -3  911.11   94.79
  -9  -1   3  982.30   94.99
   9  -1  -3  976.20   90.49
   9  -1  -3  986.80  104.39
  -9  -1   3  935.71   91.99
  -9  -1   3  926.81   92.99
  -9  -1   3  913.01   98.29
   9  -1  -3  631.14  115.19
   9  -1  -3  885.71   93.09
   9   1  -3  904.31   94.09
   9   1  -3  882.21   90.19
   9   1  -3  662.03  112.89
  -9   1   3  867.11   95.49
  -9   1   3  899.51   92.19
  -9   1   3  600.14  100.29
   9   1  -3  867.61   92.29
  -9   1   3  872.71   92.79
  -9   1   3  857.91   93.99
  -8  -1   3   31.70   15.50
   8  -1  -3   35.00   10.70
   8  -1  -3   34.70   30.70
  -8  -1   3   47.70   15.70
   8  -1  -3   37.60   16.80
  -8  -1   3   42.70   14.20
   8  -1  -3   44.40   15.30
  -8  -1   3   52.19   21.20
   8  -1  -3   41.20   15.30
  -8   1   3   53.49   15.10
  -8   1   3   68.19   20.90
   8   1  -3   47.80   15.90
  -8   1   3   54.09   23.30
  -8   1   3   34.90   13.60
   8   1  -3   26.50    9.90
   8   1  -3   71.79   18.30
   8   1  -3   25.50   26.30
  -8   1   3   55.89   18.00
   7  -1  -3  956.00  110.19
   7  -1  -3 1001.20  112.49
  -7  -1   3 1073.49  111.09
   7  -1  -3 1020.30  135.19
  -7  -1   3 1137.09  117.99
  -7  -1   3 1019.20  110.79
   7  -1  -3  995.20  109.79
   7  -1  -3 1002.00  107.59
  -7  -1   3 1079.59  110.29
   7   1  -3 1012.40  109.99
  -7   1   3 1069.79  113.69
   7   1  -3 1008.50  114.59
  -7   1   3 1064.69  112.59
  -7   1   3 1139.79  117.49
   7   1  -3 1027.70  107.59
  -7   1   3 1079.59  111.49
   7   1  -3 1007.90  110.09
  -7   1   3 1090.49  109.99
   7   1  -3 1065.39  137.39
   6  -1  -3  190.68   29.70
  -6  -1   3  234.68   36.10
  -6  -1   3  202.08   27.50
   6  -1  -3  163.78   26.30
   6  -1  -3  181.28   24.50
  -6  -1   3  214.48   28.80
  -6  -1   3  197.08   29.80
  -6  -1   3  181.08   32.90
   6  -1  -3  237.08   50.89
   6  -1  -3  201.28   32.20
   6  -1  -3  193.48   26.00
   6   1  -3  140.59   22.40
   6   1  -3  182.68   46.50
  -6   1   3  174.68   34.10
  -6   1   3  153.38   29.30
   6   1  -3  154.78   29.20
   6   1  -3  172.08   40.20
  -6   1   3  167.08   27.30
  -6   1   3  140.89   29.70
   6   1  -3  139.39   25.40
  -6   1   3  133.59   28.30
   6   1  -3  158.28   27.10
  -5  -1   3 1117.29  168.28
  -5  -1   3 1199.78  152.38
  -5  -1   3 1264.17  154.18
   5  -1  -3 1515.35  172.68
   5  -1  -3 1506.45  160.08
   5   1  -3 1633.54  159.28
  -5   1   3 1136.79  150.88
   5   1  -3 1459.15  161.28
   5   1  -3 1613.04  153.38
   5   1  -3 1681.73  156.58
   5   1  -3 1622.04  170.38
   5   1  -3 1511.35  148.59
   5   1  -3 1481.25  157.18
   4  -1  -3  122.99   35.30
   4  -1  -3  119.99   27.40
  -4   1   3   83.09   17.70
   4   1  -3   58.59   20.10
   4   1  -3   69.99   18.40
  -4   1   3   66.39   18.30
  -4   1   3   87.29   22.60
   4   1  -3  121.19   28.60
   4   1  -3  105.99   27.90
   4   1  -3   63.79   26.80
   4   1  -3   53.69   14.80
  -3  -1   3 1693.83  142.89
   3  -1  -3 1491.65  150.88
   3  -1  -3 1555.14  149.79
  -3  -1   3 1538.35  151.28
  -3  -1   3 1420.06  140.69
  -3   1   3 1370.36  143.29
   3   1  -3 1120.09  142.59
  -3   1   3 1295.87  138.19
   3   1  -3 1097.59  148.59
   3   1  -3 1472.55  150.78
  -3   1   3 1483.65  142.19
  -3   1   3 1190.08  139.29
  -3   1   3 1153.68  155.48
   2  -1  -3  260.27   36.10
   2  -1  -3  290.57   40.00
  -2  -1   3  253.27   30.90
  -2  -1   3  296.57   40.10
   2  -1  -3  278.97   37.30
  -2  -1   3  245.78   31.50
   2  -1  -3  271.97   34.70
  -2  -1   3  281.07   32.50
   2   1  -3  271.87   34.40
  -2   1   3  291.27   32.70
  -2   1   3  291.67   37.00
   2   1  -3  263.97   42.70
   2   1  -3  293.67   33.80
  -2   1   3  275.07   33.70
  -1  -1   3  635.44   85.49
  -1  -1   3  808.62   86.89
   1  -1  -3  745.03   87.69
   1  -1  -3  791.32   90.39
   1  -1  -3  762.62   89.39
  -1  -1   3  756.42   92.49
   1  -1  -3  783.02   90.49
   1   1  -3  933.81   87.49
  -1   1   3  890.21   88.49
  -1   1   3  967.90   93.09
   1   1  -3  934.11   86.69
   1   1  -3  918.91   95.99
  -1   1   3  910.01   87.49
  -1   1   3  937.61   91.09
   0  -1   3  641.14   85.19
   0  -1  -3  759.32   87.89
   0  -1  -3  769.52   84.99
   0  -1  -3  712.13   86.39
   0  -1   3  745.53   91.79
   0  -1  -3  757.12   88.79
   0  -1  -3  771.12   89.19
   0   1   3  896.91   86.79
   0   1   3  893.31   88.09
   0   1  -3  943.31   90.59
   0   1   3  901.01   84.49
   0   1   3  890.61   89.69
   0   1  -3  948.61   84.39
   0   1   3  938.51   90.39
   0   1  -3  931.61   84.29
   1  -1   3 3929.51  342.27
  -1  -1  -3 3815.12  342.87
  -1  -1  -3 3674.63  341.17
  -1  -1  -3 3856.71  343.87
   1  -1   3 3453.55  340.57
  -1  -1  -3 3831.52  345.17
  -1   1  -3 3466.35  339.57
  -1   1  -3 3179.08  340.87
  -1   1  -3 3050.99  340.07
   1   1   3 3075.09  343.17
   1   1   3 2601.24  339.07
   1   1   3 3085.69  342.97
   1   1   3 3346.87  340.97
   1   1   3 3417.76  342.17
  -1   1  -3 3342.47  341.17
   2  -1   3  345.87   81.99
  -2   1  -3  188.58   34.30
  -2   1  -3  230.98   27.50
   2   1   3  253.87   33.00
   2   1   3  299.07   63.69
  -2   1  -3  243.28   27.90
  -2   1  -3  266.37   32.30
  -3  -1  -3 1671.13  165.98
   3  -1   3 1539.95  219.28
  -3  -1  -3 1535.55  166.68
   3  -1   3 1806.92  180.08
  -3  -1  -3 1490.45  166.98
   3  -1   3 1732.23  169.18
  -3  -1  -3 1748.03  174.78
   3   1   3 1883.31  215.38
  -3   1  -3 1639.14  164.88
  -3   1  -3 1456.05  170.08
   3   1   3 1412.46  174.58
  -3   1  -3 1751.32  167.18
   3   1   3 1495.45  168.68
  -4  -1  -3   86.19   17.90
  -4  -1  -3   66.89   17.90
  -4  -1  -3   94.69   38.20
   4   1   3   62.89   25.70
   4   1   3   62.79   50.79
  -4   1  -3   46.20   13.80
  -4   1  -3   55.49   13.20
  -4   1  -3   50.19   15.40
  -4   1  -3   50.29   20.50
   4   1   3   57.99   19.20
  -5  -1  -3  700.63   78.49
   5  -1   3  560.34   79.99
   5  -1   3  781.72   81.19
   5  -1   3  615.04   85.29
  -5  -1  -3  779.82   82.49
   5  -1   3  882.71  110.89
  -5   1  -3  623.24   81.29
   5   1   3  825.72   98.19
   5   1   3  783.52   81.19
  -5   1  -3  627.34   77.39
  -5   1  -3  676.43   81.39
  -5   1  -3  829.32   93.29
   5   1   3  817.42   87.59
  -6  -1  -3  379.66   48.70
   6  -1   3  339.67   45.80
  -6  -1  -3  301.07   43.40
  -6  -1  -3  358.86   44.20
   6  -1   3  387.36   70.49
   6  -1   3  354.26   46.10
   6  -1   3  389.06   42.30
   6  -1   3  342.37   42.30
   6  -1   3  351.36   49.10
   6  -1   3  322.07   45.40
  -6   1  -3  420.26   50.89
   6   1   3  388.36   47.40
   6   1   3  350.66   44.10
  -6   1  -3  378.46   49.20
  -6   1  -3  345.97   43.70
  -6   1  -3  382.66   43.80
   6   1   3  341.87   54.59
  -6   1  -3  363.36   43.30
   6   1   3  347.57   49.60
  -6   1  -3  364.66   47.10
  -6   1  -3  356.36   61.39
   6   1   3  340.27   40.40
   6   1   3  368.96   63.99
   6   1   3  355.96   54.09
  -7  -1  -3  599.54   64.49
   7  -1   3  625.84   66.99
   7  -1   3  660.93   67.39
   7  -1   3  647.24   63.89
  -7  -1  -3  593.74   62.19
  -7  -1  -3  663.43   70.19
   7  -1   3  612.24   66.69
   7  -1   3  641.04   92.09
  -7  -1  -3  675.73   65.29
   7  -1   3  620.04   60.99
   7   1   3  524.05   64.39
  -7   1  -3  497.45   68.29
  -7   1  -3  477.85   62.19
   7   1   3  512.75   65.99
  -7   1  -3  478.85   61.39
   7   1   3  416.36   81.39
   7   1   3  501.65   59.89
  -7   1  -3  487.35   62.59
  -7   1  -3  460.65   64.19
  -7   1  -3  491.75   62.79
  -8  -1  -3  154.28   32.20
   8  -1   3  151.18   21.20
  -8  -1  -3  141.29   26.30
  -8  -1  -3  131.69   22.90
   8  -1   3  153.08   29.40
  -8  -1  -3  145.59   25.80
   8  -1   3  142.39   29.90
   8  -1   3   72.69   34.30
   8  -1   3  138.59   25.00
   8   1   3  115.29   20.30
  -8   1  -3  130.09   29.10
  -8   1  -3  129.49   28.70
  -8   1  -3  131.59   24.20
   8   1   3   82.79   38.70
  -8   1  -3  121.19   24.90
   8   1   3  103.39   25.70
  -8   1  -3  110.99   23.70
   8   1   3  123.49   25.90
   8   1   3  130.79   27.60
  -9  -1  -3  360.56   42.60
   9  -1   3  407.56   47.00
  -9  -1  -3  396.76   44.30
  -9  -1  -3  385.66   44.90
   9  -1   3  413.86   44.90
   9  -1   3  380.36   46.70
   9  -1   3  418.66   42.00
  -9   1  -3  328.77   43.30
   9   1   3  329.27   45.90
   9   1   3  301.47   44.70
   9   1   3  352.26   41.40
  -9   1  -3  343.77   44.60
  10  -1   3  328.67   39.70
 -10  -1  -3  328.07   38.00
 -10  -1  -3  327.97   38.40
  10  -1   3  337.77   37.70
  10  -1   3  332.57   36.90
  10  -1   3  295.37   41.20
 -10   1  -3  343.87   37.80
  10   1   3  322.37   39.20
 -10   1  -3  335.17   38.70
  10   1   3  335.27   36.50
  10   1   3  407.56   42.30
 -10  -2   3  281.77   42.30
 -10  -2   3  323.17   40.10
 -10  -2   3  347.37   40.30
  10  -2  -3  362.26   40.10
  10  -2  -3  335.47   41.10
 -10   2   3  339.97   41.70
  10   2  -3  345.07   37.80
 -10   2   3  370.76   39.80
  10   2  -3  368.76   40.10
  10   2  -3  382.96   40.60
 -10   2   3  349.77   38.80
  -9  -2   3   -2.30   11.50
   9  -2  -3   -1.70   12.30
  -9  -2   3    4.80   11.90
  -9  -2   3    1.90    9.50
   9  -2  -3    2.60   11.80
   9  -2  -3   -1.70    7.70
   9   2  -3    9.00   12.70
   9   2  -3   -0.20    7.70
  -9   2   3    8.00   10.50
   9   2  -3    3.20   11.90
  -9   2   3    7.90   14.80
  -9   2   3    6.10   11.00
   8  -2  -3  453.55   89.69
   8  -2  -3  573.34   69.39
  -8  -2   3  746.13   84.29
  -8  -2   3  563.64   67.69
   8  -2  -3  558.34   67.59
  -8  -2   3  579.84   68.09
  -8  -2   3  548.05   73.19
   8  -2  -3  532.75   64.59
  -8  -2   3  514.85   71.19
  -8  -2   3  533.75   66.19
  -8   2   3  594.54   72.59
   8   2  -3  582.64   92.59
   8   2  -3  681.63   68.69
  -8   2   3  664.53   68.59
   8   2  -3  676.43   65.19
   8   2  -3  717.53   70.09
  -8   2   3  683.03   72.59
  -8   2   3  655.73   66.99
   7  -2  -3  237.88   34.50
   7  -2  -3  249.48   31.80
  -7  -2   3  233.88   33.20
   7  -2  -3  259.17   38.50
  -7  -2   3  275.17   43.70
  -7  -2   3  242.28   35.30
  -7  -2   3  243.08   34.80
  -7  -2   3  225.68   39.10
   7  -2  -3  259.97   61.99
   7   2  -3  226.48   48.20
  -7   2   3  240.68   35.40
  -7   2   3  226.28   36.80
  -7   2   3  275.17   38.90
   7   2  -3  226.08   57.49
  -7   2   3  240.78   32.80
   7   2  -3  239.38   30.10
   7   2  -3  216.28   40.70
   7   2  -3  214.78   34.10
   6  -2  -3  968.00  102.29
   6  -2  -3  773.92   98.99
   6  -2  -3  898.81  101.49
   6  -2  -3  891.61  131.59
  -6  -2   3  975.10  105.99
  -6  -2   3  986.70  110.19
  -6  -2   3  955.00  103.09
  -6  -2   3  987.20  101.39
   6  -2  -3  820.42  102.59
   6  -2  -3  733.43  103.19
  -6  -2   3  771.92  101.09
   6   2  -3  973.60   98.79
   6   2  -3 1045.10  102.69
   6   2  -3 1048.60  129.89
  -6   2   3 1079.49  101.49
   6   2  -3 1006.50  104.89
   6   2  -3 1046.20  101.19
   6   2  -3 1143.99  109.99
  -6   2   3 1176.48  108.09
  -6   2   3  762.52  104.39
   6   2  -3  907.11  113.19
  -6   2   3  969.80  103.69
   5  -2  -3   70.39   35.80
   5  -2  -3   88.19   19.80
  -5  -2   3   34.10   22.80
   5  -2  -3   55.79   16.50
  -5  -2   3  119.39   25.60
  -5  -2   3   51.19   16.70
   5  -2  -3  106.09   23.20
  -5  -2   3  100.09   20.60
  -5  -2   3   97.39   22.50
   5   2  -3   42.60   17.70
   5   2  -3   49.40   21.00
  -5   2   3  109.59   31.00
  -5   2   3   67.49   15.70
  -5   2   3   82.89   22.60
  -5   2   3   72.99   21.80
  -4  -2   3 1445.86  168.08
   4  -2  -3 1473.65  157.58
   4  -2  -3 1428.36  154.08
  -4  -2   3 1601.54  157.18
  -4  -2   3 1496.95  152.48
   4  -2  -3 1516.95  167.88
  -4   2   3 1374.86  156.18
   4   2  -3 1476.75  153.08
   4   2  -3 1491.55  149.09
  -4   2   3 1251.87  157.78
   4   2  -3 1615.84  170.68
   4   2  -3 1397.46  160.48
   4   2  -3 1439.76  157.78
  -3  -2   3   59.99   15.80
   3  -2  -3   29.60   21.60
   3  -2  -3   51.09   19.80
  -3  -2   3   48.00   13.20
   3  -2  -3   33.90   20.60
   3   2  -3   14.60   17.90
  -3   2   3   22.80   14.90
   3   2  -3   12.00    7.50
   3   2  -3    4.70   13.50
  -3   2   3   21.50   15.20
   3   2  -3   14.60   12.10
  -3   2   3    9.90   13.80
  -2  -2   3 1616.44  152.68
   2  -2  -3 1688.53  161.58
   2  -2  -3 1635.94  159.38
  -2  -2   3 1568.84  159.38
  -2  -2   3 1531.55  151.58
   2  -2  -3 1632.04  156.88
  -2  -2   3 1437.06  150.68
   2  -2  -3 1663.03  156.28
   2   2  -3 1170.08  152.88
  -2   2   3 1347.87  157.08
  -2   2   3 1407.76  152.78
   2   2  -3 1406.36  153.88
  -2   2   3 1364.36  153.98
  -2   2   3 1298.07  151.98
   1  -2  -3  481.25   50.49
   1  -2  -3  474.15   50.29
  -1  -2   3  522.25   56.99
  -1  -2   3  492.25   48.30
  -1  -2   3  472.05   47.80
   1  -2  -3  491.75   54.89
   1  -2  -3  432.56   52.19
   1   2  -3  401.66   45.60
   1   2  -3  341.27   46.00
  -1   2   3  376.76   50.89
  -1   2   3  387.76   47.80
   1   2  -3  362.36   48.50
  -1   2   3  391.56   52.69
  -1   2   3  378.06   49.40
   0  -2   3 2852.21  278.37
   0  -2  -3 2839.12  282.57
   0  -2  -3 2759.72  278.97
   0  -2  -3 2779.82  280.27
   0  -2   3 2729.83  278.57
   0  -2  -3 2808.32  284.17
   0  -2  -3 2836.12  283.87
   0   2   3 2806.92  281.07
   0   2   3 2671.23  283.27
   0   2   3 2573.84  279.27
   0   2   3 2844.12  279.67
  -1  -2  -3  623.74   77.79
   1  -2   3  710.83   70.49
  -1  -2  -3  651.03   70.69
  -1  -2  -3  690.83   67.39
   1  -2   3  634.54   65.39
  -1  -2  -3  705.13   69.89
  -1   2  -3  562.24   61.39
  -1   2  -3  506.95   61.59
  -1   2  -3  502.35   66.29
   1   2   3  534.15   69.69
   1   2   3  586.44   65.09
   1   2   3  553.94   64.89
   1   2   3  572.84   66.69
  -2  -2  -3 1061.39  125.49
   2  -2   3 1052.29  122.09
  -2  -2  -3 1063.79  123.19
   2  -2   3 1017.40  125.19
  -2   2  -3 1082.89  123.09
   2   2   3 1243.98  131.59
   2   2   3 1383.46  123.39
   2   2   3 1328.97  124.89
   2   2   3 1353.66  124.99
  -3  -2  -3  590.24   69.69
   3  -2   3  544.15   68.89
   3  -2   3  565.54   79.79
   3  -2   3  552.94   73.59
   3   2   3  553.64   71.49
  -3   2  -3  685.03   69.49
  -3   2  -3  700.23   74.09
   3   2   3  724.63   71.79
  -3   2  -3  650.83   65.89
   3   2   3  551.84   79.19
   3   2   3  754.02  115.49
  -4   2  -3  307.47   40.60
   4   2   3  191.18   35.60
   4   2   3  206.48   44.80
  -4   2  -3  160.28   28.90
  -4   2  -3  222.58   32.40
  -4   2  -3  252.77   27.70
  -5  -2  -3  721.53   72.79
   5  -2   3  767.82   74.99
   5  -2   3  426.36   67.59
  -5  -2  -3  679.63   68.89
  -5  -2  -3  447.96   68.29
   5  -2   3  542.85   99.89
   5  -2   3  570.74   70.59
   5  -2   3  663.63   73.79
   5  -2   3  462.05   70.99
  -5  -2  -3  709.53   75.69
   5  -2   3  734.23   69.19
  -5  -2  -3  505.55   68.49
   5  -2   3  714.93   79.39
   5   2   3  641.54   66.89
  -5   2  -3  727.73   73.39
   5   2   3  724.13   92.89
   5   2   3  561.94   71.89
  -5   2  -3  675.23   81.39
  -5   2  -3  653.23   73.69
   5   2   3  652.13   79.19
  -5   2  -3  583.54   74.19
  -5   2  -3  673.23   68.89
  -6  -2  -3  834.22   95.69
   6  -2   3  801.02   93.59
   6  -2   3  764.92  100.69
   6  -2   3  826.42   88.49
   6  -2   3  912.71  128.89
  -6  -2  -3  783.62   89.99
  -6  -2  -3  818.92   93.39
   6  -2   3  828.52   89.09
   6  -2   3  793.72   91.69
  -6  -2  -3  708.93   90.19
   6  -2   3  816.32   92.89
   6  -2   3  793.22   92.69
  -6  -2  -3  778.62   89.29
  -6   2  -3  807.02   88.59
  -6   2  -3  922.21   90.39
  -6   2  -3  898.11   95.19
   6   2   3  722.73   89.89
  -6   2  -3  877.61   93.79
   6   2   3  900.61   93.89
   6   2   3  869.61  114.39
   6   2   3  755.42   90.19
   6   2   3  907.51   87.49
  -6   2  -3  920.41   95.79
  -6   2  -3 1012.10  105.49
   7  -2   3  359.26   44.20
  -7  -2  -3  375.56   46.70
   7  -2   3  359.76   48.40
  -7  -2  -3  360.36   46.10
   7  -2   3  363.96   48.80
   7  -2   3  336.67   73.29
  -7  -2  -3  362.16   51.59
   7  -2   3  346.77   48.40
   7  -2   3  382.86   48.90
   7  -2   3  379.66   43.90
  -7  -2  -3  327.67   47.60
  -7  -2  -3  324.87   50.09
   7   2   3  357.76   68.89
  -7   2  -3  387.16   51.99
  -7   2  -3  409.86   49.40
  -7   2  -3  387.26   45.10
   7   2   3  348.57   48.00
   7   2   3  382.56   42.90
  -7   2  -3  388.36   44.90
   7   2   3  406.96   50.09
  -7   2  -3  396.36   45.70
  -7   2  -3  393.86   52.59
   7   2   3  374.46   47.20
   8  -2   3  437.26   52.49
  -8  -2  -3  441.76   50.59
   8  -2   3  305.47   67.39
   8  -2   3  436.56   49.30
  -8  -2  -3  447.76   53.39
   8  -2   3  408.86   47.80
   8  -2   3  449.06   53.89
  -8  -2  -3  453.65   51.59
   8  -2   3  371.76   54.29
  -8  -2  -3  407.16   54.99
   8   2   3  460.25   47.80
   8   2   3  462.95   54.39
  -8   2  -3  368.06   56.29
  -8   2  -3  443.06   50.99
  -8   2  -3  424.96   51.99
  -8   2  -3  474.35   50.09
   8   2   3  447.06   52.99
  -8   2  -3  417.46   51.59
   9  -2   3  101.19   16.80
   9  -2   3   70.09   18.90
  -9  -2  -3   98.79   20.90
   9  -2   3  102.89   18.60
   9  -2   3  109.59   22.80
  -9  -2  -3   85.99   21.00
  -9   2  -3  121.99   21.30
   9   2   3  126.29   22.90
   9   2   3  137.29   17.80
   9   2   3  118.49   23.20
  -9   2  -3  112.69   24.50
  -9   2  -3  118.49   19.90
   9  -3  -3  579.14   68.79
  -9  -3   3  613.54   67.19
  -9  -3   3  671.13   63.89
   9  -3  -3  559.04   63.59
  -9  -3   3  580.94   62.69
   9  -3  -3  664.63   64.59
  -9  -3   3  529.45   65.69
  -9  -3   3  537.15   74.19
   9  -3  -3  638.44   63.79
   9   3  -3  596.24   64.19
  -9   3   3  514.55   62.59
  -9   3   3  548.05   65.89
   9   3  -3  505.65   62.49
   9   3  -3  547.75   60.59
  -8  -3   3   12.00   17.50
   8  -3  -3   16.80   13.10
  -8  -3   3    6.10   10.60
  -8  -3   3    4.60   26.30
  -8  -3   3   10.40   12.10
   8  -3  -3    3.60   10.20
   8  -3  -3   12.40   14.30
   8   3  -3   18.60   15.20
  -8   3   3    9.40   14.90
   8   3  -3   34.80   28.40
  -8   3   3    5.10   10.40
   8   3  -3    5.30    8.10
   8   3  -3    9.00   26.90
   8   3  -3    0.80   13.30
   7  -3  -3  618.04   66.19
  -7  -3   3  540.95   69.79
  -7  -3   3  576.84   87.49
   7  -3  -3  551.04   62.29
  -7  -3   3  570.54   72.69
  -7  -3   3  549.45   64.99
  -7  -3   3  538.65   62.99
   7  -3  -3  555.14   67.69
  -7   3   3  632.94   69.59
   7   3  -3  580.84   64.59
   7   3  -3  551.64   66.39
   7   3  -3  545.35   60.89
  -7   3   3  617.64   67.39
  -7   3   3  534.55   70.89
   7   3  -3  521.35   69.69
   7   3  -3  483.75   87.99
   6  -3  -3   72.89   17.90
  -6  -3   3  127.59   45.60
  -6  -3   3  120.19   24.70
   6  -3  -3   30.80   18.10
   6  -3  -3   75.19   20.00
   6  -3  -3   32.80   13.00
  -6  -3   3  103.79   19.70
  -6  -3   3   37.50   22.50
  -6  -3   3   22.20   26.60
  -6  -3   3  112.49   25.90
  -6   3   3   45.50   18.90
  -6   3   3   20.70   29.80
  -6   3   3   62.49   21.20
   6   3  -3   38.90   32.20
   6   3  -3   27.20   14.60
  -6   3   3   36.70   11.90
   6   3  -3   67.99   16.00
   6   3  -3   42.90   12.30
   6   3  -3   83.09   22.60
   6   3  -3   43.70   20.70
  -5  -3   3  971.30  111.29
  -5  -3   3 1086.49  110.19
  -5  -3   3 1136.79  112.49
  -5  -3   3  911.11  104.99
  -5  -3   3 1071.09  134.29
  -5  -3   3 1138.69  103.79
   5  -3  -3  754.62  104.29
   5  -3  -3 1011.00  101.39
   5  -3  -3 1082.99  116.69
   5  -3  -3 1144.89  106.49
   5  -3  -3 1050.99  107.29
   5   3  -3  829.82  125.79
  -5   3   3  985.70  107.59
   5   3  -3  699.33  106.19
   5   3  -3  862.31  102.29
  -5   3   3  963.70  109.99
   5   3  -3  733.73  111.89
   5   3  -3  882.61  102.89
  -5   3   3 1045.10  106.09
  -5   3   3 1137.89  120.49
   5   3  -3 1008.20  106.09
  -5   3   3  930.41  113.39
  -4  -3   3   72.09   17.20
   4  -3  -3   83.99   16.60
  -4  -3   3   75.49   17.70
  -4  -3   3   88.19   18.00
  -4  -3   3  102.19   21.80
  -4  -3   3   88.29   25.10
   4  -3  -3   59.29   25.50
  -4  -3   3   97.19   37.60
   4  -3  -3   65.89   21.80
   4  -3  -3  103.39   19.60
  -4  -3   3   70.69   23.50
   4   3  -3  123.79   39.30
  -4   3   3  113.89   26.20
  -4   3   3   87.09   20.00
   4   3  -3  128.99   22.00
  -4   3   3  130.09   32.90
   4   3  -3   99.09   24.90
   4   3  -3   74.39   27.90
   4   3  -3  123.59   17.10
  -4   3   3  114.89   18.50
  -4   3   3  137.79   38.90
  -4   3   3   74.29   23.30
   3  -3  -3 1122.69  136.79
   3  -3  -3 1026.90  134.09
   3  -3  -3 1083.69  139.09
  -3  -3   3 1148.19  130.89
  -3  -3   3 1291.97  132.09
   3  -3  -3  903.31  138.99
   3   3  -3 1024.50  133.99
  -3   3   3 1415.26  135.79
   3   3  -3 1316.97  127.49
  -3   3   3 1387.16  138.69
   3   3  -3 1391.66  127.99
  -3   3   3 1248.18  132.19
   3   3  -3 1479.55  149.88
   3   3  -3 1300.67  135.39
  -3   3   3 1285.07  128.29
   2  -3  -3  592.74   76.49
  -2  -3   3  574.94   65.99
  -2  -3   3  547.95   65.29
   2  -3  -3  575.24   72.39
   2  -3  -3  520.35   69.09
   2  -3  -3  476.95   76.59
  -2   3   3  625.54   68.29
  -2   3   3  562.04   62.69
  -2   3   3  622.74   70.89
  -2   3   3  606.44   74.29
   2   3  -3  627.14   70.29
   2   3  -3  624.74   68.09
  -2   3   3  587.04   66.19
   2   3  -3  611.74   61.09
  -1  -3   3 1968.70  206.28
   1  -3  -3 1966.10  209.68
   1  -3  -3 2055.29  214.48
   1  -3  -3 1998.20  204.88
   1  -3  -3 2112.89  211.18
  -1  -3   3 2030.20  206.28
  -1   3   3 1787.12  203.18
  -1   3   3 2009.80  213.88
  -1   3   3 2036.40  207.48
  -1   3   3 2070.19  209.78
   1   3  -3 2047.80  210.08
   1   3  -3 2163.88  205.48
   0  -3   3 1006.30   90.69
   0  -3  -3  942.81   93.19
   0  -3  -3  911.21   96.49
   0  -3   3  885.01   88.39
   0  -3  -3  872.91   91.49
   0   3   3  835.82   90.39
   0   3   3  735.93   88.99
   0   3   3  746.63   89.89
   0   3   3  828.32   92.49
   0   3  -3  763.72   85.69
   0   3  -3  874.11   86.09
   0   3   3  781.72   95.29
   0   3  -3  748.73   88.39
   0   3   3  734.53   85.99
   1  -3   3 2609.64  250.47
  -1  -3  -3 2566.34  246.28
   1  -3   3 2670.03  243.88
  -1  -3  -3 2479.15  248.98
   1   3   3 2392.16  245.18
   1   3   3 2234.78  244.18
   1   3   3 2214.58  242.68
  -1   3  -3 2293.57  239.98
   1   3   3 2195.38  239.68
   1   3   3 2331.87  249.97
  -1   3  -3 2404.06  245.78
   1   3   3 2290.07  242.88
   2  -3   3  213.88   41.60
   2  -3   3  233.18   35.90
  -2  -3  -3  227.48   37.60
  -2   3  -3  323.17   36.70
   2   3   3  313.07   38.20
  -2   3  -3  199.98   41.40
   2   3   3  318.97   49.50
   2   3   3  289.07   39.00
   2   3   3  276.77   32.80
   2   3   3  292.27   36.20
   3  -3   3 1228.98  125.39
   3  -3   3 1232.48  129.59
   3  -3   3 1041.80  134.69
   3  -3   3 1134.39  133.89
   3  -3   3 1191.28  127.69
  -3  -3  -3 1297.57  129.59
   3  -3   3 1094.99  123.39
  -3   3  -3 1010.10  129.09
   3   3   3 1080.79  128.19
   3   3   3 1167.48  139.49
   3   3   3 1227.98  127.09
  -3   3  -3 1089.19  130.39
   3   3   3 1475.85  133.79
   4  -3   3  301.47   47.30
   4  -3   3  326.87   40.50
  -4  -3  -3  307.07   37.30
  -4  -3  -3  269.57   36.30
  -4  -3  -3  185.58   36.40
  -4  -3  -3  294.07   42.10
  -4  -3  -3  278.47   42.60
   4  -3   3  264.77   41.10
   4  -3   3  358.46   46.70
   4  -3   3  313.27   35.20
   4  -3   3  299.67   40.50
   4   3   3  200.08   43.10
   4   3   3  329.27   38.00
  -4   3  -3  261.37   33.90
  -4   3  -3  326.47   37.60
  -4   3  -3  369.46   46.80
   4   3   3  201.28   53.69
   4   3   3  281.67   37.20
  -4   3  -3  298.17   48.90
   4   3   3  326.27   42.10
   4   3   3  278.47   40.70
  -5  -3  -3  643.94   72.79
   5  -3   3  720.53   83.99
   5  -3   3  788.12   80.09
  -5  -3  -3  757.22   79.89
  -5  -3  -3  689.33   71.89
   5  -3   3  699.13   85.79
   5  -3   3  592.74   76.99
   5  -3   3  703.23   72.39
  -5  -3  -3  556.04   72.69
   5  -3   3  725.23   75.69
   5   3   3  511.15   92.39
   5   3   3  507.85   69.09
  -5   3  -3  698.53   71.19
  -5   3  -3  678.13   74.89
   5   3   3  513.75   72.59
  -6  -3  -3  420.16   53.39
  -6  -3  -3  372.46   45.20
  -6  -3  -3  355.56   48.30
   6  -3   3  400.46   51.19
   6  -3   3  404.96   48.80
  -6  -3  -3  337.87   46.00
   6  -3   3  368.36   44.60
   6  -3   3  421.86   58.29
   6  -3   3  398.66   48.10
   6  -3   3  384.36   50.89
   6   3   3  305.67   47.50
  -6   3  -3  347.17   42.70
   6   3   3  234.48   44.90
   6   3   3  311.07   66.69
  -6   3  -3  279.97   51.59
   6   3   3  311.07   40.50
  -6   3  -3  308.27   46.70
  -6   3  -3  344.07   46.80
  -7  -3  -3  938.41   88.09
   7  -3   3  899.81  109.99
  -7  -3  -3  919.91   85.19
   7  -3   3  843.02   88.19
   7  -3   3  864.21   93.59
  -7  -3  -3  976.00   93.09
   7  -3   3 1030.10   84.79
   7  -3   3  946.11   90.29
   7   3   3  709.93   87.49
  -7   3  -3  628.44   87.99
  -7   3  -3  677.53   83.59
  -7   3  -3  679.43   86.49
   7   3   3  680.43   85.59
  -7   3  -3  619.94   82.79
   7   3   3  682.33   81.29
  -7   3  -3  661.83   82.29
   7   3   3  581.24   85.09
   8  -3   3  335.27   38.80
  -8  -3  -3  333.07   39.00
   8  -3   3  339.77   34.20
  -8  -3  -3  309.97   36.80
  -8  -3  -3  315.37   42.20
   8  -3   3  233.58   38.60
  -8   3  -3  242.68   36.40
  -8   3  -3  262.27   34.40
  -8   3  -3  274.97   35.70
   8   3   3  259.07   37.00
   8   3   3  234.38   38.50
  -8   3  -3  226.18   34.60
   8   3   3  281.37   39.00
   9  -3   3  185.18   28.40
   9  -3   3  166.48   24.40
  -9  -3  -3  151.88   25.50
  -9  -3  -3  156.88   27.60
   9   3   3  212.48   24.00
  -9   3  -3  217.68   25.40
   9   3   3  226.28   29.10
  -9   3  -3  254.37   27.50
  -9   3  -3  233.18   30.30
   9   3   3  255.57   29.40
   9  -4  -3   30.70   19.10
  -9  -4   3   15.40   16.70
   9  -4  -3   12.00    7.10
   9  -4  -3    7.50    9.20
  -9  -4   3   17.90   11.70
   9   4  -3   17.00    8.40
  -9   4   3   16.80   12.00
   9   4  -3    5.00    7.70
   9   4  -3    8.90    8.70
  -9   4   3    9.00    7.30
   8  -4  -3  300.87   35.40
  -8  -4   3  265.57   38.30
  -8  -4   3  224.08   35.40
  -8  -4   3  308.37   42.50
  -8  -4   3  258.77   49.00
   8  -4  -3  281.37   41.90
  -8  -4   3  307.77   35.70
   8  -4  -3  275.57   35.00
  -8   4   3  305.87   36.40
  -8   4   3  272.07   38.40
   8   4  -3  243.48   31.80
   8   4  -3  298.07   35.80
  -8   4   3  229.58   38.70
   8   4  -3  295.47   36.60
  -7  -4   3   48.40   23.70
  -7  -4   3   44.20   12.60
   7  -4  -3   50.39   13.50
   7  -4  -3   76.49   27.60
   7  -4  -3   56.69   18.20
  -7  -4   3   27.00   28.30
  -7  -4   3   62.39   18.10
   7  -4  -3   52.09   16.00
  -7  -4   3   42.00   19.20
   7   4  -3   26.70   31.80
  -7   4   3   45.00   20.30
   7   4  -3   12.20   15.50
  -7   4   3   50.09   23.30
   7   4  -3   46.10   15.10
   7   4  -3   37.70   11.90
  -7   4   3   28.30   15.40
   6  -4  -3  647.74   69.79
  -6  -4   3  633.54   66.09
   6  -4  -3  464.15   75.09
  -6  -4   3  702.83   76.79
  -6  -4   3  377.26   84.59
   6  -4  -3  495.75   69.19
  -6  -4   3  763.92  104.89
  -6  -4   3  557.14   70.59
   6   4  -3  446.56   72.69
   6   4  -3  659.63   67.99
  -6   4   3  666.83   70.19
  -6   4   3  708.03   80.29
  -6   4   3  745.83   75.99
  -6   4   3  422.56   70.29
   5  -4  -3  270.87   42.70
  -5  -4   3  394.06   45.80
  -5  -4   3  230.28   70.39
   5  -4  -3  255.07   41.70
   5  -4  -3  270.17   36.80
  -5  -4   3  277.37   41.70
   5  -4  -3  298.87   40.40
  -5  -4   3  327.47   52.09
  -5  -4   3  348.17   53.99
  -5   4   3  354.16   44.20
   5   4  -3  268.57   65.59
   5   4  -3  283.67   45.40
  -5   4   3  343.67   56.49
  -5   4   3  231.88   45.40
   5   4  -3  310.97   42.00
   5   4  -3  313.27   39.60
  -5   4   3  277.57   57.79
   4  -4  -3 1092.29  119.19
  -4  -4   3 1049.09  102.39
  -4  -4   3  670.93  107.09
   4  -4  -3 1039.60  102.29
  -4  -4   3 1115.99  132.99
   4  -4  -3 1021.30  100.39
  -4  -4   3  653.73  105.99
  -4  -4   3 1124.29  107.79
   4   4  -3  987.90  128.29
  -4   4   3  925.81  104.49
  -4   4   3  942.71  100.79
   4   4  -3  999.50   99.29
  -4   4   3  759.92  111.09
  -4   4   3  640.64  112.89
   4   4  -3 1020.60  104.19
  -3  -4   3  125.09   32.20
  -3  -4   3  119.29   25.40
  -3  -4   3  170.48   34.90
  -3  -4   3  116.99   30.70
   3  -4  -3  113.29   21.30
   3  -4  -3  105.19   35.90
   3  -4  -3  107.29   25.00
  -3  -4   3   99.09   20.90
  -3  -4   3  119.99   38.00
  -3  -4   3   86.09   24.50
   3  -4  -3  110.29   19.80
  -3   4   3  156.28   30.90
   3   4  -3  154.88   35.40
   3   4  -3  148.39   23.60
  -3   4   3  223.28   47.20
   3   4  -3  130.89   31.60
  -3   4   3  152.88   24.90
  -3   4   3  126.89   21.40
  -3   4   3  133.99   27.40
   3   4  -3  154.88   19.50
  -3   4   3  115.09   30.00
  -3   4   3  155.38   33.80
  -2  -4   3 1004.50  127.39
  -2  -4   3 1104.59  119.49
   2  -4  -3  971.10  113.19
   2  -4  -3  980.90  113.19
  -2  -4   3  933.11  114.99
  -2  -4   3 1342.77  155.98
  -2  -4   3 1029.80  125.89
  -2  -4   3 1069.39  118.19
   2  -4  -3  972.50  120.99
  -2  -4   3 1192.58  135.09
  -2  -4   3  950.90  114.09
  -2  -4   3  847.92  116.19
   2  -4  -3 1017.40  115.39
  -2   4   3 1206.58  119.89
  -2   4   3 1238.78  122.69
  -2   4   3 1141.89  120.99
  -2   4   3 1169.48  114.89
  -2   4   3 1162.08  114.29
   2   4  -3 1179.58  121.79
   2   4  -3 1173.98  124.89
  -2   4   3 1204.68  124.89
   2   4  -3 1282.37  114.59
  -1  -4   3  174.88   27.80
  -1  -4   3  143.09   38.50
   1  -4  -3  181.48   34.20
   1  -4  -3  155.78   24.00
   1  -4  -3  176.78   25.70
   1  -4  -3  199.68   38.80
   1  -4  -3  172.58   24.80
  -1  -4   3  189.08   29.70
   1  -4  -3  196.68   34.60
  -1  -4   3  178.88   29.60
  -1  -4   3  165.98   25.40
   1  -4  -3  175.18   28.50
  -1  -4   3  218.78   45.70
  -1   4   3  168.88   30.90
  -1   4   3  190.88   25.40
   1   4  -3  208.38   28.90
  -1   4   3  160.68   51.89
  -1   4   3  172.08   24.70
   1   4  -3  196.68   35.50
  -1   4   3  201.28   34.60
  -1   4   3  185.08   30.50
  -1   4   3  167.58   27.50
   1   4  -3  194.88   22.60
  -1   4   3  176.58   30.20
   0  -4  -3  634.84   65.49
   0  -4  -3  635.54   68.89
   0  -4   3  579.54   62.29
   0  -4  -3  583.04   64.49
   0  -4  -3  578.54   62.29
   0  -4   3  641.84   66.59
   0  -4  -3  648.84   72.79
   0  -4   3  561.34   62.99
   0  -4   3  656.33   78.89
   0  -4   3  654.33   66.59
   0  -4  -3  594.24   60.89
   0  -4   3  622.04   64.49
   0   4   3  489.35   67.09
   0   4   3  441.56   59.89
   0   4   3  450.45   62.49
   0   4   3  472.65   60.29
   0   4   3  474.65   65.19
   0   4   3  477.65   64.69
   0   4  -3  500.75   62.09
   0   4   3  496.05   67.89
  -1  -4  -3  169.28   25.40
   1  -4   3  158.88   28.40
  -1  -4  -3  180.38   29.90
   1  -4   3  205.48   30.50
  -1  -4  -3  202.78   35.40
  -1  -4  -3  209.38   30.00
   1  -4   3  221.88   42.50
  -1  -4  -3  164.08   28.30
  -1  -4  -3  177.18   23.60
   1  -4   3  178.68   26.00
   1  -4   3  175.08   27.60
   1  -4   3  185.98   29.70
   1  -4   3  176.08   39.40
   1   4   3  140.49   29.10
  -1   4  -3  173.78   23.40
  -1   4  -3  168.28   32.90
  -1   4  -3  165.98   30.40
   1   4   3  136.69   23.60
   1   4   3  162.18   31.30
   1   4   3  159.98   26.80
  -1   4  -3  161.78   24.90
   1   4   3  151.58   23.80
   1   4   3  154.78   31.00
   1   4   3  159.08   31.70
   1   4   3  151.28   28.60
  -2  -4  -3  609.74   70.89
  -2  -4  -3  656.83   78.09
   2  -4   3  661.43   90.39
   2  -4   3  580.34   71.99
   2  -4   3  610.64   74.59
   2  -4   3  630.54   75.79
  -2  -4  -3  641.44   80.69
  -2  -4  -3  555.74   80.49
  -2  -4  -3  663.03   77.89
   2  -4   3  689.53   76.69
  -2  -4  -3  513.45   73.99
   2  -4   3  556.14   70.09
   2   4   3  726.93   72.29
   2   4   3  781.52   78.89
  -2   4  -3  674.83   73.99
  -2   4  -3  759.92   88.19
   2   4   3  719.73   74.69
   2   4   3  735.13   72.19
  -2   4  -3  739.03   84.29
   2   4   3  709.43   78.49
   3  -4   3   74.99   21.70
   3  -4   3  100.19   25.10
   3  -4   3   46.60   19.50
  -3  -4  -3   81.09   24.70
  -3  -4  -3   81.09   23.90
   3  -4   3   78.79   14.00
   3  -4   3   95.29   19.70
   3  -4   3   72.59   30.90
   3  -4   3   81.59   22.00
  -3  -4  -3   92.99   18.40
   3  -4   3   75.39   17.10
  -3   4  -3   57.29   34.20
   3   4   3  129.39   42.50
   3   4   3  145.59   27.00
   3   4   3  114.59   23.60
  -3   4  -3  118.09   23.20
   3   4   3  115.69   21.40
   3   4   3  121.09   27.70
  -3   4  -3   54.49   30.10
   4  -4   3  801.72   83.49
   4  -4   3  799.82   88.69
  -4  -4  -3  717.83   85.19
  -4  -4  -3  689.43   90.39
   4  -4   3  776.22   99.39
   4  -4   3  551.34   84.79
   4  -4   3  792.82   87.49
   4  -4   3  752.22   89.89
   4  -4   3  808.92   94.29
  -4  -4  -3  703.43   91.09
  -4   4  -3  863.51   83.49
  -4   4  -3  887.41  103.89
   4   4   3  839.52   89.89
  -4   4  -3  920.11   89.29
   4   4   3  915.51   92.69
   4   4   3  646.24   88.79
   4   4   3  945.11   87.19
   4   4   3  723.93  109.39
   5  -4   3  318.57   37.70
  -5  -4  -3  313.17   45.10
   5  -4   3  329.87   52.99
   5  -4   3  306.97   39.50
  -5  -4  -3  194.38   37.10
   5  -4   3  264.77   43.60
   5  -4   3  312.67   45.30
   5  -4   3  272.97   50.49
  -5   4  -3  261.47   49.90
   5   4   3  177.68   79.69
  -5   4  -3  275.97   33.90
  -5   4  -3  271.87   38.90
   5   4   3  233.88   38.80
   5   4   3  187.58   33.20
   6  -4   3  516.35   65.49
   6  -4   3  502.65   72.99
   6  -4   3  552.34   73.49
  -6  -4  -3  563.94   69.09
   6  -4   3  481.75   61.69
   6  -4   3  522.05   67.09
  -6  -4  -3  516.25   63.39
   6   4   3  535.35   65.69
  -6   4  -3  547.95   65.19
  -6   4  -3  607.44   65.19
   6   4   3  436.06   63.59
   6   4   3  582.14   59.39
  -6   4  -3  623.34   61.19
   7  -4   3  172.98   35.60
   7  -4   3  220.78   33.80
   7  -4   3  217.58   29.50
  -7  -4  -3  205.88   31.80
   7  -4   3  206.68   41.80
  -7  -4  -3  212.08   32.70
   7  -4   3  182.38   32.20
  -7  -4  -3  217.08   38.50
   7   4   3  228.18   33.30
   7   4   3  209.48   34.00
  -7   4  -3  232.28   32.40
  -7   4  -3  228.08   29.60
   7   4   3  219.58   27.40
  -8  -4  -3  384.86   46.80
  -8  -4  -3  380.86   43.10
   8  -4   3  249.88   42.90
  -8  -4  -3  328.17   41.70
   8  -4   3  339.57   40.30
   8  -4   3  377.36   43.60
   8   4   3  390.66   39.70
  -8   4  -3  388.26   43.90
   8   4   3  404.56   44.30
   8   4   3  388.76   42.70
  -8   4  -3  393.46   46.00
   7  -5  -3  670.73   66.79
  -7  -5   3  704.93   73.29
   7  -5  -3  749.53   93.49
   7  -5  -3  700.93   72.89
   7  -5  -3  706.13   68.89
  -7  -5   3  592.74   83.09
  -7   5   3  572.84   69.79
  -7   5   3  656.63   69.59
   7   5  -3  602.14   67.29
  -7   5   3  449.26   70.49
   7   5  -3  579.84   65.39
   7   5  -3  511.55   73.99
  -6  -5   3   25.30   26.70
  -6  -5   3   20.10   34.10
   6  -5  -3   38.80   17.80
   6  -5  -3   25.60   14.60
  -6  -5   3   32.40   24.80
  -6  -5   3   42.40   21.70
   6  -5  -3   43.80   17.80
   6   5  -3   41.50   14.50
  -6   5   3   37.20   21.10
   6   5  -3   24.60   11.60
  -6   5   3   44.20   21.40
  -6   5   3   37.30   17.20
   6   5  -3   20.70   14.40
   5  -5  -3  398.86   52.49
   5  -5  -3  479.35   55.09
  -5  -5   3  432.86   84.69
  -5  -5   3  535.25   65.79
  -5  -5   3  483.05   63.99
  -5  -5   3  323.67   78.79
   5  -5  -3  415.36   50.59
  -5   5   3  403.96   63.49
   5   5  -3  335.17   54.79
   5   5  -3  378.46   49.30
  -5   5   3  438.86   53.99
   5   5  -3  278.37   70.49
   5   5  -3  404.96   54.19
  -5   5   3  421.26   54.39
  -4  -5   3   -4.70   30.20
  -4  -5   3   21.30   17.80
  -4  -5   3   24.40   20.40
   4  -5  -3   19.50   12.70
  -4  -5   3   -9.40   21.80
  -4  -5   3   14.70   25.00
  -4  -5   3    6.70   33.10
  -4  -5   3   50.09   17.70
   4  -5  -3    9.60   13.20
   4  -5  -3    1.70   20.30
   4   5  -3   26.90   28.50
  -4   5   3   14.20   11.90
  -4   5   3   28.70   13.30
   4   5  -3   37.30   12.30
   4   5  -3   40.50   17.60
  -4   5   3   11.60   14.40
  -4   5   3   10.70   26.60
   3  -5  -3  961.80  109.49
   3  -5  -3 1065.29  139.19
  -3  -5   3  964.00  128.79
  -3  -5   3  933.71  116.89
  -3  -5   3  929.81  119.59
  -3  -5   3  978.50  163.78
  -3  -5   3 1088.89  116.79
  -3  -5   3 1149.29  140.79
  -3  -5   3 1008.80  120.19
   3  -5  -3  977.10  109.19
  -3  -5   3  956.10  111.19
   3  -5  -3  971.00  114.49
  -3   5   3 1043.40  127.59
  -3   5   3 1129.49  118.19
  -3   5   3 1135.69  113.89
   3   5  -3 1132.69  113.79
   3   5  -3 1046.40  139.29
   3   5  -3 1113.39  109.19
  -3   5   3 1142.59  123.89
  -3   5   3 1096.39  110.69
  -2  -5   3   91.19   24.00
   2  -5  -3   60.59   30.40
  -2  -5   3   65.89   17.50
  -2  -5   3   23.00   38.50
  -2  -5   3   68.89   19.00
   2  -5  -3   69.29   20.20
  -2  -5   3   45.10   22.60
   2  -5  -3   59.79   22.50
   2  -5  -3   59.49   14.70
  -2  -5   3   69.29   32.80
   2  -5  -3   48.30   14.00
   2  -5  -3   82.39   40.00
  -2   5   3   91.19   23.70
  -2   5   3   95.09   25.90
   2   5  -3  110.09   16.50
  -2   5   3  101.09   20.20
  -2   5   3   88.59   31.10
   2   5  -3  111.19   20.90
   1  -5  -3 1057.09  118.99
   1  -5  -3 1144.99  125.49
  -1  -5   3 1218.38  124.59
   1  -5  -3 1143.19  121.89
   1  -5  -3 1036.00  133.79
  -1  -5   3 1135.09  159.38
   1  -5  -3  974.20  137.19
  -1  -5   3 1223.18  142.39
  -1  -5   3 1261.67  127.19
  -1  -5   3 1059.69  125.19
   1  -5  -3 1074.59  119.39
  -1  -5   3 1154.38  121.89
  -1   5   3 1165.28  126.59
  -1   5   3 1132.49  130.49
  -1   5   3 1237.48  120.89
  -1   5   3 1165.18  120.89
   1   5  -3 1289.67  121.49
  -1   5   3 1190.18  127.29
   1  -5   3 1205.78  144.19
   1  -5   3 1244.18  128.99
   1  -5   3 1193.78  125.79
  -1  -5  -3 1137.39  126.49
  -1  -5  -3 1243.68  123.69
  -1  -5  -3 1101.59  130.19
   1  -5   3 1222.48  123.89
   1  -5   3 1103.49  133.49
  -1  -5  -3 1202.18  121.89
   1  -5   3 1197.38  127.49
  -1   5  -3 1084.19  121.39
   1   5   3 1111.89  121.79
   1   5   3 1256.87  130.09
   1   5   3 1081.79  124.39
   1   5   3 1115.49  122.19
   2  -5   3  712.73   85.89
  -2  -5  -3  720.53   87.39
   2  -5   3  758.22   86.49
   2  -5   3  742.53   87.29
  -2  -5  -3  690.53   89.19
  -2  -5  -3  750.42   81.39
  -2  -5  -3  725.93   81.69
   2  -5   3  644.94   98.19
   2  -5   3  805.62  110.69
   2  -5   3  725.53   82.49
   2   5   3  776.52   81.79
   2   5   3  843.62   89.49
  -2   5  -3  758.72   82.89
  -2   5  -3  740.83   98.09
   2   5   3  804.82   83.59
   2   5   3  741.83   84.49
   3  -5   3  448.66   76.09
   3  -5   3  573.84   65.59
   3  -5   3  562.34   62.89
  -3  -5  -3  557.04   56.79
   3  -5   3  536.15   63.19
   3  -5   3  441.96   91.29
  -3  -5  -3  586.94   69.69
  -3  -5  -3  526.05   65.99
   3  -5   3  583.74   59.49
  -3  -5  -3  520.35   66.59
  -3   5  -3  363.36   58.19
   3   5   3  462.25   61.39
   3   5   3  430.66   55.79
  -3   5  -3  287.07   73.69
   3   5   3  433.46   60.79
   3   5   3  346.17   57.69
   4  -5   3  239.38   41.80
  -4  -5  -3  200.18   35.40
   4  -5   3  301.67   54.79
   4  -5   3  248.58   38.50
  -4  -5  -3  258.77   44.20
   4  -5   3  201.38   63.79
  -4  -5  -3  153.28   40.20
   4  -5   3  286.77   40.70
   4   5   3  269.07   40.50
  -4   5  -3  224.58   39.80
   4   5   3  284.37   44.10
   4   5   3  282.17   37.20
  -4   5  -3  279.07   34.30
  -5  -5  -3  432.36   79.89
   5  -5   3  409.16   60.29
  -5  -5  -3  270.87   51.29
   5  -5   3  246.28   49.70
   5  -5   3  411.86   53.69
  -5  -5  -3  398.96   52.39
   5  -5   3  390.76   56.79
  -5  -5  -3  363.96   47.00
  -5   5  -3  438.06   51.69
   5   5   3  344.27   43.20
   5   5   3  274.47   47.20
  -5   5  -3  434.06   49.30
  -5   5  -3  448.26   45.30
  -6  -5  -3  126.99   25.70
   6  -5   3  149.29   29.90
  -6  -5  -3  143.29   30.60
   6  -5   3  140.09   35.20
   6  -5   3  119.29   30.30
   6  -5   3  118.39   26.60
  -6   5  -3  172.68   26.20
   6   5   3  177.98   21.90
   6   5   3  146.79   27.40
   6   5   3  145.69   28.30
  -6   5  -3  168.58   28.20
  -6   5  -3  180.18   23.50
   7  -5   3  169.08   33.60
  -7  -5  -3  206.28   31.90
   7  -5   3  189.48   28.60
  -7  -5  -3  195.38   26.30
   7  -5   3  203.28   32.70
   7   5   3  227.48   28.70
  -7   5  -3  214.98   28.40
  -7   5  -3  190.58   29.30
   7   5   3  214.08   27.60
   7   5   3  218.78   29.50
   6  -6  -3  391.66   56.59
  -6  -6   3  399.06   62.49
   6  -6  -3  429.56   47.00
  -6  -6   3  386.16   58.19
  -6   6   3  443.16   47.70
   6   6  -3  460.85   45.10
  -6   6   3  406.86   51.29
   6   6  -3  390.26   51.19
   4  -6  -3  320.57   43.70
  -4  -6   3  500.25   60.19
   4  -6  -3  496.85   52.59
   4  -6  -3  367.46   77.39
   4   6  -3  374.36   49.90
   4   6  -3  359.56   44.20
  -4   6   3  312.67   49.60
  -4   6   3  358.86   45.60
  -4   6   3  237.68   54.39
   3  -6  -3   19.10   12.20
   3  -6  -3    9.40    9.30
   3  -6  -3   -4.00   16.40
  -3  -6   3  -22.60   28.50
  -3  -6   3    2.40   14.70
  -3  -6   3   10.80   16.60
  -3  -6   3   35.80   15.40
   3  -6  -3    3.80   15.70
  -3   6   3   -2.80   21.50
   3   6  -3    9.30    9.50
   3   6  -3   12.10   21.60
  -3   6   3   -5.60   11.30
  -3   6   3    5.80   10.50
   2  -6  -3  609.04   95.49
  -2  -6   3  546.35   85.69
  -2  -6   3  499.15   65.49
   2  -6  -3  529.75   68.19
  -2  -6   3  487.95   66.79
  -2  -6   3  506.95   68.89
  -2  -6   3  422.16  104.39
   2  -6  -3  509.85   62.59
   2   6  -3  548.85   92.59
  -2   6   3  620.14   70.99
  -2   6   3  675.53   76.79
   2   6  -3  629.44   63.19
   2   6  -3  627.14   68.09
  -2   6   3  723.63   70.89
  -2   6   3  614.94   64.59
  -2   6   3  587.24   71.29
  -1  -6   3  260.67   36.60
   1  -6  -3  175.28   49.90
   1  -6  -3  231.48   33.10
  -1  -6   3  263.57   40.40
  -1  -6   3  270.17   39.10
   1  -6  -3  266.97   38.40
  -1  -6   3  217.18   62.79
  -1  -6   3  228.78   56.59
  -1   6   3  292.07   35.60
  -1   6   3  256.07   39.50
   1   6  -3  302.07   37.60
  -1   6   3  326.17   45.10
  -1   6   3  256.07   35.90
   1   6  -3  311.07   33.30
   0  -6  -3  307.67   82.29
   0  -6  -3  377.76   49.80
   0  -6   3  314.47   69.09
   0  -6   3  412.76   49.30
   0  -6   3  352.06   51.79
   0  -6   3  396.26   51.79
   0  -6  -3  302.17   61.99
   0  -6  -3  359.96   46.10
   0   6  -3  450.65   49.30
   0   6   3  467.95   49.60
   0   6   3  404.06   51.09
   0   6   3  480.55   56.49
   0   6  -3  462.25   46.10
   0   6   3  489.35   52.19
   1  -6   3   85.59   21.50
   1  -6   3  102.09   30.90
   1  -6   3   98.49   21.90
   1  -6   3  107.09   25.70
  -1  -6  -3   95.49   21.10
  -1  -6  -3   75.39   27.70
  -1  -6  -3  109.29   19.10
   1   6   3   99.99   27.30
   1   6   3   82.69   17.70
  -1   6  -3   86.79   16.60
  -1   6  -3   77.79   19.00
   2  -6   3  478.85   90.39
  -2  -6  -3  336.17   63.09
   2  -6   3  484.55   58.09
   2  -6   3  455.25   60.69
   2  -6   3  464.55   73.59
  -2  -6  -3  422.06   54.89
   2  -6   3  543.25   63.49
  -2  -6  -3  320.17  103.29
   2   6   3  464.85   59.69
   2   6   3  610.34   64.89
  -2   6  -3  517.85   57.79
  -2   6  -3  574.74   55.59
   2   6   3  584.04   63.49
   2   6   3  576.44   58.49
  -3  -6  -3    8.30   12.00
   3  -6   3   -0.90   24.00
  -3  -6  -3    8.30   20.30
   3  -6   3   15.20   14.70
   3  -6   3    5.70   18.20
   3  -6   3   14.60   18.50
   3   6   3   23.00   15.00
  -3   6  -3   17.40   10.90
   3   6   3   39.00   20.00
   3   6   3   36.30   14.20
  -4  -6  -3  191.58   40.30
  -4  -6  -3  244.68   65.79
   4  -6   3  226.18   40.30
   4  -6   3  278.57   45.40
   4  -6   3  321.87   52.49
   4  -6   3  336.37   58.59
   4  -6   3  278.47   40.40
  -4  -6  -3  309.67   48.50
  -4  -6  -3  231.78   32.90
  -4   6  -3  269.07   39.10
   4   6   3  271.47   35.80
  -4   6  -3  225.28   33.20
   4   6   3  214.78   36.80
  -5  -6  -3   88.99   16.40
   5  -6   3   75.49   20.50
  -5  -6  -3   84.19   21.00
  -5  -6  -3  123.59   39.20
   5  -6   3   96.39   21.10
   5  -6   3  107.99   30.30
  -5  -6  -3   54.09   19.60
   5  -6   3  102.39   26.80
  -3  -7   3  296.57   66.69
   3  -7  -3  237.48   37.30
  -3  -7   3  213.88   42.70
  -3  -7   3  388.56   38.60
   3   7  -3  348.47   37.40
  -3   7   3  200.78   41.50
  -2  -7   3   38.40   15.00
  -1  -7   3  515.25   69.89
   1  -7  -3  494.75   52.29
  -1  -7   3  499.15   51.89
  -1  -7   3  388.46   52.19
  -1  -7   3  408.66   50.79
  -1   7   3  396.86   48.50
   1   7  -3  450.75   51.49
  -1   7   3  349.27   53.69
   0  -7   3   82.19   18.50
   0  -7   3   68.09   16.30
   0  -7  -3   12.10   23.20
   0   7   3   58.49   18.60
   0   7   3   64.59   19.90
   0   7   3   57.49   13.20
   1  -7   3  225.28   31.40
   1  -7   3  254.87   31.30
   1  -7   3  211.78   55.69
   1  -7   3  217.68   32.40
   1   7   3  193.28   27.40
   1   7   3  136.99   28.00
  -1   7  -3  228.98   28.40
   1   7   3  182.68   30.50
  -2  -7  -3  101.39   35.50
   2  -7   3   77.59   19.70
   2   7   3   90.29   19.40
   2   7   3   97.99   20.20
  -2   7  -3  136.09   21.00
  10   0  -4  439.56   50.49
  10   0  -4  456.35   50.89
 -10   0   4  485.45   50.39
  10   0  -4  371.86   52.09
 -10   0   4  495.45   52.49
  -9   0   4   69.29   18.10
   9   0  -4   77.49   16.80
  -9   0   4   34.40   21.40
   9   0  -4   74.79   17.90
  -9   0   4   79.49   16.30
  -9   0   4   92.49   19.50
   8   0  -4  394.36   49.60
  -8   0   4  406.66   49.99
   8   0  -4  450.65   49.40
  -8   0   4  412.46   56.69
  -8   0   4  419.16   49.30
  -8   0   4  405.96   49.10
   8   0  -4  410.66   52.89
   8   0  -4  342.97   70.49
   8   0  -4  385.56   46.40
  -7   0   4  132.49   30.40
   7   0  -4  126.29   26.90
  -7   0   4  152.28   26.20
   7   0  -4  135.89   44.30
  -7   0   4  128.69   26.10
  -7   0   4  147.39   26.80
   7   0  -4  138.99   27.50
   7   0  -4  147.39   25.60
   6   0  -4 1675.93  172.78
  -6   0   4 1578.24  173.48
   6   0  -4 1657.23  173.78
   6   0  -4 1838.62  196.48
   6   0  -4 1636.04  182.88
  -6   0   4 1782.02  178.78
  -6   0   4 1688.43  180.98
  -6   0   4 1545.95  173.98
   6   0  -4 1578.74  175.28
  -6   0   4 1929.51  176.98
  -5   0   4    0.90   25.60
   5   0  -4   19.80   15.60
  -5   0   4   20.20   13.90
   5   0  -4   29.10   21.70
   5   0  -4   22.90   17.20
   5   0  -4   27.80   10.80
   5   0  -4   37.50   18.20
   5   0  -4   32.50   15.40
   4   0  -4 2815.42  279.07
  -4   0   4 2572.84  271.87
   4   0  -4 2778.62  281.47
   4   0  -4 2629.44  285.87
   4   0  -4 2426.16  269.47
  -4   0   4 2754.32  290.37
  -4   0   4 2622.24  271.97
   4   0  -4 2722.33  277.27
   4   0  -4 2852.51  275.87
   3   0  -4 1008.80  103.79
   3   0  -4  854.61  104.79
  -3   0   4 1054.49  139.59
  -3   0   4  997.20   99.59
   3   0  -4 1068.49  110.29
   3   0  -4  834.02  107.39
   3   0  -4  863.41  103.49
  -3   0   4  963.40   99.59
  -3   0   4 1039.10  112.19
   3   0  -4  856.81  109.79
  -3   0   4  950.90   99.89
   2   0  -4 3504.45  326.67
  -2   0   4 3097.09  359.06
  -2   0   4 3149.78  317.47
   2   0  -4 3284.57  323.77
   2   0  -4 3191.28  320.47
  -2   0   4 3181.78  316.17
   2   0  -4 2241.78  316.67
   2   0  -4 3302.87  320.97
  -2   0   4 3300.87  316.57
  -2   0   4 3445.56  326.77
   2   0  -4 3161.28  317.17
  -2   0   4 3071.09  315.87
   1   0  -4 1621.44  163.88
   1   0  -4 1617.54  164.58
   1   0  -4 1634.04  165.78
   1   0  -4 1723.73  167.58
  -1   0   4 1617.94  170.18
  -1   0   4 1492.05  161.78
  -1   0   4 1629.24  201.28
  -1   0   4 1445.06  162.68
   0   0   4 1453.95  145.29
   0   0  -4 1288.57  138.79
   0   0  -4 1283.37  135.59
   0   0   4 1431.46  176.78
   0   0  -4 1248.38  135.89
   0   0  -4 1359.96  138.89
   0   0   4 1282.67  138.59
   0   0  -4 1318.57  139.39
   0   0  -4 1408.36  140.49
   0   0  -4 1392.46  139.29
   1   0   4  253.07   34.60
  -1   0  -4  273.27   34.60
   1   0   4  277.87   68.99
   1   0   4  297.37   41.30
  -1   0  -4  266.07   31.90
  -1   0  -4  273.17   31.10
  -1   0  -4  291.57   33.90
  -1   0  -4  298.87   34.80
   2   0   4  126.39   62.89
  -2   0  -4   81.49   14.70
  -2   0  -4   89.19   15.10
  -2   0  -4   90.99   19.90
  -2   0  -4   89.39   15.90
  -2   0  -4   83.09   13.70
  -3   0  -4 1908.11  194.48
  -3   0  -4 2158.38  204.28
   3   0   4 1701.43  249.78
  -3   0  -4 1950.70  196.68
  -4   0  -4  872.81   94.19
  -4   0  -4  853.91   93.09
  -4   0  -4  815.62   89.79
  -4   0  -4  891.71  102.89
   4   0   4  866.21  101.19
  -5   0  -4  606.34   79.19
   5   0   4  797.72   82.39
  -5   0  -4  716.03   92.49
  -5   0  -4  680.33   79.49
  -5   0  -4  665.33   75.59
  -5   0  -4  706.53   75.79
   5   0   4  759.32   78.19
  -5   0  -4  660.13   80.19
  -6   0  -4 1788.62  179.98
   6   0   4 1846.52  186.48
   6   0   4 1775.42  180.98
   6   0   4 1767.92  211.08
  -6   0  -4 1627.84  179.48
  -6   0  -4 1773.22  197.88
   6   0   4 1727.83  176.68
   6   0   4 1756.52  181.38
   6   0   4 1760.12  179.38
  -6   0  -4 1643.94  179.38
  -6   0  -4 1685.13  182.48
  -6   0  -4 1809.02  184.88
  -7   0  -4  485.75   57.09
   7   0   4  500.55   57.49
   7   0   4  484.05   62.79
  -7   0  -4  502.75   63.09
  -7   0  -4  467.75   56.89
   7   0   4  494.75   59.79
   7   0   4  440.76   52.89
   7   0   4  510.15   60.39
   8   0   4  178.08   31.80
  -8   0  -4  193.28   28.80
  -8   0  -4  147.49   32.80
  -8   0  -4  161.08   26.80
   8   0   4  153.88   22.80
  -8   0  -4  160.68   28.10
   8   0   4  168.88   27.60
   8   0   4  132.79   29.30
   9   0   4  139.69   25.90
  -9   0  -4  149.59   24.30
   9   0   4  123.59   22.90
   9   0   4  129.99   19.70
  -9   0  -4  150.98   23.20
  -9   0  -4  130.29   23.00
  10  -1  -4   -3.20    9.70
 -10  -1   4    3.50   11.20
  10  -1  -4    1.50   11.70
 -10  -1   4    0.20   11.20
 -10  -1   4   -1.00    8.40
 -10  -1   4    2.50   10.00
  10   1  -4    4.00   10.40
  10   1  -4   -0.90    9.30
 -10   1   4    1.10    9.10
 -10   1   4    7.90   11.60
  -9  -1   4  702.03   74.49
   9  -1  -4  691.63   75.09
   9  -1  -4  693.53   74.79
  -9  -1   4  741.33   73.79
  -9  -1   4  441.36   86.39
  -9  -1   4  741.13   75.99
   9  -1  -4  667.73   76.09
  -9   1   4  666.03   76.79
   9   1  -4  707.53   75.89
   9   1  -4  660.13   71.39
   9   1  -4  666.63   74.19
  -9   1   4  718.83   73.99
  -9   1   4  682.13   75.79
  -8  -1   4  104.19   20.80
  -8  -1   4   71.79   18.70
   8  -1  -4   88.79   21.90
   8  -1  -4  100.39   21.20
  -8  -1   4   56.99   17.20
   8  -1  -4   79.89   38.10
  -8  -1   4  119.89   29.20
   8  -1  -4  109.19   21.30
  -8   1   4  124.59   26.10
  -8   1   4   95.19   19.60
   8   1  -4   74.59   38.00
   8   1  -4  115.29   21.50
  -8   1   4  116.59   24.00
  -8   1   4  140.79   30.90
  -8   1   4  116.29   23.00
   8   1  -4  124.39   24.20
   8   1  -4  103.19   16.40
  -7  -1   4  642.84   66.39
  -7  -1   4  618.74   65.49
  -7  -1   4  718.73   76.29
   7  -1  -4  555.64   64.79
  -7  -1   4  655.73   66.59
   7  -1  -4  635.84   69.49
   7  -1  -4  607.44   66.69
   7  -1  -4  555.14   89.59
   7  -1  -4  607.94   64.69
   7   1  -4  528.05   87.19
   7   1  -4  492.45   70.39
   7   1  -4  548.75   64.99
  -7   1   4  553.34   67.39
  -7   1   4  553.44   68.09
   7   1  -4  464.35   63.69
  -7   1   4  544.35   66.29
  -7   1   4  590.04   65.29
  -7   1   4  547.15   72.19
   7   1  -4  484.85   60.69
  -6  -1   4   95.39   24.70
  -6  -1   4   78.79   27.40
  -6  -1   4  108.29   24.50
   6  -1  -4   95.39   40.30
   6  -1  -4   95.39   24.10
  -6   1   4  153.58   26.40
   6   1  -4  171.48   43.90
   6   1  -4  143.49   34.40
   6   1  -4  179.38   32.00
  -6   1   4  168.28   31.90
   6   1  -4  162.98   24.20
   6   1  -4  161.48   24.90
   6   1  -4  172.78   26.40
   6   1  -4  163.18   28.60
  -6   1   4  167.48   32.30
  -6   1   4  157.78   29.50
   6   1  -4  174.58   29.40
  -6   1   4  138.29   27.90
  -5  -1   4  501.75   62.89
   5  -1  -4  378.96   75.99
  -5  -1   4  346.87   61.89
  -5  -1   4  455.45   81.99
   5  -1  -4  477.55   75.29
   5  -1  -4  505.95   60.29
   5   1  -4  572.74   72.69
   5   1  -4  595.34   67.09
   5   1  -4  540.35   76.09
   5   1  -4  544.15   57.19
  -5   1   4  520.75   61.59
   5   1  -4  536.55   68.79
   5   1  -4  515.45   65.29
   5   1  -4  569.74   61.89
   4  -1  -4  297.07   46.20
   4  -1  -4  304.67   44.00
  -4  -1   4  311.17   38.80
  -4  -1   4  317.37   52.59
   4  -1  -4  301.07   50.89
  -4  -1   4  309.07   36.90
   4  -1  -4  315.67   40.10
   4   1  -4  212.68   38.10
   4   1  -4  239.58   47.20
   4   1  -4  307.37   45.90
   4   1  -4  274.07   36.60
  -4   1   4  289.57   35.10
   4   1  -4  290.87   47.50
  -4   1   4  217.38   37.10
   4   1  -4  215.98   32.50
   4   1  -4  321.57   43.50
  -4   1   4  256.07   43.00
   3  -1  -4  396.96   61.89
   3  -1  -4  522.45   68.29
  -3  -1   4  502.65   60.19
  -3  -1   4  555.64   61.79
  -3  -1   4  547.95   71.79
  -3   1   4  659.73   63.69
   3   1  -4  596.44   71.59
  -3   1   4  522.95   59.59
  -3   1   4  588.44   73.29
  -3   1   4  613.14   65.09
   3   1  -4  690.23   77.59
   2  -1  -4  654.03   74.89
  -2  -1   4  575.54   65.09
   2  -1  -4  582.44   66.59
  -2  -1   4  647.74   66.19
   2  -1  -4  635.24   69.29
  -2  -1   4  459.75   91.09
  -2  -1   4  597.14   65.19
   2  -1  -4  638.84   72.79
   2  -1  -4  608.14   71.09
  -2  -1   4  640.34   75.99
   2   1  -4  449.26   74.99
   2   1  -4  626.54   66.69
  -2   1   4  680.33   75.49
   2   1  -4  698.23   71.49
  -2   1   4  697.53   67.09
   2   1  -4  524.05   63.69
  -2   1   4  682.23   68.59
   1  -1  -4 3802.92  346.97
   1  -1  -4 3639.54  342.77
   1  -1  -4 3815.62  345.57
  -1  -1   4 3793.92  341.47
  -1  -1   4 3435.26  340.57
  -1  -1   4 3758.62  350.86
   1  -1  -4 3238.68  340.47
   1  -1  -4 3967.70  347.07
  -1   1   4 3226.28  347.27
   1   1  -4 3159.48  340.57
   1   1  -4 3091.29  339.77
  -1   1   4 2897.51  341.47
   1   1  -4 3223.78  345.67
  -1   1   4 2906.71  340.27
   1   1  -4 3398.26  348.37
   1   1  -4 3138.39  340.47
   0  -1  -4  823.42   90.29
   0  -1  -4  724.23   86.79
   0  -1  -4  835.72   91.79
   0  -1   4  745.93   87.19
   0  -1  -4  791.22   91.09
   0  -1  -4  789.02   85.19
   0  -1   4  561.04  125.89
   0  -1  -4  787.52   88.09
   0  -1   4  796.62   95.89
   0   1  -4  970.00   87.19
   0   1   4  870.41   89.49
   0   1   4  936.61   88.59
   0   1  -4  988.60   86.79
   0   1  -4  904.91   90.29
   0   1  -4  914.21   91.69
   0   1   4  912.21   93.59
  -1  -1  -4 1567.64  148.59
  -1  -1  -4 1506.85  146.79
  -1  -1  -4 1550.54  144.09
   1  -1   4 1020.70  185.38
  -1  -1  -4 1462.65  143.29
   1  -1   4 1371.66  143.29
  -1  -1  -4 1531.55  145.79
  -1   1  -4 1320.27  143.09
   1   1   4 1412.36  145.69
  -1   1  -4 1348.77  144.09
   1   1   4 1349.47  148.09
   1   1   4 1497.05  186.38
   1   1   4 1373.06  143.79
  -1   1  -4 1484.75  142.79
  -1   1  -4 1254.27  141.69
  -1   1  -4 1273.47  142.39
   2  -1   4  154.18   25.80
  -2  -1  -4  169.28   29.00
   2  -1   4  163.08   23.80
  -2  -1  -4  155.08   26.30
  -2  -1  -4  167.58   23.00
  -2  -1  -4  156.08   23.40
  -2  -1  -4  161.88   24.70
  -3  -1  -4 1940.01  193.88
   3  -1   4 1527.95  246.48
  -3  -1  -4 1815.52  192.78
  -3  -1  -4 1890.81  192.68
   3  -1   4 2085.09  208.08
  -3  -1  -4 1748.33  189.78
  -3  -1  -4 2022.20  201.28
  -3   1  -4 1896.41  197.08
  -3   1  -4 1906.01  190.28
   3   1   4 1946.81  248.58
   4  -1   4  729.63   92.29
   4  -1   4  686.03  141.59
  -4  -1  -4  513.15   69.09
  -4  -1  -4  466.85   64.99
  -4  -1  -4  509.05   68.49
  -4   1  -4  700.33   70.59
   4   1   4  575.14  122.69
  -4   1  -4  645.84   64.69
  -4   1  -4  664.63   67.99
   5  -1   4  557.74   58.59
   5  -1   4  460.75   83.29
  -5  -1  -4  463.35   56.09
   5  -1   4  525.55   57.99
  -5  -1  -4  504.55   59.29
   5  -1   4  574.34   61.39
  -5  -1  -4  368.26   58.89
   5  -1   4  529.75   54.59
  -5  -1  -4  448.06   54.89
   5  -1   4  545.15   53.29
  -5  -1  -4  496.75   58.09
   5  -1   4  536.85   66.79
   5   1   4  553.04   57.79
  -5   1  -4  332.37   55.89
  -5   1  -4  342.97   52.79
  -5   1  -4  521.55   54.79
   5   1   4  489.05   60.89
  -5   1  -4  574.34   70.79
  -5   1  -4  322.87   55.59
  -6  -1  -4  216.98   33.90
   6  -1   4  231.08   37.80
  -6  -1  -4  204.48   33.40
   6  -1   4  247.78   31.10
  -6  -1  -4  219.58   39.90
   6  -1   4  241.68   60.99
   6  -1   4  252.87   31.40
  -6  -1  -4  237.48   39.20
   6  -1   4  202.18   36.50
   6  -1   4  238.18   36.00
   6  -1   4  208.08   34.60
   6  -1   4  229.58   35.70
  -6  -1  -4  202.68   32.80
  -6   1  -4  240.68   39.50
  -6   1  -4  253.77   33.10
  -6   1  -4  232.48   34.10
  -6   1  -4  240.08   37.00
  -6   1  -4  261.37   32.90
   6   1   4  242.68   39.40
  -6   1  -4  247.68   38.00
   6   1   4  227.78   29.00
   6   1   4  236.58   34.10
   6   1   4  262.47   37.40
  -7  -1  -4  263.87   45.50
   7  -1   4  287.47   42.30
  -7  -1  -4  254.27   38.00
   7  -1   4  285.27   42.90
   7  -1   4  268.87   46.20
   7  -1   4  283.27   42.80
  -7  -1  -4  252.77   40.90
   7  -1   4  264.47   36.60
  -7  -1  -4  258.57   40.80
   7  -1   4  272.87   38.90
   7  -1   4  260.57   76.49
   7   1   4  381.86   41.80
  -7   1  -4  356.26   47.90
  -7   1  -4  353.26   40.70
  -7   1  -4  352.96   44.00
   7   1   4  334.67   36.70
  -7   1  -4  343.87   41.20
  -7   1  -4  364.76   41.60
   7   1   4  399.56   45.90
   7   1   4  335.67   46.30
   8  -1   4  402.56   51.89
  -8  -1  -4  457.15   47.90
   8  -1   4  433.76   45.70
   8  -1   4  463.75   53.09
   8  -1   4  430.96   50.39
  -8  -1  -4  467.15   49.99
  -8  -1  -4  440.66   50.49
   8  -1   4  474.15   49.10
  -8  -1  -4  421.56   54.69
   8   1   4  336.37   49.80
  -8   1  -4  317.27   52.79
  -8   1  -4  359.46   49.40
   8   1   4  362.06   45.00
   8   1   4  374.56   49.40
  -8   1  -4  367.56   48.50
  -8   1  -4  415.36   49.10
  -8   1  -4  383.76   47.70
   8   1   4  410.56   52.09
   9  -1   4  151.78   23.00
  -9  -1  -4  157.88   26.40
  -9  -1  -4  159.68   24.70
   9  -1   4  163.78   25.70
   9  -1   4  182.08   28.30
   9  -1   4  156.78   28.70
  -9  -1  -4  144.19   25.30
  -9   1  -4  238.08   27.60
   9   1   4  229.08   29.20
   9   1   4  229.48   29.50
  10  -2  -4  355.76   42.70
  10  -2  -4  431.66   42.40
 -10  -2   4  394.16   41.80
 -10  -2   4  363.06   41.40
 -10  -2   4  339.87   43.80
  10   2  -4  394.26   42.40
 -10   2   4  311.07   45.00
 -10   2   4  362.86   40.60
  10   2  -4  368.36   41.40
  -9  -2   4   35.70   13.70
  -9  -2   4   29.10   10.90
  -9  -2   4   18.30   11.70
  -9  -2   4   22.90   17.00
   9  -2  -4   25.40   13.30
   9  -2  -4   18.00   13.90
  -9   2   4    5.20   14.80
   9   2  -4    2.80    7.60
  -9   2   4   14.10   14.00
  -9   2   4    3.60    9.30
  -9   2   4   14.00   10.20
   9   2  -4   15.50   13.80
   9   2  -4   15.00   13.10
   8  -2  -4  604.04  125.59
   8  -2  -4  800.82   71.59
  -8  -2   4  756.82   70.79
   8  -2  -4  780.62   73.89
  -8  -2   4  777.62   69.99
  -8  -2   4  784.12   79.29
  -8  -2   4  738.43   75.79
   8   2  -4  556.74   69.79
   8   2  -4  510.15   65.89
  -8   2   4  534.05   69.59
   8   2  -4  657.43   85.99
   8   2  -4  447.66   89.59
   8   2  -4  504.45   68.69
  -8   2   4  552.54   72.89
  -8   2   4  558.14   68.39
  -8   2   4  491.65   70.69
  -7  -2   4  328.67   47.10
  -7  -2   4  243.98   35.40
   7  -2  -4  249.48   33.50
   7  -2  -4  267.67   34.00
   7  -2  -4  294.27   39.40
  -7  -2   4  271.07   39.20
  -7  -2   4  283.27   35.50
   7  -2  -4  248.08   65.59
  -7  -2   4  273.87   32.70
  -7   2   4  166.78   36.70
   7   2  -4  144.59   38.20
   7   2  -4  180.88   27.70
  -7   2   4  199.18   33.90
  -7   2   4  196.38   32.20
   7   2  -4  170.98   32.00
   7   2  -4  194.28   34.70
   7   2  -4  178.88   53.69
   7   2  -4  187.48   32.40
  -7   2   4  190.28   35.70
  -6  -2   4 1641.74  218.38
  -6  -2   4 2421.86  194.78
  -6  -2   4 1575.54  199.18
  -6  -2   4 1981.50  194.58
   6  -2  -4 2258.17  194.58
  -6  -2   4 2220.68  199.88
   6  -2  -4 1938.91  194.98
   6  -2  -4 1629.64  222.88
  -6  -2   4 1360.26  191.18
   6  -2  -4 2123.39  194.08
   6   2  -4 2140.59  200.58
  -6   2   4 2232.48  200.18
  -6   2   4 1670.23  191.68
   6   2  -4 1549.64  217.68
  -6   2   4 1399.96  192.78
   6   2  -4 2024.60  193.68
   6   2  -4 1797.02  191.18
   6   2  -4 1768.02  202.68
   6   2  -4 1710.13  203.88
   6   2  -4 1864.41  189.48
   6   2  -4 1958.90  220.88
   6   2  -4 1926.41  196.18
  -5  -2   4  343.57   40.90
   5  -2  -4  357.26   66.19
  -5  -2   4  321.07   39.20
  -5  -2   4  357.16   48.80
   5  -2  -4  324.57   41.40
  -5  -2   4  318.47   41.50
   5  -2  -4  245.18   44.50
   5  -2  -4  369.76   42.60
  -5  -2   4  405.26   48.10
   5   2  -4  321.87   39.70
  -5   2   4  348.77   41.40
   5   2  -4  239.68   37.50
  -5   2   4  382.26   51.19
  -5   2   4  333.97   39.50
   5   2  -4  326.27   39.10
  -5   2   4  256.87   43.90
  -5   2   4  356.86   44.00
   5   2  -4  360.36   50.59
  -5   2   4  378.16   63.49
   5   2  -4  315.07   44.70
   5   2  -4  214.38   38.30
   5   2  -4  351.06   52.39
   5   2  -4  225.68   56.19
   4  -2  -4 1195.88  139.09
  -4  -2   4 1355.96  133.79
   4  -2  -4 1334.97  151.38
  -4  -2   4 1272.27  129.59
   4  -2  -4 1220.78  137.39
   4  -2  -4 1210.98  132.79
  -4  -2   4 1276.57  144.79
   4   2  -4 1261.77  140.69
   4   2  -4 1168.88  134.69
   4   2  -4 1232.48  146.59
   4   2  -4 1304.77  126.39
  -4   2   4 1183.08  133.19
   4   2  -4 1316.57  138.49
   4   2  -4  898.11  127.99
  -4   2   4 1187.48  136.49
   3  -2  -4   92.69   28.30
  -3  -2   4  125.09   29.90
   3  -2  -4   69.29   29.00
   3  -2  -4  114.89   27.40
  -3  -2   4  140.39   20.60
  -3  -2   4  141.09   23.10
   3  -2  -4   62.59   26.50
  -3  -2   4  153.68   23.50
   3   2  -4  251.07   39.50
  -2  -2   4 1078.69  118.39
  -2  -2   4 1075.09  127.39
   2  -2  -4 1081.49  127.29
  -2  -2   4 1025.00  117.59
   2  -2  -4 1098.49  121.79
   2  -2  -4 1079.19  125.09
   2  -2  -4 1104.79  122.19
  -2   2   4 1244.58  122.09
   2   2  -4 1287.37  121.59
  -2   2   4 1189.88  126.89
  -2   2   4 1198.38  119.89
   2   2  -4 1167.18  113.59
   2   2  -4 1062.39  131.59
   1  -2  -4  778.82   83.29
   1  -2  -4  805.22   79.89
  -1  -2   4  832.72   89.99
  -1  -2   4  748.53   77.59
   1  -2  -4  782.72   80.69
   1  -2  -4  796.22   85.49
  -1  -2   4  781.92   78.49
  -1   2   4  652.93   79.69
  -1   2   4  662.63   78.39
   1   2  -4  619.94   75.19
  -1   2   4  677.13   82.89
   1   2  -4  689.63   78.69
   1   2  -4  612.44   87.59
   0  -2  -4  817.02   87.79
   0  -2   4  817.02   97.09
   0  -2   4  658.53  144.69
   0  -2  -4  795.72   89.99
   0  -2  -4  774.32   90.99
   0  -2  -4  631.94  103.49
   0  -2   4  755.22   85.89
   0   2  -4 1019.40   94.89
   0   2   4 1004.70   90.59
  -1  -2  -4   85.39   21.90
  -1  -2  -4  108.79   25.10
   1  -2   4  121.29   22.50
   1  -2   4   73.09   67.89
  -1  -2  -4   85.69   20.10
  -1   2  -4   94.99   18.30
   1   2   4  114.79   21.60
  -1   2  -4   99.29   20.20
  -1   2  -4  113.99   14.60
   1   2   4  118.79   20.40
  -1   2  -4  129.29   18.20
   2  -2   4 2144.99  230.38
  -2  -2  -4 2207.68  231.58
   2  -2   4 2262.87  312.67
   2  -2   4 2084.19  233.28
  -2  -2  -4 1539.55  232.18
  -2  -2  -4 2199.28  234.08
   2   2   4 2720.33  232.38
   2   2   4 2656.33  234.28
  -2   2  -4 1961.80  229.18
   2   2   4 2889.41  297.87
   3  -2   4 1416.06  145.69
  -3  -2  -4 1391.56  145.29
   3   2   4 1530.95  204.48
  -3   2  -4 1124.99  145.19
  -3   2  -4 1384.76  140.29
   3   2   4 1446.76  147.39
  -4  -2  -4  222.68   33.40
   4  -2   4  226.18   37.90
   4  -2   4  246.68   32.20
   4  -2   4  143.09   34.80
   4  -2   4  247.08   42.80
  -4  -2  -4  214.38   31.80
   4  -2   4  253.57   38.10
   4  -2   4  273.17   36.30
  -4  -2  -4  153.18   35.40
  -4  -2  -4  241.58   31.90
   4  -2   4  218.18   34.80
   4   2   4  209.68   42.10
   4   2   4  281.47   39.10
  -4   2  -4  313.17   33.50
  -4   2  -4  346.07   36.90
   4   2   4  177.48   33.80
   5  -2   4  517.75   66.59
  -5  -2  -4  470.55   61.59
   5  -2   4  371.66   54.19
  -5  -2  -4  503.25   58.99
   5  -2   4  414.16   86.69
   5  -2   4  476.05   60.59
   5  -2   4  566.44   61.39
   5  -2   4  532.05   63.29
  -5  -2  -4  483.85   55.19
  -5  -2  -4  379.06   55.69
  -5   2  -4  560.14   59.59
   5   2   4  390.86   55.29
  -5   2  -4  436.56   59.89
   5   2   4  556.94   60.29
  -5   2  -4  439.86   54.09
  -5   2  -4  567.84   68.49
   6  -2   4  598.64   63.79
   6  -2   4  535.25   55.49
   6  -2   4  498.15   60.19
   6  -2   4  545.55   70.29
   6  -2   4  588.14   57.69
  -6  -2  -4  541.25   65.29
  -6  -2  -4  536.55   57.79
  -6  -2  -4  488.55   58.19
  -6  -2  -4  456.15   59.39
  -6  -2  -4  536.75   62.29
   6  -2   4  518.65   95.09
   6  -2   4  582.04   62.39
   6  -2   4  544.95   61.99
  -6   2  -4  443.26   60.89
   6   2   4  381.76   61.39
   6   2   4  408.76   57.49
  -6   2  -4  459.75   56.29
  -6   2  -4  435.66   61.99
   6   2   4  408.86   53.59
  -6   2  -4  439.76   59.99
  -6   2  -4  442.76   55.69
   6   2   4  482.65   61.29
   7  -2   4  401.36   51.99
   7  -2   4  422.86   57.29
   7  -2   4  444.26   57.79
  -7  -2  -4  418.66   55.39
  -7  -2  -4  382.76   59.39
  -7  -2  -4  417.76   57.09
  -7  -2  -4  390.06   55.29
  -7  -2  -4  392.36   58.69
   7  -2   4  431.96   56.59
   7  -2   4  451.25   52.89
   7  -2   4  405.36   56.69
  -7   2  -4  570.14   59.59
  -7   2  -4  546.55   55.69
   7   2   4  546.55   58.29
  -7   2  -4  506.05   61.49
   7   2   4  600.74   60.99
   7   2   4  548.95   52.09
  -7   2  -4  526.85   54.99
  -7   2  -4  496.35   60.89
   8  -2   4  195.98   32.00
   8  -2   4  197.38   26.70
  -8  -2  -4  186.18   30.60
  -8  -2  -4  213.38   31.00
   8  -2   4  189.18   33.30
  -8  -2  -4  201.68   33.20
   8  -2   4  181.88   31.10
  -8   2  -4  210.08   31.60
   8   2   4  188.38   26.10
  -8   2  -4  232.18   31.00
  -8   2  -4  190.98   29.00
   8   2   4  246.78   34.20
   8   2   4  212.08   32.80
  -8   2  -4  221.38   29.30
   9  -2   4  231.48   24.40
  -9  -2  -4  242.48   27.60
  -9  -2  -4  222.58   40.80
   9  -2   4  248.88   29.60
   9  -2   4  219.78   30.50
  -9  -2  -4  217.78   26.60
   9   2   4  164.68   28.30
  -9   2  -4  148.99   29.10
  -9   2  -4  163.58   26.60
  -9   2  -4  167.58   26.20
   9   2   4  160.58   28.60
  -9  -3   4  574.84   64.59
  -9  -3   4  622.14   66.39
   9  -3  -4  504.55   70.19
   9  -3  -4  609.44   67.09
  -9  -3   4  451.35   67.29
   9   3  -4  681.63   66.59
   9   3  -4  728.93   67.69
   9   3  -4  644.84   63.89
  -9   3   4  642.94   66.09
  -9   3   4  670.33   69.69
  -8  -3   4   99.69   25.30
  -8  -3   4   99.09   20.30
   8  -3  -4   78.59   21.50
  -8  -3   4  118.59   21.70
  -8  -3   4  105.49   38.20
  -8  -3   4   86.69   25.20
   8  -3  -4  103.69   20.60
   8   3  -4  121.39   24.80
   8   3  -4  125.59   23.60
  -8   3   4  138.99   27.70
   8   3  -4  119.39   18.70
  -8   3   4  113.49   23.30
  -7  -3   4  668.63   85.69
   7  -3  -4  657.73   80.69
  -7  -3   4  643.24   75.39
  -7  -3   4  591.14   84.29
   7  -3  -4  613.64   77.19
  -7  -3   4  638.14   78.09
   7  -3  -4  692.43   78.29
  -7  -3   4  631.94   81.99
  -7  -3   4  631.14   97.69
   7   3  -4  651.13  103.29
   7   3  -4  780.32   79.39
   7   3  -4  744.03   73.89
  -7   3   4  873.41   84.49
  -7   3   4  687.43   83.89
  -7   3   4  814.12   80.59
   7   3  -4  740.83   76.79
   7   3  -4  725.13   82.79
  -6  -3   4   95.59   22.10
  -6  -3   4  120.39   50.49
  -6  -3   4   77.39   27.20
   6  -3  -4   87.49   24.80
   6   3  -4  154.18   25.40
   6   3  -4  176.48   28.90
   6   3  -4  109.79   42.80
   6   3  -4  122.89   22.40
  -6   3   4  178.18   33.70
   6   3  -4  182.18   34.40
  -6   3   4  170.38   36.60
   6   3  -4  139.89   25.90
  -5  -3   4 1736.13  190.18
  -5  -3   4 1461.85  157.18
  -5  -3   4 1636.14  159.78
  -5  -3   4 1767.52  168.28
  -5  -3   4 1832.92  166.88
   5  -3  -4 1359.16  159.08
   5  -3  -4 1587.74  161.78
  -5  -3   4 1718.13  164.88
   5  -3  -4 1771.22  160.98
  -5  -3   4 1469.65  164.88
  -5  -3   4 1415.56  185.78
  -5   3   4 1046.20  166.48
   5   3  -4 1278.97  156.98
  -5   3   4 1657.53  171.98
  -5   3   4 1612.04  159.98
   5   3  -4 1047.30  176.18
  -5   3   4 1694.03  174.38
   5   3  -4 1356.56  158.78
   5   3  -4 1595.94  160.38
  -5   3   4 1524.35  168.68
  -4  -3   4   74.89   15.90
  -4  -3   4   87.79   37.00
  -4  -3   4   53.99   17.00
  -4  -3   4   62.69   16.40
   4  -3  -4   70.19   16.40
   4  -3  -4   35.20   19.30
   4  -3  -4   69.99   15.70
  -4  -3   4   85.99   21.10
   4  -3  -4   50.49   14.40
  -4  -3   4   61.29   24.20
  -4  -3   4   70.79   19.90
   4   3  -4   66.89   14.30
  -4   3   4   59.39   19.00
   4   3  -4   65.99   31.80
  -4   3   4   49.50   25.60
  -4   3   4   51.59   27.10
   4   3  -4   70.79   25.10
  -4   3   4   45.90   27.80
  -4   3   4   59.09   14.00
   4   3  -4   57.69   16.70
   3  -3  -4  474.45   89.19
   3  -3  -4  616.44   87.29
  -3  -3   4  879.51   96.59
   3  -3  -4  710.83   78.89
  -3  -3   4  718.73   81.79
  -3  -3   4  687.73   82.99
   3  -3  -4  709.03   80.89
  -3  -3   4  767.52   83.49
  -3  -3   4  772.92   95.89
  -3   3   4  823.22   90.79
   3   3  -4  554.34   85.09
  -3   3   4  804.12   87.59
  -3   3   4  644.64   77.19
   3   3  -4  865.01  100.69
   3   3  -4  799.02   87.29
   3   3  -4  803.62   78.59
  -3   3   4  771.42   85.99
  -2  -3   4  112.59   23.00
   2  -3  -4  149.88   39.50
   2  -3  -4  108.59   25.40
  -2  -3   4  122.89   22.90
   2  -3  -4   69.89   29.00
   2  -3  -4  129.49   31.70
   2   3  -4  179.48   42.80
   2   3  -4   99.49   24.20
   1  -3  -4 1872.51  177.98
  -1  -3   4 1801.72  168.38
  -1  -3   4 1817.92  168.38
   1  -3  -4 1706.33  178.98
   1  -3  -4 1885.41  173.78
  -1   3   4 1574.84  170.88
  -1   3   4 1518.85  168.38
  -1   3   4 1185.18  168.08
   1   3  -4 1374.76  165.08
   1   3  -4 1518.85  170.28
   0  -3   4  502.25   60.89
   0  -3  -4  514.95   67.29
   0  -3  -4  494.85   62.89
   0   3  -4  480.25   69.09
   0   3   4  602.04   65.69
   0   3   4  593.44   62.89
   0   3  -4  535.05   60.69
  -1  -3  -4 1696.53  162.08
   1  -3   4 1877.81  160.48
  -1  -3  -4 1725.63  165.98
  -1   3  -4 1226.88  159.78
   1   3   4 1274.07  157.68
   1   3   4 1328.87  159.78
  -2  -3  -4  296.17   41.10
   2  -3   4  236.68   43.70
   2  -3   4  294.77   39.70
   2   3   4  312.57   41.40
  -2   3  -4  278.57   36.70
   2   3   4  278.27   38.70
   3  -3   4  559.84   59.59
   3  -3   4  606.24   67.49
  -3  -3  -4  579.04   62.49
   3  -3   4  655.73   68.19
  -3  -3  -4  552.54   62.99
  -3  -3  -4  382.76   65.69
   3  -3   4  548.85   64.99
   3  -3   4  585.54   76.39
  -3  -3  -4  647.64   68.39
   3  -3   4  556.64   63.79
   3  -3   4  556.14   63.29
   3  -3   4  575.14   67.69
  -3  -3  -4  665.73   71.09
   3   3   4  563.84   62.59
   3   3   4  596.34   69.29
  -3   3  -4  474.95   60.09
   3   3   4  512.35   65.49
   3   3   4  613.84   68.99
   3   3   4  527.65   62.29
  -3   3  -4  535.05   70.89
   4  -3   4  152.98   36.80
   4  -3   4  168.28   29.80
  -4  -3  -4  144.19   25.90
  -4  -3  -4  169.68   25.80
  -4  -3  -4  140.59   27.40
   4  -3   4  107.99   25.60
   4  -3   4  187.58   34.70
  -4  -3  -4  138.09   33.00
   4  -3   4  154.48   23.80
   4  -3   4  137.79   31.80
   4  -3   4  163.28   33.60
   4   3   4  201.98   27.00
   4   3   4  115.39   29.60
  -4   3  -4  179.18   26.50
   4   3   4  215.48   28.50
  -4   3  -4  188.98   38.30
  -4   3  -4  132.59   22.40
   4   3   4  212.98   33.60
  -4   3  -4  190.68   33.70
   5  -3   4  467.65   65.79
  -5  -3  -4  514.95   62.09
   5  -3   4  501.65   66.49
  -5  -3  -4  385.46   53.39
   5  -3   4  348.07   58.99
  -5  -3  -4  418.06   53.99
   5  -3   4  394.76   58.29
   5  -3   4  481.15   53.39
  -5  -3  -4  479.85   52.89
   5  -3   4  543.45   60.89
   5  -3   4  412.36   54.59
   5   3   4  418.26   54.39
   5   3   4  425.16   57.09
   5   3   4  388.16   53.39
   5   3   4  393.36   59.09
  -5   3  -4  595.14   53.29
   6  -3   4  289.37   42.60
   6  -3   4  236.38   44.90
   6  -3   4  231.78   34.60
  -6  -3  -4  247.98   35.90
   6  -3   4  248.58   37.50
   6  -3   4  258.97   49.00
  -6  -3  -4  270.87   44.50
  -6  -3  -4  254.47   34.60
   6  -3   4  268.67   39.00
   6  -3   4  233.28   40.90
  -6  -3  -4  203.98   36.80
  -6   3  -4  241.68   37.50
   6   3   4  215.48   38.80
   6   3   4  237.58   36.90
  -6   3  -4  232.18   32.50
   6   3   4  201.98   37.50
  -6   3  -4  236.18   37.40
  -7  -3  -4  236.88   37.30
   7  -3   4  205.88   35.60
   7  -3   4  215.48   37.10
   7  -3   4  216.08   36.70
  -7  -3  -4  227.98   34.40
   7  -3   4  181.78   39.50
   7  -3   4  216.38   38.80
  -7  -3  -4  225.08   41.10
   7  -3   4  237.18   32.20
  -7  -3  -4  208.48   32.60
   7   3   4  288.87   35.60
   7   3   4  289.57   39.70
  -7   3  -4  273.87   33.30
  -7   3  -4  285.77   37.50
  -7   3  -4  254.17   39.10
  -7   3  -4  277.97   33.00
   7   3   4  253.07   37.80
   7   3   4  287.17   37.00
   8  -3   4  286.97   38.20
  -8  -3  -4  359.06   40.40
   8  -3   4  355.36   35.10
  -8  -3  -4  330.47   42.40
  -8  -3  -4  341.67   37.30
   8  -3   4  353.26   39.70
  -8   3  -4  234.88   35.70
   8   3   4  245.78   38.80
  -8   3  -4  283.07   36.70
  -8   3  -4  261.77   37.70
  -8   3  -4  266.97   35.50
   8   3   4  287.57   39.40
   9  -3   4  116.39   20.50
   9   3   4  112.39   21.40
   9   3   4  128.69   24.90
  -9   3  -4   82.99   19.60
  -8  -4   4  863.01   87.59
   8  -4  -4  803.52   87.19
   8  -4  -4  945.11   90.99
  -8  -4   4  731.53  100.49
   8  -4  -4  855.11   87.79
  -8  -4   4  710.83   89.49
  -8   4   4  835.22   89.99
   8   4  -4  808.52   87.19
   8   4  -4  872.51   87.79
   8   4  -4  979.40   97.29
  -8   4   4  843.42   87.99
   8   4  -4  821.22   84.99
  -8   4   4  671.23   90.09
   7  -4  -4  142.39   26.70
  -7  -4   4  173.18   33.40
   7  -4  -4  172.58   28.30
  -7  -4   4  155.78   32.70
  -7  -4   4  150.18   45.70
   7  -4  -4  151.88   27.10
  -7  -4   4  156.98   29.70
  -7   4   4  123.99   27.50
  -7   4   4  132.59   29.70
   7   4  -4  114.79   20.60
   7   4  -4   81.89   21.80
   7   4  -4  133.29   25.70
  -7   4   4   99.49   28.20
  -6  -4   4  395.26   55.69
   6  -4  -4  401.26   48.40
  -6  -4   4  419.86   49.80
   6  -4  -4  330.47   48.50
  -6  -4   4  438.26   68.19
   6   4  -4  277.97   44.20
   6   4  -4  246.08   65.89
   6   4  -4  362.86   52.29
  -6   4   4  454.15   57.69
  -6   4   4  452.95   54.19
  -6   4   4  244.88   48.10
   6   4  -4  408.86   44.60
   6   4  -4  281.17   46.50
   6   4  -4  295.77   41.30
  -5  -4   4   77.49   26.60
   5  -4  -4  125.39   23.90
   5  -4  -4   88.09   24.20
  -5  -4   4  107.09   20.50
  -5  -4   4   67.79   47.90
   5  -4  -4  122.49   24.70
  -5  -4   4  127.29   30.50
  -5  -4   4  123.39   33.20
  -5   4   4   57.79   29.60
   5   4  -4   33.50   30.80
  -5   4   4   23.00   31.70
   5   4  -4   50.59   15.90
  -5   4   4   64.19   25.60
   5   4  -4   41.40   20.40
  -5   4   4   63.49   19.60
  -4  -4   4  353.26   82.19
  -4  -4   4  274.07   44.80
  -4  -4   4  227.88   49.00
   4  -4  -4  193.88   43.00
  -4  -4   4  294.37   44.80
  -4  -4   4  316.47   77.69
  -4  -4   4  294.27   41.10
   4  -4  -4  307.77   38.10
   4  -4  -4  276.57   37.70
  -4  -4   4  236.18   46.20
  -4  -4   4  289.87   65.89
  -4   4   4  398.66   56.29
  -4   4   4  314.17   59.19
  -4   4   4  284.27   44.70
   4   4  -4  408.76   69.09
   3  -4  -4   39.40   27.70
  -3  -4   4   51.59   39.20
   3  -4  -4   46.60   12.60
  -3  -4   4   27.30   15.20
  -3  -4   4   26.80   23.80
   3  -4  -4   46.50   12.50
   3  -4  -4   37.10   17.80
  -3  -4   4   51.79   24.30
  -3  -4   4   32.20   11.60
  -3  -4   4   38.20   15.50
  -3  -4   4   32.90   17.50
   3  -4  -4   46.60   22.60
  -3   4   4   93.29   34.00
  -3   4   4   33.40   12.00
  -3   4   4   61.79   13.60
  -3   4   4   78.69   27.00
   3   4  -4   69.39   16.80
   3   4  -4   60.69   13.00
   3   4  -4   81.99   28.50
  -3   4   4   35.70   23.30
  -2  -4   4 1341.87  146.49
   2  -4  -4 1414.76  147.89
  -2  -4   4 1528.45  166.18
  -2  -4   4 1152.58  147.99
   2  -4  -4 1082.09  153.68
   2  -4  -4 1002.00  161.48
   2  -4  -4 1403.36  146.09
  -2  -4   4 1634.94  194.28
   2  -4  -4 1324.37  145.09
  -2  -4   4 1353.76  160.68
   2  -4  -4 1063.89  156.88
  -2  -4   4 1451.35  151.08
  -2  -4   4 1464.55  152.28
  -2   4   4 1645.64  158.78
  -2   4   4 1458.55  153.58
   2   4  -4 1619.54  145.79
  -2   4   4 1530.55  150.28
   2   4  -4 1532.75  157.68
  -2   4   4 1536.55  150.48
  -2   4   4 1611.64  154.98
  -2   4   4 1585.94  146.69
  -1  -4   4  447.26   50.29
   1  -4  -4  491.05   49.90
  -1  -4   4  476.15   54.99
  -1  -4   4  447.56   62.99
   1  -4  -4  492.95   59.59
   1  -4  -4  428.16   55.59
  -1  -4   4  497.75   69.49
   1  -4  -4  438.56   67.29
   1  -4  -4  461.65   62.29
   1  -4  -4  474.95   50.89
  -1  -4   4  442.36   51.89
  -1  -4   4  476.15   54.79
  -1   4   4  399.66   54.39
  -1   4   4  388.26   49.00
  -1   4   4  388.86   56.89
   1   4  -4  394.76   58.49
  -1   4   4  375.36   54.89
   1   4  -4  337.57   50.29
  -1   4   4  363.36   50.89
   0  -4  -4  628.74   89.09
   0  -4  -4  704.03   80.89
   0  -4   4  582.64   92.69
   0  -4  -4  663.33   78.09
   0  -4   4  688.63   93.59
   0  -4  -4  694.43   77.69
   0  -4   4  665.73   78.39
   0  -4   4  677.43   80.09
   0  -4  -4  688.63   87.19
   0  -4   4  699.03   82.19
   0  -4   4  700.73   82.29
   0  -4  -4  699.83   84.39
   0   4  -4  732.23   76.39
   0   4   4  802.82   84.79
   0   4   4  722.53   83.39
   0   4   4  790.82   83.59
   0   4   4  719.83   79.89
   0   4   4  762.42   87.09
   0   4   4  795.82   78.29
   0   4  -4  879.21   91.19
   0   4   4  923.41   86.49
   1  -4   4  234.28   49.50
   1  -4   4  278.07   38.90
   1  -4   4  291.47   40.20
  -1  -4  -4  263.67   39.10
   1  -4   4  263.27   35.20
   1  -4   4  255.77   36.60
   1  -4   4  299.97   53.79
  -1  -4  -4  259.37   42.20
  -1  -4  -4  257.37   34.30
  -1  -4  -4  274.67   38.90
  -1  -4  -4  261.87   33.30
   1   4   4  257.27   36.10
   1   4   4  291.27   41.90
  -1   4  -4  268.27   44.70
   1   4   4  265.17   33.90
   1   4   4  278.27   42.60
  -1   4  -4  240.48   51.49
   1   4   4  270.47   39.80
   2  -4   4  510.75   76.49
   2  -4   4  425.26   51.89
  -2  -4  -4  453.45   57.29
   2  -4   4  425.76   54.69
   2  -4   4  429.76   55.49
  -2  -4  -4  367.06   60.59
  -2  -4  -4  439.56   59.89
   2  -4   4  466.55   57.49
  -2  -4  -4  420.96   50.79
   2   4   4  454.95   51.39
  -2   4  -4  435.56   49.70
  -2   4  -4  425.46   62.99
   2   4   4  455.75   58.99
   2   4   4  509.85   59.19
   2   4   4  482.05   57.19
   2   4   4  430.86   53.49
   2   4   4  499.55   59.29
  -2   4  -4  386.56   50.39
  -2   4  -4  405.86   66.29
   3  -4   4  401.26   51.29
   3  -4   4  379.06   61.89
   3  -4   4  395.76   46.00
  -3  -4  -4  358.16   52.79
   3  -4   4  400.26   50.79
   3  -4   4  403.26   51.09
  -3  -4  -4  393.86   44.50
  -3  -4  -4  429.46   53.09
  -3   4  -4  263.87   42.20
   3   4   4  301.37   48.40
   3   4   4  322.87   48.60
   3   4   4  289.47   43.20
   4  -4   4  353.96   55.49
  -4  -4  -4  397.36   57.29
   4  -4   4  408.86   65.49
   4  -4   4  518.55   53.79
  -4  -4  -4  405.86   55.89
  -4  -4  -4  415.86   50.79
   4  -4   4  414.36   53.89
   4  -4   4  319.17   50.39
   4   4   4  326.57   53.19
  -4   4  -4  436.76   51.09
   4   4   4  476.05   57.29
   4   4   4  467.05   52.19
  -4   4  -4  438.56   47.20
  -4   4  -4  442.36   66.49
   5  -4   4  104.79   32.00
  -5  -4  -4   97.59   23.30
   5  -4   4  152.58   40.60
   5  -4   4  131.49   27.20
   5  -4   4   89.99   26.30
  -5  -4  -4  108.29   26.70
   5  -4   4  172.78   34.60
   5  -4   4  107.19   20.90
   5   4   4   97.69   26.10
  -5   4  -4  145.99   26.00
  -5   4  -4  156.08   21.40
   5   4   4   50.39   32.60
   5   4   4  106.49   29.40
   5   4   4  100.29   22.60
  -6  -4  -4  385.86   46.80
   6  -4   4  386.46   45.00
   6  -4   4  415.46   58.39
   6  -4   4  429.86   48.00
   6  -4   4  396.36   55.19
   6  -4   4  378.76   48.80
  -6  -4  -4  460.35   53.69
   6  -4   4  428.46   51.39
   6   4   4  302.77   47.10
   6   4   4  246.68   45.70
  -6   4  -4  291.87   45.30
  -6   4  -4  314.77   45.60
  -6   4  -4  323.57   41.80
   6   4   4  247.78   44.90
   7  -4   4  281.27   40.90
   7  -4   4  367.06   39.10
   7  -4   4  309.17   49.20
   7  -4   4  353.46   43.50
  -7  -4  -4  354.26   42.10
  -7  -4  -4  353.06   46.90
   7  -4   4  235.28   41.00
  -7   4  -4  367.36   42.80
   7   4   4  294.47   42.60
  -7   4  -4  348.07   39.50
   7   4   4  330.77   42.70
   7   4   4  346.67   41.20
  -8  -4  -4   53.79   13.30
  -8  -4  -4   84.19   19.70
   8  -4   4   82.19   16.10
  -8   4  -4   65.99   15.70
  -8   4  -4   38.80   15.30
   8   4   4   64.49   14.60
  -7  -5   4  586.24   83.89
   7  -5  -4  636.34   71.09
   7  -5  -4  586.94   85.89
   7  -5  -4  674.53   70.39
  -7   5   4  584.64   74.29
  -7   5   4  674.93   73.49
   7   5  -4  712.43   68.79
   7   5  -4  669.83   77.99
  -7   5   4  796.72   73.39
   6  -5  -4   26.30   16.20
  -6  -5   4   17.40   32.10
  -6  -5   4    9.60   20.90
   6  -5  -4    9.40   14.50
   6  -5  -4   21.20   14.40
  -6  -5   4   67.09   29.50
  -6  -5   4   28.70   20.40
   6   5  -4   35.80   11.60
  -6   5   4   33.60   21.30
  -6   5   4   55.39   22.60
   6   5  -4   21.20   13.50
  -6   5   4   24.10   15.70
   6   5  -4   13.10   11.10
  -5  -5   4  550.64  113.99
  -5  -5   4  797.52  132.39
  -5  -5   4  890.01  102.99
  -5  -5   4  789.12   99.69
   5  -5  -4  800.02   92.09
   5  -5  -4  871.11   94.89
  -5  -5   4  883.41  126.89
   5  -5  -4  791.02   91.69
  -5   5   4 1034.40   95.89
   5   5  -4  791.52   90.79
  -5   5   4  998.40  107.59
   5   5  -4  858.11   95.99
  -4  -5   4  132.59   46.80
  -4  -5   4  227.58   32.50
   4  -5  -4   80.59   28.50
   4  -5  -4  152.18   25.90
  -4  -5   4  210.48   49.70
  -4  -5   4   97.99   44.20
  -4  -5   4  132.89   33.40
  -4  -5   4   99.79   28.50
  -4  -5   4  149.88   36.30
   4  -5  -4  167.38   27.00
  -4   5   4  143.79   41.00
   4   5  -4  164.68   32.30
   4   5  -4  145.19   50.39
   4   5  -4  168.98   24.90
  -4   5   4  113.59   33.00
  -4   5   4  159.48   27.90
   3  -5  -4  562.94   66.49
  -3  -5   4  579.64   68.59
  -3  -5   4  646.64   74.29
  -3  -5   4  602.84   87.19
  -3  -5   4  554.74   73.19
   3  -5  -4  721.23  104.69
  -3  -5   4  457.55  111.39
  -3  -5   4  613.64   79.29
   3  -5  -4  552.14   65.89
  -3  -5   4  699.13   95.39
   3  -5  -4  582.14   72.39
  -3   5   4  486.45  106.49
  -3   5   4  578.74   74.09
   3   5  -4  599.24   96.29
  -3   5   4  633.34   79.09
  -3   5   4  594.24   67.49
   3   5  -4  655.53   70.59
   3   5  -4  630.24   65.79
  -2  -5   4  145.59   54.39
  -2  -5   4  219.98   37.70
   2  -5  -4  176.88   26.30
  -2  -5   4  202.08   29.30
  -2  -5   4  220.78   32.80
   2  -5  -4  192.98   32.50
   2  -5  -4  142.89   49.99
  -2  -5   4  217.38   54.69
   2  -5  -4  168.48   43.10
  -2  -5   4  205.48   34.50
   2  -5  -4  179.48   26.80
  -2   5   4  209.38   49.00
   2   5  -4  174.08   28.20
   2   5  -4  188.28   30.10
  -2   5   4  170.48   35.30
  -2   5   4  181.48   28.60
   1  -5  -4 1002.60  116.99
  -1  -5   4 1065.79  107.39
   1  -5  -4 1018.90  105.09
  -1  -5   4 1026.60  139.99
   1  -5  -4  935.41  121.89
  -1  -5   4 1089.19  110.39
  -1  -5   4 1079.59  105.29
  -1  -5   4  916.61  108.59
   1  -5  -4 1038.50  103.09
  -1  -5   4 1070.19  125.19
  -1   5   4  865.71  109.39
  -1   5   4  884.21  102.99
  -1   5   4  868.01  107.89
   1   5  -4  930.31  102.39
  -1   5   4  784.92  111.09
   0  -5   4   77.69   32.40
   0  -5  -4  130.79   32.60
   0  -5   4  136.59   27.10
   0  -5   4  147.49   30.90
   0  -5  -4  133.39   24.40
   0  -5   4  129.29   24.20
   0  -5   4  120.99   27.30
   0  -5  -4   96.69   36.30
   0  -5  -4  127.79   22.80
   0   5  -4  131.29   20.20
   0   5   4  154.58   30.20
   0   5   4  149.39   38.40
   0   5   4  140.39   24.80
  -1  -5  -4  568.94   75.39
  -1  -5  -4  508.05   69.89
   1  -5   4  551.74   72.59
  -1  -5  -4  603.24   67.99
   1  -5   4  565.24   80.29
   1  -5   4  548.45   71.09
   1  -5   4  613.04   92.69
  -1  -5  -4  602.94   67.09
   1  -5   4  575.94   67.99
   1  -5   4  594.54   70.39
   1   5   4  616.94   79.39
   1   5   4  717.53   76.49
   1   5   4  676.93   68.19
  -1   5  -4  636.24   65.49
   2  -5   4  172.08   36.30
   2  -5   4  167.08   33.10
   2  -5   4  198.08   35.00
  -2  -5  -4  178.98   30.00
   2  -5   4  180.58   30.60
   2  -5   4  139.09   44.50
  -2  -5  -4  174.08   35.00
  -2  -5  -4  180.98   36.50
  -2  -5  -4  203.28   30.10
  -2   5  -4  249.97   30.70
   2   5   4  203.18   36.50
   2   5   4  267.47   32.70
   2   5   4  261.97   38.90
   3  -5   4  368.56   51.69
   3  -5   4  329.97   48.60
  -3  -5  -4  314.57   51.19
   3  -5   4  206.78   67.99
  -3  -5  -4  349.47   42.70
   3  -5   4  303.87   63.09
  -3  -5  -4  341.37   50.09
   3  -5   4  345.87   44.70
   3  -5   4  347.07   49.10
  -3  -5  -4  352.06   53.99
   3   5   4  334.37   48.40
   3   5   4  352.26   43.30
   3   5   4  342.87   48.70
   4  -5   4  583.34   74.09
   4  -5   4  513.75   65.99
   4  -5   4  592.14   61.69
  -4  -5  -4  529.85   63.49
  -4  -5  -4  464.65   55.99
  -4  -5  -4  402.26   60.79
   4   5   4  417.06   59.79
   4   5   4  420.36   55.09
  -4   5  -4  358.56   56.19
  -4   5  -4  438.26   52.39
   5  -5   4  160.78   39.40
  -5  -5  -4  334.87   41.90
  -5  -5  -4  265.17   36.60
  -5  -5  -4  191.88   38.30
   5  -5   4  313.77   42.70
   5  -5   4  220.68   43.40
   5  -5   4  359.36   50.29
   5   5   4  202.38   37.20
   5   5   4  150.08   35.00
  -5   5  -4  268.57   31.60
  -5   5  -4  275.77   36.40
  -6  -5  -4  147.49   25.30
   6  -5   4  133.39   29.20
  -6  -5  -4  167.18   30.40
   6  -5   4  150.38   26.40
  -6   5  -4  175.48   26.00
   6   5   4  157.48   26.40
  -6   5  -4  174.28   23.00
  -6   5  -4  146.49   27.00
  -7  -5  -4  270.97   35.60
  -7  -5  -4  250.67   31.60
   7  -5   4  275.67   33.10
  -7   5  -4  238.78   32.10
   7   5   4  278.37   35.00
   7   5   4  245.18   32.60
  -5  -6   4   89.29   34.90
   5  -6  -4  100.59   17.40
   5  -6  -4   59.89   22.00
   5  -6  -4   44.40   16.10
   5  -6  -4  139.99   23.50
  -5  -6   4   85.49   28.00
  -5   6   4  143.29   31.40
  -5   6   4  106.19   21.20
   5   6  -4   89.99   15.50
  -5   6   4  123.59   24.60
   4  -6  -4  212.18   34.40
  -4  -6   4  284.47   55.79
   4  -6  -4  240.38   69.99
  -4  -6   4  284.47   47.30
   4  -6  -4  293.17   35.40
  -4  -6   4  299.67   74.49
   4  -6  -4  225.58   40.00
  -4  -6   4  340.47   76.09
   4   6  -4  273.67   35.80
  -4   6   4  215.68   46.20
   4   6  -4  347.07   43.20
  -4   6   4  223.58   45.20
  -4   6   4  311.07   38.90
   3  -6  -4   90.19   23.10
  -3  -6   4   66.09   20.20
  -3  -6   4   90.19   23.40
   3  -6  -4  127.29   21.00
  -3   6   4   56.19   29.50
  -3   6   4   59.49   26.50
  -3   6   4   83.19   17.90
   3   6  -4   78.79   17.80
  -2  -6   4  320.77   81.39
   2  -6  -4  499.25   54.39
  -2  -6   4  441.26   55.49
   2  -6  -4  345.47   59.29
   2  -6  -4  463.65   49.00
  -2  -6   4  481.95   74.39
  -2  -6   4  430.36   52.69
  -2  -6   4  438.56   51.89
   2   6  -4  410.26   47.30
  -2   6   4  397.86   55.19
  -2   6   4  368.06   55.79
  -2   6   4  415.96   49.70
  -2   6   4  430.56   59.89
  -1  -6   4   38.70   27.00
   1  -6  -4   71.59   16.10
   1  -6  -4   36.60   29.80
  -1  -6   4  104.69   24.50
   1  -6  -4   66.59   17.80
  -1  -6   4   99.69   22.80
  -1  -6   4   71.59   17.10
   1   6  -4   91.29   20.30
  -1   6   4   87.49   25.90
  -1   6   4   48.90   15.90
   1   6  -4   92.09   15.90
  -1   6   4   92.69   17.00
   0  -6  -4  479.75   72.69
   0  -6   4  551.94   82.99
   0  -6   4  554.64   59.59
   0  -6   4  559.24   62.09
   0  -6  -4  550.14   60.19
   0  -6   4  535.25   63.59
   0  -6  -4  548.15   57.69
   0   6   4  492.85   64.59
   0   6  -4  432.26   57.19
   0   6  -4  504.75   55.69
   0   6   4  425.46   61.79
   0   6   4  512.15   59.19
  -1  -6  -4  244.68   45.90
   1  -6   4  260.57   39.20
   1  -6   4  269.37   39.00
  -1  -6  -4  276.87   36.10
   1  -6   4  270.17   35.80
   1  -6   4  235.08   66.19
  -1  -6  -4  272.47   34.00
   1  -6   4  265.67   51.59
   1   6   4  248.98   40.20
   1   6   4  281.77   36.90
   1   6   4  278.17   42.00
  -1   6  -4  223.88   39.40
  -1   6  -4  278.07   33.00
  -2  -6  -4  328.77   61.19
   2  -6   4  447.16   60.39
   2  -6   4  548.85   58.19
   2  -6   4  392.36   87.59
   2  -6   4  445.26   71.99
   2  -6   4  475.05   61.29
  -2  -6  -4  463.45   54.89
   2   6   4  542.45   63.39
   2   6   4  548.05   60.59
   2   6   4  604.04   58.09
  -2   6  -4  519.15   53.59
  -3  -6  -4  141.09   37.00
   3  -6   4  310.57   62.59
   3  -6   4  244.88   38.40
  -3  -6  -4  221.38   68.69
  -3  -6  -4  210.18   29.20
   3  -6   4  220.48   50.19
   3   6   4  180.18   33.40
   3   6   4  226.38   35.60
  -3   6  -4  166.68   27.30
   3   6   4  254.77   32.40
   4  -6   4  185.98   32.80
  -4  -6  -4  229.58   58.59
   4  -6   4  175.08   35.00
  -4  -6  -4  172.68   33.20
  -4  -6  -4  221.18   27.00
   4   6   4  179.98   30.40
   4   6   4  117.29   28.10
  -5  -6  -4  159.88   28.20
   5  -6   4  154.88   30.40
   5  -6   4  164.58   26.30
   5  -6   4  104.79   21.20
   5  -6   4  116.59   22.10
  -5  -6  -4  145.79   19.60
  -5   6  -4  119.29   21.10
   5   6   4  105.39   20.60
   5   6   4  111.09   22.30
  -2  -7   4   97.79   24.80
   2  -7  -4  115.19   23.70
  -2  -7   4  139.69   25.00
  -2  -7   4  174.98   40.00
  -2   7   4  111.19   28.60
  -2   7   4  115.49   20.80
  -1  -7   4  292.97   38.10
  -1  -7   4  308.67   53.49
   1  -7  -4  301.57   37.90
  -1  -7   4  364.56   43.00
  -1  -7   4  251.47   37.60
  -1   7   4  318.87   36.70
  -1   7   4  253.87   52.49
  -1   7   4  357.46   44.20
   0  -7   4  168.28   26.10
   0  -7   4  172.58   25.50
   0  -7   4  197.28   47.90
   0  -7   4  191.48   28.50
   0   7   4  142.49   27.60
   0   7   4  146.39   26.70
   0   7   4  164.38   23.80
   1  -7   4  217.68   32.70
   1  -7   4  275.57   33.00
   1  -7   4  266.47   56.79
   1  -7   4  223.78   32.30
   1   7   4  218.28   33.10
   1   7   4  255.17   30.70
   1   7   4  240.08   33.70
  10   0  -5  707.73   76.69
 -10   0   5  741.83   75.89
 -10   0   5  719.13   77.09
  -9   0   5  202.38   30.90
  -9   0   5  174.28   31.10
   9   0  -5  208.08   30.30
  -9   0   5  218.88   30.00
   9   0  -5  204.48   32.10
  -8   0   5 1157.18  117.19
  -8   0   5 1026.50  121.59
   8   0  -5 1138.29  115.49
  -8   0   5 1018.40  114.69
  -8   0   5 1176.38  115.79
   8   0  -5 1092.19  116.39
   8   0  -5 1026.00  115.49
  -7   0   5  182.98   34.30
  -7   0   5  211.88   32.60
   7   0  -5  169.28   28.80
  -7   0   5  169.78   31.50
   7   0  -5  176.88   30.90
  -7   0   5  218.88   42.40
  -7   0   5  171.28   31.40
   7   0  -5  185.18   31.20
   6   0  -5  851.51   81.59
  -6   0   5  567.94   81.39
  -6   0   5  768.92   84.79
   6   0  -5  834.32   86.29
  -6   0   5  857.81   88.79
  -6   0   5  625.44   89.09
  -6   0   5  584.84   81.79
   6   0  -5  892.81   84.59
   5   0  -5  215.88   32.50
  -5   0   5  231.68   30.90
  -5   0   5  208.08   29.10
   5   0  -5  168.48   31.70
   5   0  -5  193.98   29.10
  -5   0   5  199.98   43.80
  -5   0   5  248.28   35.00
   5   0  -5  215.68   38.80
   5   0  -5  173.58   33.50
  -5   0   5  195.08   30.40
   5   0  -5  232.98   34.80
   5   0  -5  202.78   41.10
   5   0  -5  216.48   29.70
  -4   0   5  446.36   70.09
  -4   0   5  448.26   53.29
   4   0  -5  432.26   51.59
   4   0  -5  493.45   66.89
   4   0  -5  503.95   64.49
   4   0  -5  507.25   59.49
   4   0  -5  426.36   66.39
  -4   0   5  401.86   52.99
   3   0  -5  114.09   25.60
   3   0  -5   58.79   23.20
   3   0  -5   87.59   31.70
  -3   0   5  107.09   19.10
   3   0  -5   80.19   30.30
  -3   0   5  167.58   40.70
  -3   0   5  101.69   18.00
   3   0  -5  102.99   19.50
   2   0  -5 1877.01  181.08
   2   0  -5 1918.81  187.38
   2   0  -5 1857.21  184.48
  -2   0   5 1783.72  187.48
   2   0  -5 1681.63  179.58
  -2   0   5 1270.17  220.88
  -2   0   5 1724.23  176.48
  -2   0   5 1650.73  177.88
   1   0  -5  625.04   69.69
   1   0  -5  617.84   68.29
   1   0  -5  636.04   72.69
   1   0  -5  588.04   65.29
  -1   0   5  568.14   68.29
   1   0  -5  608.24   70.79
  -1   0   5  648.34   77.29
  -1   0   5  629.14  117.09
   0   0   5 1883.01  237.18
   0   0  -5 1840.92  187.08
   0   0  -5 1784.42  182.58
   0   0  -5 1777.72  188.08
   0   0  -5 1784.92  186.48
   0   0   5 1711.53  186.38
   0   0   5 1940.51  194.98
   0   0  -5 1762.82  184.68
   1   0   5  339.47   83.79
  -1   0  -5  345.27   39.00
  -1   0  -5  339.47   43.40
  -1   0  -5  335.17   40.40
  -1   0  -5  352.36   42.40
  -1   0  -5  375.76   44.20
   1   0   5  336.27   50.79
  -2   0  -5 1167.08  118.39
  -2   0  -5 1250.47  125.19
  -2   0  -5 1100.49  119.49
   2   0   5 1124.89  177.68
  -2   0  -5 1072.49  120.19
  -3   0  -5  235.98   31.30
   3   0   5  197.58   82.79
  -3   0  -5  238.68   28.30
  -3   0  -5  261.17   39.00
   4   0   5  543.85   62.69
   4   0   5  458.35   57.99
   4   0   5  405.56   71.89
  -4   0  -5  459.25   54.19
   4   0   5  356.66   54.69
  -4   0  -5  457.55   50.39
  -4   0  -5  449.86   63.49
  -4   0  -5  474.05   55.99
   5   0   5  169.28   27.20
   5   0   5  223.38   48.30
  -5   0  -5  112.99   37.30
   5   0   5  161.38   31.60
  -5   0  -5  190.98   31.70
  -5   0  -5  166.48   30.70
  -5   0  -5  173.28   32.80
  -5   0  -5  139.69   25.70
  -5   0  -5  167.88   26.10
  -6   0  -5  408.46   50.79
  -6   0  -5  424.06   51.19
  -6   0  -5  434.06   56.59
   6   0   5  414.26   52.09
   6   0   5  470.45   59.39
  -6   0  -5  421.56   54.49
  -6   0  -5  397.06   51.89
   6   0   5  453.05   53.59
  -6   0  -5  386.66   61.09
   6   0   5  449.16   50.79
  -7   0  -5  664.33   71.69
   7   0   5  544.25   77.19
  -7   0  -5  648.14   71.39
   7   0   5  648.84   70.49
  -7   0  -5  636.14   76.79
  -7   0  -5  618.94   72.69
   7   0   5  637.34   73.39
   7   0   5  636.34   73.89
   7   0   5  636.64   77.29
  -8   0  -5  234.18   46.10
   8   0   5  175.88   31.20
   8   0   5  127.79   29.40
  -8   0  -5  131.89   27.10
  -8   0  -5  157.38   25.30
  -8   0  -5  154.88   27.70
   8   0   5  170.88   26.70
   8   0   5  125.79   27.20
  -9   0  -5  317.97   36.00
  -9   0  -5  339.27   37.80
   9   0   5  227.18   36.60
   9   0   5  300.47   38.20
   9   0   5  322.57   36.60
   9   0   5  333.07   39.50
  -9   0  -5  315.07   36.50
  10  -1  -5   29.70   10.20
  10  -1  -5   23.20   11.80
 -10  -1   5   28.60   11.10
 -10  -1   5   22.90   10.30
 -10  -1   5   25.90    9.50
 -10  -1   5   12.00   11.30
  10   1  -5   45.20   12.00
 -10   1   5   28.90   11.30
 -10   1   5   39.30   10.20
  10   1  -5   55.99   12.60
  -9  -1   5  520.35   63.39
   9  -1  -5  443.36   64.69
  -9  -1   5  533.45   64.19
   9  -1  -5  514.25   64.09
  -9  -1   5  492.95   63.59
  -9  -1   5  459.25   66.59
  -9   1   5  647.14   67.19
   9   1  -5  724.63   66.49
  -9   1   5  687.73   64.49
  -9   1   5  653.63   66.29
   9   1  -5  722.83   65.49
   8  -1  -5  141.99   25.30
   8  -1  -5  140.49   28.60
  -8  -1   5  120.99   22.30
  -8  -1   5   88.79   27.10
   8  -1  -5  131.39   28.90
   8  -1  -5  136.89   26.70
  -8  -1   5  138.29   26.50
  -8  -1   5  107.99   22.60
  -8   1   5  139.29   27.70
  -8   1   5  133.99   31.10
  -8   1   5  145.99   26.70
  -8   1   5  146.79   29.40
   8   1  -5  192.78   30.00
   8   1  -5  149.09   28.50
   8   1  -5  160.58   26.00
  -7  -1   5 1106.99  112.29
  -7  -1   5 1127.59  121.69
   7  -1  -5 1033.50  110.09
   7  -1  -5 1042.80  111.69
  -7  -1   5 1076.89  111.89
  -7  -1   5 1121.39  112.59
   7  -1  -5 1036.30  114.69
   7  -1  -5 1014.80  111.79
  -7   1   5  978.40  118.69
  -7   1   5 1049.89  114.09
  -7   1   5 1073.59  111.49
   7   1  -5  954.00  109.89
  -7   1   5 1005.80  114.79
   7   1  -5  929.31  109.79
  -7   1   5 1050.19  118.09
   6  -1  -5   13.00   15.70
  -6  -1   5   17.30   18.00
   6  -1  -5   13.10   11.10
   6  -1  -5   22.80   14.80
  -6  -1   5    4.50   11.90
  -6  -1   5    2.70   13.80
  -6  -1   5    5.80   18.90
   6  -1  -5    6.00   17.70
   6   1  -5   45.30   14.60
   6   1  -5   45.30   16.20
   6   1  -5   35.40   23.20
  -6   1   5   47.70   20.60
   6   1  -5   22.70   10.80
  -6   1   5   16.80   13.30
  -6   1   5   20.10   20.40
  -6   1   5   13.70   14.70
  -6   1   5   15.40   12.20
   6   1  -5   45.20   39.30
   6   1  -5   42.50   20.60
   6   1  -5   44.50   14.00
  -5  -1   5 1040.50  117.99
  -5  -1   5  944.41  122.69
   5  -1  -5 1149.98  127.49
  -5  -1   5 1109.89  118.19
   5  -1  -5  962.20  120.09
   5  -1  -5 1172.38  123.39
  -5  -1   5  769.92  143.59
   5  -1  -5 1072.69  117.89
   5  -1  -5 1104.19  118.89
  -5  -1   5 1473.35  131.59
  -5  -1   5 1149.19  116.99
  -5  -1   5 1251.67  124.19
  -5   1   5 1214.58  122.49
   5   1  -5 1164.08  120.19
   5   1  -5 1137.79  117.49
   5   1  -5 1259.37  125.19
  -5   1   5 1266.07  120.59
  -5   1   5  940.31  121.49
   5   1  -5 1087.69  118.59
   5   1  -5 1203.88  129.09
   5   1  -5 1259.57  123.09
  -5   1   5  937.51  120.29
  -5   1   5 1178.78  117.29
   5   1  -5 1130.89  135.79
  -4  -1   5  584.04   63.99
  -4  -1   5  584.14   61.69
   4  -1  -5  546.85   73.69
  -4  -1   5  585.54   79.59
   4  -1  -5  614.44   67.79
   4  -1  -5  533.45   59.69
   4  -1  -5  626.44   73.29
   4   1  -5  426.96   57.59
   4   1  -5  536.75   71.29
  -4   1   5  458.55   59.19
   4   1  -5  494.15   61.69
  -4   1   5  473.15   76.59
   4   1  -5  542.95   66.29
   4   1  -5  541.55   74.09
   3  -1  -5 1468.75  196.48
   3  -1  -5 1701.83  202.38
  -3  -1   5 1627.24  194.08
  -3  -1   5 1587.14  194.78
  -3  -1   5 1606.04  205.58
   3   1  -5 2180.58  205.88
   3   1  -5 2199.68  209.38
  -3   1   5 2173.38  200.78
   3   1  -5 2117.39  212.48
  -3   1   5 2068.79  209.78
  -3   1   5 2159.08  198.18
   3   1  -5 2096.79  196.78
   2  -1  -5 1092.29  112.99
   2  -1  -5  999.20  105.79
   2  -1  -5 1033.80  111.39
  -2  -1   5  993.90  116.69
  -2  -1   5 1047.40  105.19
   2  -1  -5 1109.79  115.69
   2  -1  -5 1125.39  109.79
  -2  -1   5  829.52  145.19
   2   1  -5  978.30  107.29
   2   1  -5 1024.20  118.89
   2   1  -5  823.62  103.89
  -2   1   5 1021.30  105.79
  -2   1   5  978.00  107.19
  -2   1   5  968.50  114.99
   2   1  -5  965.70  114.69
   1  -1  -5 1674.93  173.68
   1  -1  -5 1449.65  166.38
  -1  -1   5 1619.34  168.08
  -1  -1   5 1752.22  179.98
   1  -1  -5 1725.33  169.48
   1  -1  -5 1746.03  172.38
   1  -1  -5 1769.82  173.98
  -1   1   5 1479.65  167.08
   1   1  -5 1647.44  175.28
  -1   1   5 1561.64  175.38
  -1   1   5 1437.96  168.38
   1   1  -5 1689.33  173.48
   1   1  -5 1679.93  170.28
   1   1  -5 1650.73  167.78
   0  -1  -5  296.37   38.00
   0  -1  -5  283.57   36.40
   0  -1  -5  303.97   42.20
   0  -1   5  227.08   83.89
   0  -1   5  284.77   38.50
   0  -1   5  305.87   48.80
   0  -1  -5  317.37   41.20
   0  -1  -5  290.77   41.90
   0   1  -5  319.87   40.00
   0   1   5  377.66   84.19
   0   1   5  321.27   39.80
   0   1  -5  325.47   41.30
   0   1   5  330.57   38.40
   0   1  -5  330.17   36.40
   0   1   5  324.57   44.80
   0   1  -5  299.87   37.10
  -1  -1  -5  910.51  103.89
  -1  -1  -5  863.51  105.59
   1  -1   5  730.73  100.89
  -1  -1  -5  851.21  100.69
  -1  -1  -5  852.01  101.19
  -1  -1  -5  848.02  104.49
   1   1   5 1040.80  109.89
   1   1   5 1121.69  156.68
  -1   1  -5 1022.60  102.59
   1   1   5 1088.69  105.59
  -1   1  -5 1029.20  100.79
  -1   1  -5 1055.79  104.19
  -1   1  -5 1101.09  102.39
  -2  -1  -5  894.51  101.29
  -2  -1  -5  916.11  104.89
  -2  -1  -5  995.10  109.09
  -2  -1  -5  945.11  103.99
  -2  -1  -5  856.81   98.49
  -2  -1  -5  957.60  101.59
   2   1   5 1019.30  106.39
  -2   1  -5  996.40  103.59
   2   1   5 1077.09  163.78
  -2   1  -5  949.80   98.19
  -3  -1  -5  754.12   93.69
  -3  -1  -5  691.03   81.49
  -3  -1  -5  677.43   84.39
   3  -1   5  572.34  141.69
  -3  -1  -5  768.12   85.09
  -3   1  -5  872.81   90.69
  -3   1  -5  837.12   80.29
  -3   1  -5  918.51   83.49
   3   1   5  873.01  151.48
   4  -1   5  717.23   74.99
  -4  -1  -5  620.84   73.59
  -4  -1  -5  602.14   69.29
   4  -1   5  625.14   80.89
   4  -1   5  655.03   73.99
   4  -1   5  641.64   74.59
  -4  -1  -5  566.94   72.09
  -4  -1  -5  679.23   69.49
   4  -1   5  715.03   70.69
  -4  -1  -5  597.94   75.09
  -4  -1  -5  601.24   72.59
   4  -1   5  707.53   75.89
   4   1   5  574.54  136.49
   4   1   5  613.34   71.29
  -4   1  -5  472.75   77.09
   4   1   5  546.05   68.09
  -4   1  -5  685.73   74.49
  -4   1  -5  682.63   68.09
  -4   1  -5  708.73   71.79
  -5  -1  -5  180.28   31.00
  -5  -1  -5  216.28   30.40
   5  -1   5  279.87   47.20
   5  -1   5  192.88   31.60
  -5  -1  -5  209.98   35.80
   5  -1   5  293.37   38.90
   5  -1   5  157.48   34.60
  -5  -1  -5  195.78   30.20
  -5  -1  -5  235.98   34.00
  -5  -1  -5  152.08   35.80
   5   1   5  257.67   35.40
  -5   1  -5  185.68   28.90
  -5   1  -5  187.48   33.70
  -5   1  -5  175.18   35.50
  -5   1  -5  200.48   30.10
  -5   1  -5  134.89   31.20
   5   1   5  220.58   37.80
   5   1   5  234.98   33.10
  -5   1  -5  211.58   43.50
   6  -1   5  299.77   42.70
  -6  -1  -5  257.17   45.20
   6  -1   5  284.17   42.00
   6  -1   5  326.37   43.60
   6  -1   5  243.98   45.10
   6  -1   5  308.27   37.70
   6  -1   5  324.57   65.79
   6  -1   5  333.77   47.70
  -6  -1  -5  285.17   40.90
  -6  -1  -5  260.47   41.00
  -6  -1  -5  302.37   41.60
  -6  -1  -5  315.17   46.30
   6   1   5  334.87   43.70
  -6   1  -5  314.97   47.70
   6   1   5  307.47   40.80
  -6   1  -5  308.07   39.80
   6   1   5  328.37   46.20
  -6   1  -5  323.77   40.60
  -6   1  -5  330.57   45.20
  -6   1  -5  311.87   45.50
  -6   1  -5  294.97   41.30
   7  -1   5   88.29   27.00
  -7  -1  -5   52.39   15.90
   7  -1   5   43.60   16.60
  -7  -1  -5  102.09   20.30
   7  -1   5   59.39   15.40
   7  -1   5   54.39   17.10
   7  -1   5   89.69   22.80
   7  -1   5   61.39   18.00
  -7  -1  -5   66.99   21.70
  -7  -1  -5   75.89   15.60
  -7   1  -5   46.60   14.90
   7   1   5   56.29   18.80
   7   1   5   42.00   20.70
  -7   1  -5   45.30   14.80
  -7   1  -5   42.80   16.90
   7   1   5   48.80   18.20
  -7   1  -5   46.70   22.60
  -7   1  -5   25.90   11.70
   8  -1   5  347.87   51.89
   8  -1   5  397.66   48.10
   8  -1   5  391.66   50.99
  -8  -1  -5  375.66   48.50
  -8  -1  -5  407.06   51.19
  -8  -1  -5  373.06   50.19
   8  -1   5  386.26   52.49
  -8   1  -5  453.95   52.09
   8   1   5  522.25   54.99
   8   1   5  505.35   52.09
  -8   1  -5  488.45   51.39
  -8   1  -5  495.05   50.09
   8   1   5  407.66   52.09
  -8   1  -5  447.96   50.19
  -9  -1  -5  120.59   18.80
   9  -1   5   89.69   18.20
   9  -1   5  111.19   20.30
   9  -1   5  115.19   22.10
  -9  -1  -5  121.89   19.60
   9   1   5   97.39   19.50
  -9   1  -5   58.39   14.80
   9   1   5   80.29   18.30
  -9   1  -5   69.39   15.20
   9  -2  -5  133.59   25.10
  -9  -2   5  126.59   25.60
  -9  -2   5  157.28   24.70
   9  -2  -5  154.88   24.30
  -9  -2   5  138.69   22.20
  -9  -2   5  152.28   23.10
  -9   2   5  157.08   27.50
  -9   2   5  139.09   21.80
   9   2  -5  149.29   26.30
  -9   2   5  133.39   24.20
  -8  -2   5  661.03   79.79
   8  -2  -5  604.64   75.09
  -8  -2   5  674.13   72.79
   8  -2  -5  676.43   74.59
   8  -2  -5  663.83   73.59
  -8  -2   5  679.23   74.29
  -8  -2   5  651.83   72.89
  -8   2   5  651.53   77.19
   8   2  -5  783.12   87.19
   8   2  -5  642.64   73.39
  -8   2   5  636.74   72.09
  -8   2   5  647.74   75.39
  -8   2   5  646.94   73.69
   8   2  -5  639.44   73.09
  -7  -2   5   92.49   20.00
  -7  -2   5   38.70   23.20
   7  -2  -5   74.49   18.10
   7  -2  -5   73.29   20.80
   7  -2  -5   45.10   19.60
  -7  -2   5   86.89   31.90
  -7  -2   5   77.79   18.50
  -7  -2   5   44.40   16.20
  -7   2   5   26.50   15.00
  -7   2   5   19.10   12.90
   7   2  -5   55.49   17.60
  -7   2   5   40.00   20.40
   7   2  -5   12.20   14.20
   7   2  -5   50.89   17.00
  -7   2   5   30.70   18.00
   7   2  -5   38.40   15.00
   7   2  -5   29.00   32.00
   6  -2  -5  713.83   74.39
  -6  -2   5  470.85   91.79
  -6  -2   5  530.75   73.59
  -6  -2   5  552.54   81.29
   6  -2  -5  475.55   74.89
  -6  -2   5  535.85   72.39
  -6  -2   5  739.33   80.79
  -6  -2   5  560.34   80.39
  -6  -2   5  857.91  102.09
   6  -2  -5  729.23   74.89
  -6  -2   5  705.13   73.49
  -6   2   5  509.05   75.49
  -6   2   5  467.25   72.59
   6   2  -5  776.42   74.29
  -6   2   5  820.32   81.69
   6   2  -5  822.42   81.39
   6   2  -5  708.33   99.59
   6   2  -5  737.23   72.59
   6   2  -5  777.12   77.99
  -6   2   5  442.96   70.79
  -5  -2   5  255.17   45.10
  -5  -2   5  327.67   35.10
  -5  -2   5  328.17   43.60
  -5  -2   5  230.98   34.20
  -5  -2   5  284.37   36.50
   5  -2  -5  269.37   37.30
  -5  -2   5  324.87   59.59
  -5  -2   5  288.07   41.90
   5  -2  -5  280.07   37.20
   5   2  -5  231.78   53.39
   5   2  -5  255.87   45.30
  -5   2   5  277.27   36.50
  -5   2   5  254.27   44.60
   5   2  -5  233.78   38.60
   5   2  -5  235.28   46.30
  -5   2   5  204.28   38.90
   5   2  -5  237.08   34.60
   5   2  -5  254.67   43.30
  -5   2   5  239.28   35.00
  -5   2   5  232.28   33.40
  -4  -2   5 1002.50  112.49
  -4  -2   5 1050.89  105.39
  -4  -2   5 1072.49  127.79
  -4  -2   5 1137.49  109.39
  -4  -2   5 1324.67  130.39
   4  -2  -5 1029.10  119.29
  -4  -2   5  895.81  121.69
   4  -2  -5 1099.49  115.29
  -4  -2   5  946.11  111.79
   4  -2  -5  861.21  119.49
  -4  -2   5 1144.59  109.99
   4  -2  -5  773.92  125.39
  -4   2   5  878.71  115.49
  -4   2   5 1106.59  106.69
   4   2  -5 1213.58  121.29
   4   2  -5  766.72  103.99
  -4   2   5  849.81  112.59
   4   2  -5  752.22  106.89
  -4   2   5 1055.89  105.59
  -4   2   5 1118.19  117.09
   4   2  -5  671.43  121.59
  -4   2   5 1158.28  110.19
   4   2  -5 1219.08  123.29
   3  -2  -5  405.56   56.29
  -3  -2   5  361.06   58.39
   3   2  -5  429.06   65.89
  -3   2   5  396.36   59.79
   3   2  -5  359.16   45.30
  -3   2   5  442.96   54.99
   3   2  -5  255.27   51.59
   3   2  -5  457.75   60.79
  -3   2   5  455.35   52.79
   3   2  -5  428.96   54.69
  -2  -2   5 1620.84  180.88
   2  -2  -5 1624.54  172.48
  -2  -2   5 1626.54  168.28
   2  -2  -5 1612.24  176.18
   2  -2  -5 1598.14  178.18
  -2  -2   5 1619.84  168.28
   2  -2  -5 1542.55  172.98
   2   2  -5 1677.53  170.88
  -2   2   5 1552.94  177.38
   2   2  -5 1862.81  176.48
   2   2  -5 1537.25  163.08
  -2   2   5 1640.34  171.48
  -2   2   5 1619.14  169.28
   1  -2  -5  550.14   74.79
   1  -2  -5  579.74   71.49
  -1  -2   5  583.74   69.29
  -1  -2   5  535.55  120.29
  -1  -2   5  573.24   81.09
   1  -2  -5  560.34   73.69
  -1   2   5  676.13   70.79
   1   2  -5  674.63   81.79
   1   2  -5  714.23   67.69
  -1   2   5  694.53   77.59
   1   2  -5  715.03   79.39
  -1   2   5  681.53   73.29
   0  -2  -5  315.87   39.50
   0  -2  -5  324.17   37.20
   0  -2  -5  294.87   40.40
   0  -2   5  298.27   35.20
   0  -2   5  322.47   48.50
   0  -2   5  189.58  100.49
   0   2  -5  223.18   36.00
   0   2   5  239.48   34.70
   0   2  -5  245.98   30.00
   0   2   5  254.37   37.00
   0   2  -5  231.28   38.00
   0   2  -5  220.98   28.70
  -1  -2  -5  815.52   95.49
  -1  -2  -5  853.21   94.19
  -1  -2  -5  914.91   91.79
   1  -2   5  800.92  168.78
   1  -2   5  786.42   89.59
   1   2   5  858.41   92.99
  -1   2  -5  832.32   97.89
   1   2   5  819.92  141.89
   1   2   5  783.62   90.09
  -1   2  -5  787.22   85.79
  -2  -2  -5 1201.88  120.19
  -2  -2  -5 1225.08  116.89
   2  -2   5 1164.38  116.29
   2  -2   5 1068.19  196.38
   2   2   5 1015.30  117.59
  -2   2  -5  905.31  112.89
   2   2   5  942.21  168.98
  -3  -2  -5 1069.69  105.99
   3  -2   5  959.50  111.59
   3  -2   5 1056.59  116.99
  -3  -2  -5  980.90  112.09
  -3  -2  -5 1184.58  114.69
   3  -2   5 1150.58  107.39
   3  -2   5 1310.97  112.39
   3  -2   5 1103.29  115.99
  -3  -2  -5  898.41  107.79
   3  -2   5 1172.78  112.89
  -3  -2  -5 1195.48  111.59
   3   2   5  807.82  111.19
  -3   2  -5  818.92  103.99
   3   2   5  788.92  109.89
   3   2   5  869.71  106.79
   3   2   5  865.31  168.68
   4  -2   5 1015.90  117.79
  -4  -2  -5 1107.79  112.09
  -4  -2  -5  790.52  110.59
  -4  -2  -5  921.11  114.09
   4  -2   5 1114.29  113.19
   4  -2   5 1174.08  117.19
   4  -2   5 1232.98  121.49
  -4  -2  -5  749.33  115.59
   4  -2   5 1183.28  124.19
  -4  -2  -5  846.12  122.59
   4  -2   5 1247.88  116.49
   4   2   5 1230.98  113.29
  -4   2  -5 1242.88  110.39
   4   2   5  994.70  114.19
  -4   2  -5 1178.78  116.89
   4   2   5  956.90  117.59
  -4   2  -5 1183.58  113.59
   4   2   5  934.81  111.39
  -4   2  -5 1114.19  121.29
   5  -2   5  469.75   55.69
  -5  -2  -5  509.25   57.59
  -5  -2  -5  395.26   47.70
   5  -2   5  351.16   52.79
   5  -2   5  423.46   49.40
  -5   2  -5  312.97   45.00
   5   2   5  510.15   52.89
  -5   2  -5  382.96   49.99
  -5   2  -5  283.37   50.79
   5   2   5  347.57   47.20
   5   2   5  308.07   52.29
   6  -2   5  315.37   42.80
  -6  -2  -5  345.37   40.40
   6  -2   5  375.26   46.40
   6  -2   5  331.77   44.20
   6  -2   5  258.57   45.30
   6  -2   5  354.76   45.10
  -6  -2  -5  307.77   41.50
  -6  -2  -5  325.37   47.70
   6  -2   5  362.86   54.99
  -6  -2  -5  343.17   45.30
   6   2   5  258.97   42.80
  -6   2  -5  246.58   37.60
  -6   2  -5  242.48   44.90
  -6   2  -5  228.08   41.60
   6   2   5  242.78   44.60
  -6   2  -5  255.17   42.00
   7  -2   5  681.43   68.59
  -7  -2  -5  657.33   76.19
   7  -2   5  657.73   74.29
   7  -2   5  694.33   73.79
   7  -2   5  711.33   74.39
  -7  -2  -5  672.73   71.09
   7  -2   5  693.93   74.49
  -7  -2  -5  618.44   75.59
  -7  -2  -5  680.43   72.19
  -7   2  -5  590.74   69.69
  -7   2  -5  553.24   74.69
  -7   2  -5  622.24   73.59
  -7   2  -5  604.84   69.99
   7   2   5  597.54   72.69
   7   2   5  560.64   75.89
  -7   2  -5  506.75   73.89
   7   2   5  654.73   74.29
   8  -2   5  204.58   27.80
   8  -2   5  169.48   25.80
   8  -2   5  201.98   27.80
  -8  -2  -5  192.98   25.50
  -8   2  -5  129.89   25.40
   8   2   5  126.69   26.20
   8   2   5  143.99   27.50
  -8   2  -5  125.89   23.70
  -8   2  -5  112.49   22.90
  -8   2  -5  128.79   24.80
  -9  -2  -5  312.37   33.60
   9  -2   5  316.87   35.40
  -9  -2  -5  305.67   34.50
   9  -2   5  346.57   36.90
  -9   2  -5  254.17   32.50
   9   2   5  256.17   34.70
   9   2   5  318.27   34.70
  -9   2  -5  222.58   37.60
  -9   2  -5  250.37   35.20
  -9  -3   5  284.47   43.00
   9  -3  -5  368.76   41.60
   9  -3  -5  335.77   42.10
  -9  -3   5  396.26   42.20
   9   3  -5  388.06   41.80
   9   3  -5  395.66   42.60
  -9   3   5  365.46   40.90
  -9   3   5  380.16   44.60
  -8  -3   5   30.80   14.60
   8  -3  -5   23.00   13.80
  -8  -3   5   28.30   15.20
  -8  -3   5   19.10   17.30
   8  -3  -5   42.60   17.10
   8  -3  -5   39.90   14.80
  -8  -3   5   23.00   20.60
   8   3  -5   51.49   14.50
   8   3  -5   70.29   15.60
  -8   3   5   55.79   18.40
  -8   3   5   76.89   22.20
  -8   3   5   54.29   14.10
   7  -3  -5  360.76   46.10
  -7  -3   5  364.16   51.69
  -7  -3   5  384.96   55.29
   7  -3  -5  358.06   46.20
  -7  -3   5  353.56   43.40
  -7  -3   5  401.16   48.40
  -7  -3   5  354.56   67.39
   7  -3  -5  335.77   49.60
   7   3  -5  357.36   46.50
  -7   3   5  361.56   50.99
   7   3  -5  318.67   43.90
  -7   3   5  394.16   48.60
   7   3  -5  302.77   74.59
  -7   3   5  303.97   49.50
  -7   3   5  415.06   52.29
   7   3  -5  335.87   57.29
   7   3  -5  331.67   50.59
   6  -3  -5  278.67   38.40
  -6  -3   5  307.87   55.79
  -6  -3   5  290.77   47.40
  -6  -3   5  227.08   46.10
  -6  -3   5  177.58   38.30
  -6  -3   5  316.67   68.79
   6  -3  -5  198.68   39.00
   6  -3  -5  226.08   38.30
   6   3  -5  249.88   41.40
  -6   3   5  183.08   40.60
  -6   3   5  163.88   37.30
   6   3  -5  277.37   38.70
  -6   3   5  270.17   46.20
   6   3  -5  244.18   35.10
   6   3  -5  224.68   35.20
  -6   3   5  288.07   45.20
   6   3  -5  216.08   59.99
  -5  -3   5  316.67   50.89
  -5  -3   5  248.28   75.59
   5  -3  -5  209.98   37.60
  -5  -3   5  327.17   43.50
   5  -3  -5  266.67   40.80
  -5  -3   5  286.37   47.70
   5  -3  -5  335.87   39.50
   5  -3  -5  236.78   38.50
  -5  -3   5  303.37   38.80
  -5  -3   5  196.68   59.99
   5   3  -5  258.37   35.90
   5   3  -5  164.38   55.19
  -4  -3   5  559.04   82.19
   4  -3  -5  528.05   56.59
  -4  -3   5  507.75   61.99
   4  -3  -5  516.75  100.19
  -4  -3   5  501.65   58.79
  -4  -3   5  478.45   54.19
   4  -3  -5  491.65   54.59
   4  -3  -5  519.45   55.29
  -4  -3   5  441.86   62.49
   4  -3  -5  468.95   64.69
  -4  -3   5  511.95   78.79
   4  -3  -5  525.75   63.69
  -4   3   5  433.06   70.29
  -4   3   5  468.75   67.79
  -4   3   5  475.55   54.99
   4   3  -5  490.75   53.39
  -4   3   5  322.67   63.79
   4   3  -5  393.76   56.99
  -4   3   5  492.25   58.79
   4   3  -5  430.26   76.59
  -4   3   5  489.25   54.89
   4   3  -5  401.86   67.79
   4   3  -5  425.36   66.59
  -3  -3   5  953.70  111.19
  -3  -3   5  888.91   99.49
  -3  -3   5  849.91   91.99
   3  -3  -5  887.51   93.19
  -3  -3   5  998.80   98.69
  -3  -3   5  889.41   98.59
   3  -3  -5  922.61   93.59
  -3  -3   5  910.51   96.09
  -3  -3   5  972.30  113.39
   3  -3  -5  979.50   96.89
  -3   3   5  793.32   92.39
  -3   3   5  928.11  106.09
   3   3  -5  912.91  114.79
   3   3  -5  871.91   93.49
  -3   3   5  736.43   92.69
   3   3  -5  788.32  102.99
  -3   3   5  757.02   93.79
   3   3  -5  751.22  101.59
  -3   3   5  929.81  102.49
  -3   3   5  891.31  102.29
   2  -3  -5  348.97   55.19
   2  -3  -5  274.77   37.80
   2  -3  -5  331.37   38.00
  -2  -3   5  327.17   41.80
  -2  -3   5  326.17   40.10
   2  -3  -5  310.77   36.00
  -2  -3   5  349.87   54.49
  -2  -3   5  329.47   39.10
  -2  -3   5  298.07   39.40
   2  -3  -5  349.17   45.40
  -2  -3   5  319.87   49.40
   2  -3  -5  322.27   47.00
  -2   3   5  247.98   53.59
  -2   3   5  242.28   40.20
  -2   3   5  245.78   40.50
   2   3  -5  247.58   41.20
   2   3  -5  259.17   32.00
  -2   3   5  229.68   34.80
  -2   3   5  251.97   43.30
   1  -3  -5 1155.38  123.99
   1  -3  -5 1153.68  127.99
  -1  -3   5 1116.89  119.29
  -1  -3   5 1313.37  148.59
   1  -3  -5 1127.79  121.29
  -1   3   5 1069.29  120.39
  -1   3   5 1074.59  122.39
   1   3  -5 1129.09  122.29
  -1   3   5 1039.20  119.49
   1   3  -5  927.81  130.79
   0  -3   5  416.06   50.69
   0  -3  -5  390.46   49.99
   0  -3  -5  404.46   56.59
   0  -3  -5  390.66   51.89
   0   3   5  407.26   50.59
   0   3   5  424.36   52.79
   0   3  -5  345.47   68.29
   0   3  -5  392.36   54.59
   0   3   5  435.26   54.09
  -1  -3  -5  334.97   52.59
  -1  -3  -5  336.17   63.29
  -1  -3  -5  506.05   56.69
   1  -3   5  510.05   55.09
   1  -3   5  449.56   52.39
   1  -3   5  397.26   57.59
  -1  -3  -5  475.25   53.79
  -1  -3  -5  456.85   59.89
  -1  -3  -5  410.46   51.29
  -2  -3  -5  692.33   72.09
   2  -3   5  657.33   71.99
   2  -3   5  691.93   74.59
  -2  -3  -5  792.52   80.79
  -2  -3  -5  765.62   77.29
   2  -3   5  702.23   75.79
   2  -3   5  695.73   75.29
   2  -3   5  811.92   79.09
  -2  -3  -5  731.33   83.69
   2  -3   5  657.13   86.69
  -2  -3  -5  482.15   75.69
   2  -3   5  715.03   72.79
  -2  -3  -5  684.73   71.69
  -2   3  -5  511.95   71.69
   2   3   5  699.73   78.29
   2   3   5  602.94   71.09
   2   3   5  648.64   78.99
   2   3   5  526.35   73.69
   2   3   5  570.34   70.99
   2   3   5  650.73   76.39
   2   3   5  639.84   75.69
   3  -3   5  351.36   44.80
   3  -3   5  348.97   46.80
  -3  -3  -5  377.66   43.60
   3  -3   5  367.66   44.80
   3  -3   5  363.86   50.39
  -3  -3  -5  377.66   51.19
   3  -3   5  344.87   49.70
  -3  -3  -5  350.76   44.20
  -3  -3  -5  408.96   49.10
   3  -3   5  371.66   56.59
   3  -3   5  346.67   57.59
   3  -3   5  337.07   46.10
   3   3   5  350.36   47.30
  -3   3  -5  324.27   48.40
   4  -3   5  361.66   55.69
   4  -3   5  300.97   44.60
  -4  -3  -5  286.77   48.80
   4  -3   5  417.56   45.10
  -4  -3  -5  340.27   43.90
   4  -3   5  411.96   48.70
  -4  -3  -5  355.36   44.80
   4  -3   5  341.67   51.29
   4  -3   5  323.17   49.00
  -4  -3  -5  389.76   44.70
  -4   3  -5  400.96   45.20
   4   3   5  292.87   47.10
  -5  -3  -5  293.97   38.00
  -5  -3  -5  208.78   38.50
  -5  -3  -5  363.36   49.70
   5  -3   5  392.06   55.99
   5  -3   5  275.17   45.50
  -5  -3  -5  298.07   40.20
   5  -3   5  251.27   47.40
   5  -3   5  217.18   43.20
   5  -3   5  353.26   46.90
   5  -3   5  235.48   38.70
   5   3   5  212.88   38.50
  -5   3  -5  333.27   41.40
  -5   3  -5  288.47   36.40
   5   3   5  279.17   43.10
  -6  -3  -5  405.96   57.79
   6  -3   5  389.86   55.69
   6  -3   5  380.96   53.09
  -6  -3  -5  359.46   50.29
   6  -3   5  408.46   62.79
   6  -3   5  402.36   49.40
   6  -3   5  394.66   55.89
  -6  -3  -5  351.16   52.19
   6  -3   5  350.36   51.89
  -6  -3  -5  378.46   49.60
   6   3   5  402.26   56.59
  -6   3  -5  475.25   54.49
  -6   3  -5  480.75   49.70
   6   3   5  488.15   55.49
  -6   3  -5  495.25   55.39
   6   3   5  430.36   51.89
   7  -3   5  210.58   29.00
   7  -3   5  161.38   31.70
  -7  -3  -5  202.98   31.40
   7  -3   5  206.38   34.50
  -7  -3  -5  188.98   30.90
   7  -3   5  188.38   41.70
  -7  -3  -5  193.18   34.00
  -7  -3  -5  194.98   37.80
   7   3   5  246.78   35.20
  -7   3  -5  275.07   35.00
  -7   3  -5  274.27   30.90
   7   3   5  281.37   36.40
  -7   3  -5  257.87   30.90
   8  -3   5  352.26   42.80
  -8  -3  -5  388.66   41.50
  -8  -3  -5  366.86   45.10
   8  -3   5  268.57   41.70
  -8  -3  -5  383.26   43.50
  -8   3  -5  366.56   43.10
   8   3   5  373.66   43.60
  -8   3  -5  366.06   40.40
  -8  -4   5  567.34   68.39
  -8  -4   5  463.25   74.89
   8  -4  -5  599.34   65.49
   8  -4  -5  646.24   66.79
  -8  -4   5  695.83   66.39
   8   4  -5  608.94   65.59
   8   4  -5  747.53   76.89
  -8   4   5  575.74   67.69
   8   4  -5  592.74   65.79
  -8   4   5  612.74   65.89
   7  -4  -5  133.59   25.80
   7  -4  -5  129.79   25.00
   7  -4  -5   82.69   22.30
  -7  -4   5  125.09   31.80
  -7  -4   5  124.49   26.50
  -7  -4   5   94.49   37.30
  -7   4   5  173.98   30.90
  -7   4   5  177.18   31.70
  -7   4   5  192.48   29.10
   7   4  -5  147.79   24.80
   7   4  -5  169.28   27.10
   7   4  -5  117.89   33.60
   6  -4  -5  567.84   85.19
   6  -4  -5  639.94   84.49
  -6  -4   5  680.53   86.39
  -6  -4   5  757.42   98.59
  -6  -4   5  893.21  176.58
  -6  -4   5  831.02   93.79
  -6   4   5  535.25   85.09
   6   4  -5  813.52   84.79
  -6   4   5  903.51   92.39
  -6   4   5  975.70   97.19
   6   4  -5  861.91   91.29
   6   4  -5  766.32   87.39
   6   4  -5  890.51   86.49
   6   4  -5  625.24  108.09
  -5  -4   5  232.28   45.00
  -5  -4   5  122.29   32.30
   5  -4  -5  136.59   25.80
  -5  -4   5  161.68   57.69
  -5  -4   5  128.39   31.60
   5  -4  -5  130.39   30.90
   5  -4  -5  136.39   27.50
  -5  -4   5  147.29   26.50
  -5  -4   5   58.59   43.10
  -5   4   5   93.29   34.40
  -5   4   5  109.69   29.80
  -5   4   5  121.69   25.00
  -4  -4   5  662.63   73.59
  -4  -4   5  589.44   71.39
   4  -4  -5  636.64   68.89
  -4  -4   5  584.24   79.39
  -4  -4   5  807.72  119.59
  -4  -4   5  637.54   94.99
   4  -4  -5  475.55   73.39
  -4  -4   5  633.24   77.09
  -4  -4   5  704.03   99.69
   4  -4  -5  662.03   69.99
   4   4  -5  548.65   94.89
  -4   4   5  489.55   86.69
  -4   4   5  611.54   72.49
  -4   4   5  585.54   82.49
   4   4  -5  596.94   73.19
  -4   4   5  619.34   69.79
   4   4  -5  645.84   68.09
  -3  -4   5  322.77   44.40
   3  -4  -5  275.27   58.79
  -3  -4   5  346.07   50.89
  -3  -4   5  364.66   68.59
  -3  -4   5  333.67   53.39
   3  -4  -5  379.16   48.80
  -3  -4   5  387.56   50.79
  -3  -4   5  348.37   62.79
  -3  -4   5  270.17   87.59
   3  -4  -5  285.37   54.19
  -3  -4   5  348.17   47.00
   3  -4  -5  347.37   44.00
   3  -4  -5  339.37   43.10
  -3   4   5  459.75   58.49
  -3   4   5  442.46   63.29
   3   4  -5  432.16   72.19
  -3   4   5  408.46   45.20
  -3   4   5  433.36   57.79
   3   4  -5  460.65   46.90
   2  -4  -5  547.35   96.39
  -2  -4   5  727.83  114.29
   2  -4  -5  528.15   83.89
   2  -4  -5  670.03   72.29
  -2  -4   5  643.34   90.19
  -2  -4   5  597.04   69.69
   2  -4  -5  619.84   69.49
  -2  -4   5  602.54   83.89
  -2  -4   5  701.03   75.59
  -2  -4   5  633.94   76.69
   2  -4  -5  562.14   79.59
   2   4  -5  679.73   68.19
  -2   4   5  618.44   69.29
  -2   4   5  660.53   78.29
  -2   4   5  620.34   76.39
  -2   4   5  657.33   81.89
  -1  -4   5  325.77   43.50
  -1  -4   5  368.86   70.59
   1  -4  -5  295.47   57.79
   1  -4  -5  335.87   56.19
  -1  -4   5  331.57   47.40
  -1  -4   5  337.77   61.69
   1  -4  -5  338.37   42.80
  -1  -4   5  330.77   56.59
   1  -4  -5  313.97   42.80
   1  -4  -5  360.86   51.69
  -1  -4   5  323.07   48.40
  -1   4   5  430.26   44.20
  -1   4   5  444.76   55.19
  -1   4   5  425.56   50.89
  -1   4   5  377.76   49.99
  -1   4   5  434.36   50.39
   0  -4   5  780.92   91.69
   0  -4  -5  825.22   99.39
   0  -4  -5  821.42   95.49
   0  -4  -5  767.62  101.59
   0  -4  -5  774.92   89.49
   0  -4   5  840.52  113.39
   0  -4   5  825.22  107.89
   0  -4  -5  811.32   89.29
   0  -4   5  818.92   93.79
   0  -4   5  830.82   90.39
   0  -4   5  803.32   94.29
   0   4   5  821.52   95.39
   0   4   5  925.51   96.99
   0   4   5  921.41   96.19
   0   4   5  885.51   89.59
   0   4   5  931.51   99.89
   1  -4   5  619.04   88.09
  -1  -4  -5  697.03   76.39
   1  -4   5  717.63   78.69
   1  -4   5  722.63   77.19
  -1  -4  -5  650.43   81.09
  -1  -4  -5  523.15   82.59
   1  -4   5  660.93   72.79
   1  -4   5  664.83   74.79
  -1  -4  -5  702.73   78.19
  -1  -4  -5  695.33   72.29
   1  -4   5  762.12   96.09
  -1  -4  -5  715.23   75.59
   1   4   5  612.34   75.79
   1   4   5  592.94   71.09
   1   4   5  585.44   75.19
   1   4   5  550.64   77.09
   1   4   5  668.73   78.59
   1   4   5  629.74   80.39
  -2  -4  -5  645.44   71.19
   2  -4   5  590.64   70.59
  -2  -4  -5  551.94   78.19
   2  -4   5  752.52   78.39
  -2  -4  -5  710.63   70.09
   2  -4   5  641.94   74.49
  -2  -4  -5  679.63   80.39
  -2  -4  -5  735.93   77.59
   2  -4   5  681.13   71.19
   2  -4   5  708.33   74.89
   2   4   5  503.55   76.39
   2   4   5  550.34   68.89
   2   4   5  529.15   73.09
   2   4   5  655.03   77.79
   2   4   5  523.25   69.89
  -3  -4  -5 1645.54  154.48
   3  -4   5 1108.69  153.28
  -3  -4  -5 1398.86  159.58
   3  -4   5 1735.83  164.58
   3  -4   5 1566.14  169.98
   3  -4   5 1530.75  159.98
  -3  -4  -5 1682.43  161.98
   3  -4   5 1617.54  161.08
   3  -4   5 1628.74  155.88
  -3  -4  -5 1428.06  156.28
   3   4   5 1469.05  153.38
   3   4   5 1409.36  153.98
   3   4   5 1192.88  155.68
  -3   4  -5 1254.17  151.88
   3   4   5 1599.24  161.88
   4  -4   5  266.27   35.60
   4  -4   5  172.58   40.40
   4   4   5  220.88   38.80
   4   4   5  232.48   33.90
   4   4   5  201.18   33.60
  -4   4  -5  199.38   31.00
   5  -4   5  392.16   49.60
  -5  -4  -5  257.97   42.80
   5  -4   5  249.58   47.10
   5  -4   5  239.28   49.30
  -5  -4  -5  385.26   50.19
   5  -4   5  405.56   57.69
   5  -4   5  324.27   44.00
  -5   4  -5  335.07   43.00
  -5   4  -5  335.57   39.00
   5   4   5  285.87   45.60
   6  -4   5  356.46   54.89
   6  -4   5  349.67   48.60
  -6  -4  -5  369.76   50.39
   6  -4   5  300.27   46.00
  -6  -4  -5  304.27   44.40
   6  -4   5  321.37   45.50
  -6   4  -5  389.06   42.10
   6   4   5  323.07   44.80
  -6   4  -5  379.66   46.10
   6   4   5  392.76   47.50
  -7  -4  -5  192.08   30.10
   7  -4   5  179.48   29.40
   7  -4   5  231.88   31.70
  -7  -4  -5  224.88   34.60
   7  -4   5  214.18   36.40
   7   4   5  196.58   29.90
  -7   4  -5  256.47   34.00
   7   4   5  196.18   30.70
  -7   4  -5  208.08   30.50
   7  -5  -5  278.47   33.10
  -7  -5   5  262.97   46.10
   7  -5  -5  312.77   34.10
   7  -5  -5  229.08   33.00
   7  -5  -5  286.07   52.09
  -7   5   5  290.67   35.20
   7   5  -5  257.17   44.00
   7   5  -5  267.77   33.50
  -7   5   5  296.17   40.50
   6  -5  -5   40.70   16.00
   6  -5  -5   61.59   17.70
   6  -5  -5   90.79   20.80
  -6  -5   5   62.19   33.80
  -6  -5   5   73.99   29.30
  -6   5   5  119.49   31.40
  -6   5   5   85.29   19.60
   6   5  -5  113.89   22.40
  -6   5   5  104.69   27.70
   6   5  -5   98.49   26.40
   5  -5  -5  413.76   50.39
   5  -5  -5  385.56   47.70
  -5  -5   5  321.17   93.79
   5  -5  -5  411.76   47.80
  -5  -5   5  435.66   60.69
  -5  -5   5  308.47   73.39
  -5  -5   5  261.97   70.59
   5   5  -5  389.56   51.79
  -5   5   5  525.35   63.79
   5   5  -5  243.48   43.90
   4  -5  -5  333.17   79.39
  -4  -5   5  314.57   82.79
  -4  -5   5  341.07   66.19
  -4  -5   5  290.37   66.09
  -4  -5   5  302.57   49.10
   4  -5  -5  180.38   43.10
   4  -5  -5  366.16   40.60
   4  -5  -5  349.87   40.30
  -4  -5   5  385.26   45.30
   4   5  -5  224.48   65.09
  -4   5   5  261.67   54.19
   4   5  -5  300.07   38.30
  -4   5   5  233.18   49.50
  -4   5   5  333.67   41.50
   4   5  -5  262.97   43.70
  -3  -5   5  245.98   51.49
   3  -5  -5  284.17   39.40
   3  -5  -5  256.77   32.90
  -3  -5   5  220.18   44.60
   3  -5  -5  248.88   32.20
  -3  -5   5  234.48   35.40
  -3  -5   5  241.68   59.89
   3  -5  -5  242.88   44.40
  -3  -5   5  225.98   39.10
   3   5  -5  209.48   60.79
  -3   5   5  194.88   45.20
  -3   5   5  217.08   32.60
   3   5  -5  234.28   30.60
  -3   5   5  239.38   44.30
   3   5  -5  214.38   34.50
  -2  -5   5  232.68   44.80
  -2  -5   5  237.78   39.90
   2  -5  -5  236.88   33.40
  -2  -5   5  228.88   30.80
   2  -5  -5  236.58   29.00
  -2  -5   5  230.38   35.40
  -2  -5   5  204.68   67.99
  -2  -5   5  220.68   54.49
  -2   5   5  139.59   32.40
  -2   5   5  140.59   28.20
   2   5  -5  192.58   61.59
  -2   5   5  142.69   36.90
   2   5  -5  135.39   27.70
   1  -5  -5  689.43   71.49
   1  -5  -5  658.53   72.49
  -1  -5   5  697.83   77.69
  -1  -5   5  598.44   77.29
  -1  -5   5  687.73   94.39
   1  -5  -5  564.74   92.79
   1  -5  -5  666.13   84.89
  -1  -5   5  604.74  100.69
  -1  -5   5  678.73   72.59
  -1  -5   5  638.14   73.89
   1   5  -5  668.03   69.89
  -1   5   5  669.43   71.49
  -1   5   5  495.65   81.59
  -1   5   5  633.24   76.99
  -1   5   5  602.14   77.19
   0  -5  -5  441.26   51.89
   0  -5   5  388.46   55.39
   0  -5   5  406.96   54.59
   0  -5  -5  429.66   52.69
   0  -5  -5  408.56   60.29
   0  -5   5  389.26   87.19
   0  -5   5  407.26   52.29
   0  -5  -5  334.37   64.59
   0  -5   5  331.77   55.79
   0   5   5  553.74   59.29
   0   5   5  567.34   54.09
   0   5   5  570.04   61.99
   0   5   5  457.15   64.59
   1  -5   5  455.85   82.09
   1  -5   5  462.25   54.99
  -1  -5  -5  480.55   51.99
   1  -5   5  444.76   55.89
  -1  -5  -5  484.15   60.59
   1  -5   5  443.66   57.69
   1  -5   5  439.26   51.79
   1  -5   5  420.76   66.29
  -1  -5  -5  480.15   51.89
   1   5   5  333.57   54.89
   1   5   5  353.76   51.09
   1   5   5  354.66   56.49
  -2  -5  -5   79.49   19.90
   2  -5   5   48.80   18.60
  -2  -5  -5   58.19   23.70
   2  -5   5   32.20   30.70
   2  -5   5   66.29   17.90
   2  -5   5   98.49   28.30
   2  -5   5   58.59   20.70
  -2  -5  -5   55.19   21.70
   2   5   5  121.99   30.00
   2   5   5  101.89   22.80
   2   5   5  113.19   20.10
  -2   5  -5   87.99   19.30
   3  -5   5  378.16   48.00
  -3  -5  -5  375.16   46.30
   3  -5   5  346.47   64.49
   3  -5   5  342.17   53.29
   3  -5   5  371.46   53.19
  -3  -5  -5  348.67   53.29
  -3  -5  -5  343.47   54.99
   3   5   5  418.16   47.20
   3   5   5  309.87   49.60
   3   5   5  407.06   53.39
   4  -5   5  219.58   47.40
  -4  -5  -5  183.88   33.20
  -4  -5  -5  241.48   39.70
   4  -5   5  134.59   37.20
   4  -5   5  213.38   41.60
  -4  -5  -5  164.38   37.50
   4  -5   5  258.77   38.70
   4   5   5  305.07   40.50
   4   5   5  138.59   34.80
  -4   5  -5  293.57   29.80
   4   5   5  305.07   36.30
   5  -5   5  190.88   37.90
  -5  -5  -5  139.09   26.10
   5  -5   5  158.38   32.50
   5  -5   5  118.09   26.60
   5  -5   5  151.98   29.30
   5   5   5   94.99   26.60
   5   5   5  113.39   25.00
  -6  -5  -5  270.77   35.30
   6  -5   5  257.67   36.50
   6  -5   5  296.57   43.50
  -6  -5  -5  306.57   39.50
  -6   5  -5  243.28   36.60
   6   5   5  313.87   37.20
  -6   5  -5  296.07   35.80
   6   5   5  297.07   35.00
  -5  -6   5   44.00   23.00
   5  -6  -5   60.29   13.10
  -5  -6   5   54.69   26.50
   5  -6  -5   91.09   19.00
  -5  -6   5   35.70   28.70
  -5   6   5  112.89   28.00
  -5   6   5   50.49   15.70
   4  -6  -5  305.37   48.50
   4  -6  -5  336.77   44.40
  -4  -6   5  349.17   78.99
  -4  -6   5  408.26   63.19
  -4  -6   5  435.76   56.09
   4   6  -5  424.06   48.70
  -4   6   5  382.76   55.89
   3  -6  -5  159.18   26.90
  -3  -6   5  177.38   31.80
  -3  -6   5  149.79   32.90
  -3   6   5  191.88   36.30
  -3   6   5  145.59   38.80
   3   6  -5  201.78   25.90
  -3   6   5  226.98   29.60
   2  -6  -5  415.36   66.29
  -2  -6   5  522.55   59.29
  -2  -6   5  563.24   80.19
  -2  -6   5  506.45   62.69
   2  -6  -5  565.44   60.59
   2  -6  -5  543.65   56.89
  -2   6   5  518.55   57.49
   2   6  -5  474.75   54.49
  -2   6   5  432.26   65.29
  -2   6   5  468.95   61.99
  -1  -6   5  158.28   46.90
  -1  -6   5  220.78   33.50
  -1  -6   5  183.08   52.49
  -1  -6   5  221.28   30.60
   1  -6  -5  215.08   28.40
   1  -6  -5  222.78   30.80
  -1  -6   5  222.28   31.50
   1  -6  -5  107.79   37.50
  -1   6   5  203.58   37.00
  -1   6   5  196.18   29.10
   0  -6   5  375.96   50.19
   0  -6   5  393.06   46.60
   0  -6  -5  380.86   44.90
   0  -6   5  360.86   72.09
   0  -6  -5  392.56   46.60
   0  -6  -5  361.26   58.79
   0  -6   5  336.57   47.10
   0   6   5  445.36   47.10
   0   6   5  344.07   48.50
   0   6   5  409.26   52.89
  -1  -6  -5  271.27   33.80
  -1  -6  -5  239.48   42.80
   1  -6   5  294.17   36.10
  -1  -6  -5  263.97   34.50
   1  -6   5  253.17   38.10
   1  -6   5  227.18   67.59
   1  -6   5  305.67   39.00
   1   6   5  248.68   40.40
   1   6   5  262.87   35.70
   1   6   5  240.28   38.10
   2  -6   5  316.87   37.90
   2  -6   5  171.18   61.49
   2  -6   5  281.27   40.50
   2  -6   5  299.97   41.90
   2  -6   5  235.18   49.99
  -2  -6  -5  272.77   35.30
  -2  -6  -5  202.48   41.30
   2   6   5  336.57   43.10
   2   6   5  247.68   38.30
   2   6   5  360.96   37.90
   3  -6   5  235.28   38.70
  -3  -6  -5  240.88   33.10
   3  -6   5  257.57   38.90
  -3  -6  -5  162.28   37.40
   3  -6   5  334.27   39.00
   3  -6   5  249.68   48.70
   3   6   5  307.87   35.60
   3   6   5  248.08   37.70
   4  -6   5  127.09   28.70
   4  -6   5  152.08   26.00
  -4  -6  -5  158.38   42.00
  -4  -6  -5  172.98   22.20
  -4  -6  -5  124.69   26.20
   4  -6   5  145.39   28.10
   4   6   5   88.79   20.40
   4   6   5  154.18   25.70
 -10   0   6  387.36   42.00
  10   0  -6  371.56   42.40
  -9   0   6   65.09   15.00
  -9   0   6   63.39   16.60
   9   0  -6   65.09   16.90
  -9   0   6   54.49   18.80
   9   0  -6   39.30   13.20
   9   0  -6   32.60   13.90
   8   0  -6  973.50  103.59
  -8   0   6  953.20  103.79
  -8   0   6  873.71  110.29
  -8   0   6 1102.69  105.19
   8   0  -6  952.00  104.49
  -8   0   6  925.11  108.69
  -8   0   6 1046.70  106.19
   8   0  -6  991.00  105.69
  -7   0   6  255.07   39.30
  -7   0   6  269.97   41.10
   7   0  -6  226.28   34.10
  -7   0   6  254.97   43.90
  -7   0   6  270.17   39.20
  -7   0   6  219.48   46.80
   7   0  -6  299.27   63.09
  -7   0   6  250.17   39.60
   7   0  -6  263.07   39.00
   7   0  -6  261.37   37.10
  -6   0   6  311.97   44.40
   6   0  -6  368.66   50.09
   6   0  -6  372.26   42.50
   6   0  -6  418.96   49.00
  -6   0   6  272.67   44.60
  -6   0   6  348.27   53.69
  -6   0   6  218.68   42.70
   6   0  -6  399.66   50.69
  -6   0   6  317.57   49.90
  -6   0   6  367.46   50.09
  -5   0   6  183.08   28.20
   5   0  -6  192.18   35.40
   5   0  -6  140.69   31.10
  -5   0   6  198.08   26.30
  -5   0   6  167.28   31.10
   5   0  -6  196.98   29.50
  -5   0   6  194.18   32.60
   5   0  -6  215.38   40.60
   5   0  -6  116.59   28.10
   5   0  -6  198.68   32.70
  -5   0   6  214.98   34.60
   5   0  -6  163.28   27.90
  -5   0   6  200.88   28.60
  -4   0   6  781.52   88.09
  -4   0   6  853.61   91.69
   4   0  -6  887.41   96.79
   4   0  -6  926.21  106.59
   4   0  -6  826.92  105.79
  -4   0   6  760.52   87.19
   4   0  -6  914.61   99.79
   4   0  -6  848.22   90.69
  -4   0   6  841.42   93.09
   4   0  -6  790.72   94.09
  -3   0   6  171.18   37.20
   3   0  -6  110.29   37.90
   3   0  -6  178.98   30.60
   3   0  -6  144.09   24.60
   3   0  -6  110.49   25.50
   3   0  -6  122.99   38.90
   3   0  -6  109.99   32.20
   2   0  -6  457.65   63.39
   2   0  -6  440.06   51.49
   2   0  -6  484.65   60.99
   2   0  -6  392.36   49.50
   2   0  -6  416.16   54.59
  -2   0   6  436.26   62.99
  -2   0   6  407.56   54.99
   2   0  -6  464.95   56.19
   1   0  -6 1262.97  138.69
   1   0  -6 1289.77  135.79
  -1   0   6 1248.78  135.49
   1   0  -6 1285.97  137.09
   1   0  -6 1153.38  128.49
   1   0  -6 1236.28  130.29
  -1   0   6 1267.47  144.19
  -1   0   6 1345.97  205.68
   1   0  -6 1293.97  133.79
   0   0   6  307.67   89.39
   0   0  -6  284.57   41.20
   0   0  -6  294.87   40.50
   0   0   6  297.67   41.30
   0   0  -6  306.67   39.90
   0   0  -6  303.07   35.20
   0   0  -6  294.27   37.70
   0   0   6  289.87   48.20
  -1   0  -6 2701.53  281.37
   1   0   6 2734.03  352.66
  -1   0  -6 2927.91  283.97
   1   0   6 2693.63  297.47
  -1   0  -6 2953.30  288.37
  -1   0  -6 2918.71  289.47
  -1   0  -6 2918.01  285.67
  -1   0  -6 2667.23  288.87
  -2   0  -6 1177.88  121.09
  -2   0  -6 1147.09  118.39
  -2   0  -6 1255.17  129.09
   2   0   6 1041.20  186.78
  -3   0  -6  850.01   81.79
   3   0   6  806.62   89.59
  -3   0  -6  835.32   85.19
   3   0   6  661.53  101.49
   3   0   6  691.83   88.19
   3   0   6  782.42   85.89
  -3   0  -6  902.91   95.19
   3   0   6  669.53   95.09
   4   0   6  634.44   69.29
  -4   0  -6  636.94   70.09
   4   0   6  539.25   65.19
   4   0   6  636.64   73.09
  -4   0  -6  610.34   79.59
  -4   0  -6  616.74   64.29
   4   0   6  487.85   81.99
  -4   0  -6  600.54   68.19
   4   0   6  513.35   68.69
  -4   0  -6  643.14   69.09
  -4   0  -6  552.44   63.99
   4   0   6  520.35   70.89
  -5   0  -6  548.05   63.29
  -5   0  -6  383.16   54.99
  -5   0  -6  536.95   57.09
   5   0   6  431.66   56.19
  -5   0  -6  514.85   62.79
   5   0   6  435.96   60.19
  -5   0  -6  530.35   61.59
  -6   0  -6   59.79   16.80
  -6   0  -6   35.60   13.00
  -6   0  -6   77.29   20.60
  -6   0  -6   53.79   22.30
  -6   0  -6   48.10   15.60
   6   0   6   53.69   20.50
   6   0   6   52.69   18.90
   6   0   6   72.19   18.30
   6   0   6   60.49   17.10
   6   0   6   60.09   24.70
  -7   0  -6  367.36   44.80
  -7   0  -6  332.07   45.10
   7   0   6  333.87   46.90
   7   0   6  333.27   50.09
   7   0   6  356.86   46.80
  -7   0  -6  342.57   49.50
  -7   0  -6  354.76   44.30
   7   0   6  361.06   42.70
  -8   0  -6  232.78   31.00
   8   0   6  243.58   35.10
  -8   0  -6  214.08   32.20
   8   0   6  229.08   32.70
   8   0   6  252.87   31.60
  -8   0  -6  260.47   33.90
  -9   0  -6  189.78   26.40
   9   0   6  230.48   29.40
   9   0   6  188.78   34.80
   9   0   6  270.87   31.70
  -9   0  -6  231.38   28.10
  -9  -1   6  396.56   45.80
  -9  -1   6  348.77   48.10
   9  -1  -6  397.96   45.80
  -9  -1   6  383.86   45.30
  -9  -1   6  385.56   44.70
   9  -1  -6  356.26   46.30
  -9   1   6  367.56   47.00
  -9   1   6  397.16   46.90
   9   1  -6  363.66   46.10
  -9   1   6  419.16   45.60
   9   1  -6  426.16   47.00
   9   1  -6  426.06   46.10
  -8  -1   6  231.78   41.30
  -8  -1   6  236.08   33.00
   8  -1  -6  205.88   30.90
  -8  -1   6  219.38   33.30
  -8  -1   6  225.88   32.70
   8  -1  -6  229.18   33.50
   8  -1  -6  218.88   34.40
  -8  -1   6  244.48   38.70
  -8   1   6  194.88   32.80
  -8   1   6  196.18   33.80
  -8   1   6  191.58   34.40
   8   1  -6  175.78   33.00
   8   1  -6  218.58   35.20
   8   1  -6  204.08   31.10
  -7  -1   6  196.88   41.00
  -7  -1   6  203.18   44.80
   7  -1  -6  173.28   30.90
   7  -1  -6  177.08   37.30
  -7  -1   6  166.88   34.30
  -7  -1   6  197.78   33.40
   7  -1  -6  172.08   32.80
  -7  -1   6  211.18   35.80
  -7   1   6  220.88   44.50
  -7   1   6  266.17   40.20
  -7   1   6  229.98   36.20
   7   1  -6  242.68   35.40
   7   1  -6  246.98   33.00
   7   1  -6  299.87   47.70
  -7   1   6  254.17   35.80
  -6  -1   6  348.57   51.89
  -6  -1   6  473.25   62.89
  -6  -1   6  421.36   52.89
  -6  -1   6  343.77   68.49
   6  -1  -6  497.95   53.39
  -6  -1   6  321.17   52.59
   6  -1  -6  457.85   57.69
  -6  -1   6  447.56   59.79
   6  -1  -6  526.65   52.79
  -6   1   6  442.36   57.79
  -6   1   6  342.67   53.79
   6   1  -6  415.86   56.89
  -6   1   6  366.86   51.29
   6   1  -6  420.06   50.39
  -6   1   6  377.86   59.49
   6   1  -6  513.45   53.19
   6   1  -6  473.55   53.49
   6   1  -6  457.35   56.09
   5  -1  -6 1036.30  108.49
  -5  -1   6  897.51  141.29
  -5  -1   6 1052.19  105.39
   5  -1  -6  911.21  109.19
  -5  -1   6 1029.90  106.89
   5  -1  -6 1056.39  119.59
   5  -1  -6 1087.79  114.49
  -5  -1   6 1290.37  122.89
   5  -1  -6  947.41  111.39
  -5  -1   6 1114.99  112.59
  -5  -1   6 1074.19  106.49
  -5  -1   6 1128.39  112.59
   5  -1  -6  907.91  106.89
  -5   1   6  998.40  110.49
  -5   1   6 1091.89  108.19
  -5   1   6  957.10  104.79
   5   1  -6 1043.40  114.29
   5   1  -6  985.10  117.69
   5   1  -6  988.90  105.99
  -5   1   6  917.31  110.39
   5   1  -6  960.60  108.49
   5   1  -6  766.32  106.39
   5   1  -6  819.82  104.19
   4  -1  -6  612.44   87.39
   4  -1  -6  778.22   96.59
   4  -1  -6  767.62   83.19
  -4  -1   6  800.52   80.19
  -4  -1   6  734.23   80.59
  -4  -1   6  723.73   79.49
   4  -1  -6  630.24   83.59
   4  -1  -6  807.62   92.29
  -4  -1   6  501.75  111.49
   4  -1  -6  803.92   83.09
  -4  -1   6  804.62   84.59
   4   1  -6  857.51   87.69
  -4   1   6  727.73   79.39
   4   1  -6  903.11   99.69
   4   1  -6  881.71   93.09
  -4   1   6  792.82   84.39
   4   1  -6  667.93   95.59
  -4   1   6  809.02   81.29
   4   1  -6  836.32   81.79
   3  -1  -6  856.31  126.39
  -3  -1   6 1158.18  133.79
   3  -1  -6 1202.18  128.29
   3  -1  -6  927.51  122.79
   3  -1  -6  825.72  128.49
   3  -1  -6 1166.58  121.89
  -3  -1   6 1156.48  118.79
   3   1  -6 1249.28  126.19
   3   1  -6  957.40  133.09
  -3   1   6 1151.88  133.29
   3   1  -6 1187.08  115.59
  -3   1   6 1232.28  125.19
   3   1  -6 1374.66  122.39
  -3   1   6 1249.57  122.29
   3   1  -6  996.20  124.89
   3   1  -6  990.40  130.19
   2  -1  -6  607.34   72.59
  -2  -1   6  626.14   79.99
   2  -1  -6  667.03   78.59
   2  -1  -6  592.94   66.09
   2  -1  -6  693.83   71.69
   2  -1  -6  602.34   63.69
   2  -1  -6  726.93   77.49
   2   1  -6  504.85   66.49
  -2   1   6  545.75   68.89
  -2   1   6  646.64  136.89
   2   1  -6  577.44   76.29
  -2   1   6  556.24   66.79
   2   1  -6  438.46   62.19
   2   1  -6  552.34   78.09
  -2   1   6  492.95   75.09
   2   1  -6  572.74   72.49
   1  -1  -6  742.63   87.89
  -1  -1   6  639.04   88.29
   1  -1  -6  760.92   93.29
  -1  -1   6  815.52  100.79
   1  -1  -6  663.83   82.79
   1  -1  -6  776.82   91.79
   1  -1  -6  775.22   92.89
   1   1  -6  846.42   92.99
   1   1  -6  866.91   89.49
   1   1  -6  856.81   84.69
   1   1  -6  874.71   95.59
  -1   1   6  909.71  152.68
  -1   1   6  858.21   90.29
  -1   1   6  779.02   96.49
   1   1  -6  905.01   88.29
  -1   1   6  745.83   86.99
   0  -1  -6  992.90  105.09
   0  -1   6  920.11  100.69
   0  -1  -6  998.30   98.29
   0  -1   6 1062.59  114.99
   0  -1   6  646.84  156.98
   0  -1  -6 1012.80  103.39
   0  -1  -6  935.81  104.39
   0  -1  -6 1006.50   99.99
   0  -1  -6  885.81   94.69
   0   1   6  894.41  101.19
   0   1  -6  873.91   97.79
   0   1  -6  941.51   98.19
   0   1   6  852.01  106.89
   0   1  -6  857.31  100.09
   0   1   6  837.12   98.49
   0   1   6  964.70  155.58
   0   1  -6  882.41  102.09
  -1  -1  -6  358.86   41.80
  -1  -1  -6  350.46   43.90
  -1  -1  -6  356.06   46.10
  -1  -1  -6  327.57   36.70
  -1  -1  -6  360.36   40.90
  -1  -1  -6  349.87   46.90
   1  -1   6  198.28   87.59
   1   1   6  301.17   43.50
  -1   1  -6  311.57   41.10
  -1   1  -6  292.97   39.10
  -1   1  -6  298.47   35.40
   1   1   6  297.27   86.79
  -1   1  -6  323.07   40.50
  -2  -1  -6  508.55   57.49
  -2  -1  -6  475.35   53.79
  -2  -1  -6  508.05   65.79
  -2  -1  -6  483.85   57.49
  -2  -1  -6  491.25   60.49
   3  -1   6  210.98   41.00
   3  -1   6  328.07   37.50
   3  -1   6  231.78   57.99
   3  -1   6  233.38   47.10
   3  -1   6  310.67   43.50
   3  -1   6  326.97   39.80
  -3  -1  -6  352.86   51.89
  -3  -1  -6  312.17   36.20
   3  -1   6  197.38   42.10
  -3  -1  -6  324.87   37.10
  -3  -1  -6  306.57   44.80
  -3  -1  -6  315.77   40.10
  -3  -1  -6  354.86   42.10
  -3  -1  -6  318.27   40.50
   3   1   6  319.37   42.20
  -3   1  -6  318.37   44.60
   3   1   6  294.57   35.60
  -3   1  -6  353.66   38.10
  -3   1  -6  315.87   34.20
   3   1   6  273.27   51.29
   3   1   6  193.98   41.30
   4  -1   6  778.12   84.19
  -4  -1  -6  661.53   81.99
   4  -1   6  724.33   84.19
  -4  -1  -6  624.54   80.69
  -4  -1  -6  693.13   82.49
  -4  -1  -6  738.73   78.19
   4  -1   6  741.93   79.49
  -4  -1  -6  694.23   84.49
   4  -1   6  701.63   91.29
   4  -1   6  664.73  101.09
  -4  -1  -6  624.24   77.49
   4  -1   6  720.73   81.69
   4  -1   6  730.73   82.39
   4  -1   6  663.03   83.49
   4   1   6  702.03   85.09
   4   1   6  715.03   91.49
   4   1   6  748.13   77.79
   4   1   6  855.21   81.49
   4   1   6  870.81   86.69
  -4   1  -6  632.04   88.49
  -5  -1  -6  153.28   28.80
   5  -1   6  199.08   25.90
   5  -1   6  212.18   36.50
  -5  -1  -6  158.88   28.40
   5  -1   6  220.28   34.50
   5  -1   6  157.08   29.80
   5  -1   6  177.28   44.70
  -5  -1  -6  152.98   31.10
   5  -1   6  214.08   35.40
  -5  -1  -6  123.09   30.50
   5  -1   6  134.59   31.50
  -5  -1  -6  129.69   32.60
   5  -1   6  120.19   33.10
   5   1   6  235.18   32.10
  -5   1  -6  175.38   36.40
  -5   1  -6  210.68   29.00
   5   1   6  131.09   32.60
  -5   1  -6  201.78   34.00
  -5   1  -6  184.78   32.80
   5   1   6  235.48   34.70
  -5   1  -6  208.68   30.00
   5   1   6  245.38   38.10
   6  -1   6  956.50  110.49
   6  -1   6 1135.79  106.89
   6  -1   6  894.01  114.29
  -6  -1  -6  943.41  113.99
   6  -1   6 1176.78  118.39
   6  -1   6 1136.19  121.79
  -6  -1  -6  994.60  113.79
  -6  -1  -6 1066.89  109.39
  -6  -1  -6 1039.50  110.09
   6  -1   6 1155.68  112.69
   6  -1   6 1168.08  113.49
   6   1   6 1062.89  116.79
  -6   1  -6  901.91  114.69
  -6   1  -6 1000.80  113.89
  -6   1  -6  934.21  108.99
  -6   1  -6  890.51  113.79
  -6   1  -6  948.71  109.09
   6   1   6 1047.70  111.39
  -6   1  -6 1029.20  108.79
   6   1   6  955.20  108.99
   7  -1   6  284.27   42.70
  -7  -1  -6  307.07   37.90
  -7  -1  -6  314.97   43.00
  -7  -1  -6  302.07   41.20
   7  -1   6  301.57   41.40
   7  -1   6  292.47   42.40
   7  -1   6  290.87   42.40
   7  -1   6  302.57   47.50
  -7  -1  -6  279.77   44.70
   7  -1   6  297.47   42.60
  -7   1  -6  299.77   40.90
   7   1   6  342.47   41.30
   7   1   6  309.87   46.40
  -7   1  -6  331.67   40.40
  -7   1  -6  307.37   46.50
  -7   1  -6  340.47   40.90
   7   1   6  329.17   43.40
  -7   1  -6  341.27   44.30
   8  -1   6  605.34   65.49
  -8  -1  -6  602.34   64.69
   8  -1   6  592.44   66.99
   8  -1   6  509.15   66.39
  -8  -1  -6  538.05   63.69
  -8  -1  -6  666.33   65.79
   8   1   6  496.15   68.09
   8   1   6  587.54   64.49
  -8   1  -6  649.54   64.99
  -8   1  -6  598.54   65.99
   8   1   6  643.54   67.59
  -8   1  -6  641.74   64.39
  -8   1  -6  579.04   63.89
   8   1   6  516.85   65.69
  -9  -1  -6   26.20    9.90
  -9  -1  -6   52.79   12.10
   9  -1   6   50.79   15.30
   9   1   6   36.40   13.80
  -9   1  -6   42.70   11.50
   9   1   6   25.50   10.20
  -9   1  -6   52.09   15.90
   9  -2  -6   38.00   12.90
  -9  -2   6   44.10   11.30
  -9  -2   6   55.59   12.20
  -9  -2   6   28.00   14.70
  -9  -2   6   57.59   13.30
   9  -2  -6   50.29   12.40
  -9   2   6   52.79   14.10
  -9   2   6   60.69   16.50
  -9   2   6   63.99   12.00
   9   2  -6   75.19   15.20
   9   2  -6   66.79   16.50
   9   2  -6   80.79   16.40
   8  -2  -6 1038.20  109.89
  -8  -2   6  986.50  114.19
   8  -2  -6 1035.30  108.79
  -8  -2   6 1061.19  107.89
   8  -2  -6 1014.50  108.19
  -8  -2   6 1099.19  108.29
  -8  -2   6 1101.19  109.79
   8   2  -6  928.51  108.09
  -8   2   6  966.40  107.19
  -8   2   6  974.90  110.09
   8   2  -6 1172.08  119.69
  -8   2   6  967.70  111.39
   8   2  -6 1005.10  108.19
  -7  -2   6  295.27   51.09
  -7  -2   6  175.88   43.30
  -7  -2   6  166.38   37.40
  -7  -2   6  179.48   34.90
  -7  -2   6  184.68   38.00
  -7  -2   6  176.38   37.90
  -7   2   6  321.97   42.60
   7   2  -6  282.97   46.20
  -7   2   6  329.77   45.10
   7   2  -6  352.96   40.70
  -7   2   6  285.67   37.20
   7   2  -6  264.67   37.30
  -7   2   6  302.97   40.30
   7   2  -6  299.97   36.70
  -6  -2   6  348.57   46.90
  -6  -2   6  319.07   51.79
   6  -2  -6  519.45   51.99
   6  -2  -6  402.36   52.49
  -6  -2   6  460.85   50.59
  -6  -2   6  501.95   61.09
  -6  -2   6  343.97   50.39
   6   2  -6  418.36   48.80
  -6   2   6  389.46   55.09
   6   2  -6  343.77   53.99
   6   2  -6  386.26   53.39
  -6   2   6  316.27   47.00
   6   2  -6  398.96   51.89
  -6   2   6  254.47   49.00
  -6   2   6  335.37   51.69
   6   2  -6  400.56   47.90
  -5  -2   6  116.69   45.30
   5  -2  -6  137.69   28.60
   5  -2  -6  153.48   31.60
  -5  -2   6  145.89   28.60
  -5  -2   6  149.99   25.10
   5  -2  -6  113.89   32.30
  -5  -2   6  128.79   26.10
  -5  -2   6  155.08   33.60
   5  -2  -6  141.39   31.00
   5  -2  -6  101.39   27.00
  -5  -2   6  141.29   30.70
  -5  -2   6  107.59   34.70
   5   2  -6  228.68   28.70
  -5   2   6  251.27   31.40
  -5   2   6  251.27   30.80
  -5   2   6  230.48   35.30
   5   2  -6  222.28   33.30
  -5   2   6  240.48   41.20
  -5   2   6  241.58   27.30
   5   2  -6  219.18   36.30
   5   2  -6  258.77   38.80
  -4  -2   6 1275.67  123.19
  -4  -2   6 1445.96  146.29
   4  -2  -6 1292.17  120.59
  -4  -2   6 1206.18  117.29
   4  -2  -6 1284.37  131.19
   4  -2  -6 1015.00  120.39
   4  -2  -6 1204.68  127.39
  -4  -2   6  834.12  123.99
  -4  -2   6 1244.48  120.09
  -4  -2   6 1180.98  118.39
   4  -2  -6 1091.49  133.99
  -4   2   6  985.70  117.69
   4   2  -6 1005.20  121.19
  -4   2   6 1055.59  118.49
  -4   2   6 1065.19  121.39
  -4   2   6 1000.60  127.89
   4   2  -6 1142.59  134.09
  -3  -2   6  582.74   87.39
   3  -2  -6  516.15   80.99
   3  -2  -6  668.33   72.19
   3  -2  -6  696.23   75.09
   3  -2  -6  431.66   82.39
  -3  -2   6  663.23   71.29
   3  -2  -6  481.05   77.59
  -3  -2   6  691.73   75.29
  -3  -2   6  749.62   88.99
  -3  -2   6  694.83   72.29
  -3  -2   6  646.74   70.29
   3   2  -6  734.03   91.99
  -3   2   6  739.53   72.59
  -3   2   6  719.73   92.99
   3   2  -6  572.14   73.29
   3   2  -6  780.02   83.29
   3   2  -6  574.24   70.29
  -3   2   6  818.92   82.29
  -3   2   6  730.23   74.49
  -3   2   6  793.32   84.99
  -3   2   6  777.42   80.89
   2  -2  -6  625.14   72.09
  -2  -2   6  664.13   69.49
  -2  -2   6  586.24   81.69
  -2  -2   6  578.54   80.69
   2  -2  -6  648.84   77.79
   2  -2  -6  482.85   77.89
  -2  -2   6  561.84   68.59
   2  -2  -6  617.34   74.99
  -2   2   6  568.74   70.69
   2   2  -6  567.64   66.09
   2   2  -6  554.44   78.39
   2   2  -6  483.25   81.19
  -2   2   6  560.14   67.49
  -2   2   6  529.65   81.49
  -1  -2   6  238.58   49.20
   1  -2  -6  230.88   41.60
  -1  -2   6  244.88   38.00
   1  -2  -6  249.97   38.90
   1  -2  -6  225.48   33.70
   1  -2  -6  225.68   42.70
  -1   2   6  328.67   39.10
   1   2  -6  346.77   46.70
   1   2  -6  314.07   48.90
   1   2  -6  359.36   35.60
  -1   2   6  323.67   41.00
   0  -2  -6  953.00  109.89
   0  -2   6 1057.59  105.09
   0  -2  -6 1109.39  109.99
   0  -2  -6  940.11   99.79
   0  -2  -6 1095.89  106.59
   0   2   6  916.81  104.19
   0   2  -6  845.82  102.69
   0   2   6  927.41  106.29
   0   2   6  969.50  164.68
   0   2  -6  951.40   99.89
   0   2  -6  899.41  105.99
   0   2  -6  852.51  107.59
  -1  -2  -6 1842.32  180.38
   1  -2   6 1690.03  174.38
  -1  -2  -6 1678.93  181.18
  -1  -2  -6 1517.75  169.48
  -1  -2  -6 1821.02  176.08
   1  -2   6 1445.86  263.57
   1   2   6 1700.13  177.78
   1   2   6 1651.43  174.98
  -1   2  -6 1625.04  170.78
   1   2   6 1686.93  246.58
  -2  -2  -6  566.44   64.19
   2  -2   6  622.54   61.99
  -2  -2  -6  603.24   61.39
  -2  -2  -6  630.04   71.19
   2  -2   6  563.04   67.39
   2  -2   6  543.85   74.19
   2  -2   6  647.34   65.29
  -2  -2  -6  600.84   69.09
  -2  -2  -6  654.23   67.29
   2  -2   6  632.54   75.79
   2  -2   6  635.44   66.99
   2   2   6  457.45   64.09
   2   2   6  460.35   60.09
   2   2   6  431.76   64.99
  -2   2  -6  455.95   57.79
  -2   2  -6  481.35   63.59
   2   2   6  483.55   67.99
   3  -2   6  452.75   54.29
   3  -2   6  486.45   55.09
   3  -2   6  451.05   63.89
  -3  -2  -6  400.16   55.99
   3  -2   6  342.17   76.19
  -3  -2  -6  456.55   50.19
  -3  -2  -6  330.47   51.69
   3  -2   6  403.06   57.39
   3  -2   6  432.86   51.09
   3  -2   6  454.65   50.99
   3  -2   6  445.06   60.89
  -3  -2  -6  413.86   57.19
   3   2   6  479.25   55.89
   3   2   6  415.26   57.59
   3   2   6  510.85   51.49
  -3   2  -6  503.45   49.90
   3   2   6  344.27   51.89
   4  -2   6  626.04   77.79
  -4  -2  -6  449.66   64.59
   4  -2   6  622.24   67.09
  -4  -2  -6  564.74   62.89
  -4  -2  -6  402.26   65.59
   4  -2   6  536.75   70.29
   4  -2   6  640.84   72.99
  -4  -2  -6  429.06   67.49
   4  -2   6  577.84   64.59
   4  -2   6  428.46   67.59
   4  -2   6  600.04   68.89
  -4   2  -6  591.04   64.09
   4   2   6  643.14   64.59
  -4   2  -6  611.44   60.79
   4   2   6  532.95   65.09
  -4   2  -6  595.44   69.19
  -5  -2  -6  281.57   48.80
  -5  -2  -6  340.17   46.30
   5  -2   6  425.86   49.99
   5  -2   6  374.56   49.99
   5  -2   6  389.46   57.89
  -5  -2  -6  316.77   42.30
   5  -2   6  265.67   46.30
   5  -2   6  253.47   42.70
  -5  -2  -6  248.98   41.20
   5  -2   6  369.76   49.00
  -5   2  -6  301.07   48.60
  -5   2  -6  259.97   42.70
  -5   2  -6  269.57   47.70
  -5   2  -6  292.97   39.40
   5   2   6  376.06   51.39
   5   2   6  311.87   42.50
  -6  -2  -6  140.69   30.50
   6  -2   6  173.08   33.50
  -6  -2  -6  160.58   29.30
   6  -2   6  147.79   33.30
   6  -2   6  157.98   42.20
   6  -2   6  125.09   30.20
  -6  -2  -6  152.98   35.10
   6  -2   6  154.38   31.80
  -6   2  -6  175.88   36.20
  -6   2  -6  181.08   32.20
   6   2   6  208.08   32.70
  -6   2  -6  187.78   27.80
   6   2   6  173.28   35.90
  -6   2  -6  194.78   33.30
   7  -2   6  345.77   46.00
  -7  -2  -6  356.46   45.00
   7  -2   6  292.97   45.20
  -7  -2  -6  329.67   48.90
  -7  -2  -6  344.97   43.60
   7  -2   6  333.07   46.20
   7  -2   6  303.97   69.59
   7  -2   6  365.16   45.90
   7   2   6  351.06   48.80
  -7   2  -6  367.66   46.60
   7   2   6  386.66   45.40
   7   2   6  374.76   46.10
  -7   2  -6  356.96   42.60
   8  -2   6  108.29   20.50
  -8  -2  -6   98.79   19.40
   8  -2   6   96.49   20.10
   8  -2   6  103.89   22.20
  -8   2  -6  106.39   19.70
  -8   2  -6   96.79   20.40
   8   2   6  113.19   22.30
  -8   2  -6  111.29   21.20
   8   2   6  115.89   21.20
   8   2   6   87.69   19.50
  -9  -3   6  418.56   52.59
  -9  -3   6  515.85   51.69
   9  -3  -6  503.55   51.59
   9  -3  -6  478.25   51.49
   9   3  -6  447.96   53.89
  -9   3   6  447.06   52.79
   9   3  -6  482.75   51.19
   8  -3  -6   91.19   20.40
  -8  -3   6   77.69   17.50
   8  -3  -6   75.79   18.40
  -8  -3   6   95.39   24.40
  -8  -3   6   48.70   23.40
   8  -3  -6   41.70   13.30
  -8   3   6   75.29   17.80
   8   3  -6  125.69   20.70
  -8   3   6  130.79   25.10
  -8   3   6   90.99   19.50
   8   3  -6  116.39   20.50
   7  -3  -6  839.62   84.09
   7  -3  -6  787.52   84.09
   7  -3  -6  751.82   86.89
  -7  -3   6  839.02   92.79
  -7  -3   6  819.42  105.29
  -7  -3   6  847.42   86.09
  -7  -3   6  562.54  105.29
   7   3  -6  717.23   87.79
   7   3  -6  744.83   82.19
  -7   3   6  728.53   84.39
  -7   3   6  670.13   85.99
   7   3  -6  762.72   83.79
  -7   3   6  764.62   88.19
   7   3  -6  721.53   81.69
   6  -3  -6  394.16   52.79
   6  -3  -6  491.95   54.49
  -6  -3   6  385.66   53.49
  -6  -3   6  515.75   63.59
   6  -3  -6  412.26   55.59
   6   3  -6  393.96   55.69
  -6   3   6  433.66   59.69
  -6   3   6  318.17   54.69
   6   3  -6  395.06   50.59
  -6   3   6  385.86   59.09
   6   3  -6  415.76   54.19
  -5  -3   6  389.56   62.79
   5  -3  -6  411.86   49.40
   5  -3  -6  328.97   48.90
   5  -3  -6  401.16   49.50
  -5  -3   6  298.07   88.69
  -5  -3   6  398.96   49.00
   5  -3  -6  349.27   52.09
  -5  -3   6  301.77   71.39
  -5  -3   6  427.56   55.09
   5   3  -6  431.16   47.80
  -4  -3   6  498.35   87.39
   4  -3  -6  610.34   76.29
   4  -3  -6  628.04   72.59
  -4  -3   6  653.33   68.09
  -4  -3   6  602.74   73.79
   4  -3  -6  484.75   67.89
  -4  -3   6  638.04   63.39
   4  -3  -6  680.63   65.69
  -4  -3   6  710.83   93.39
   4  -3  -6  605.44   63.69
  -4   3   6  511.35   74.09
   4   3  -6  406.36   60.69
  -4   3   6  371.16   75.49
  -4   3   6  505.95   62.69
  -4   3   6  518.05   63.39
  -4   3   6  511.85   65.99
   3  -3  -6  547.75   68.89
   3  -3  -6  578.44   69.59
  -3  -3   6  566.94   74.09
  -3  -3   6  563.34   72.09
  -3  -3   6  551.24   68.29
  -3  -3   6  560.94   88.49
  -3  -3   6  589.04   85.69
  -3  -3   6  559.24  103.89
   3  -3  -6  594.44   72.29
  -3   3   6  736.53   72.59
   3   3  -6  775.72   94.59
  -3   3   6  749.13   70.89
  -3   3   6  729.63   80.69
  -3   3   6  860.31   88.79
  -3   3   6  723.53   70.39
   3   3  -6  633.04   71.29
  -2  -3   6  291.77   41.80
   2  -3  -6  326.87   42.30
   2  -3  -6  314.17   58.79
  -2  -3   6  319.87   46.30
   2  -3  -6  312.37   43.70
  -2  -3   6  326.67   45.40
  -2  -3   6  321.07   49.70
   2  -3  -6  325.17   42.70
   2  -3  -6  308.87   50.39
  -2  -3   6  332.37   60.99
   2  -3  -6  318.17   53.29
  -2  -3   6  417.26   76.49
  -2  -3   6  326.07   55.79
  -2   3   6  427.56   50.59
  -2   3   6  414.16   43.50
  -2   3   6  446.26   44.40
  -2   3   6  427.26   52.79
   2   3  -6  398.76   45.10
  -2   3   6  415.16   50.59
  -2   3   6  387.16   44.70
   2   3  -6  346.47   62.59
   2   3  -6  442.86   41.30
  -2   3   6  441.16   55.39
  -1  -3   6  832.72   91.19
   1  -3  -6  776.92   90.79
  -1  -3   6  731.03   88.39
   1  -3  -6  774.12   85.19
   1  -3  -6  772.32   85.69
  -1  -3   6  791.42   88.19
  -1  -3   6  803.32  103.19
  -1  -3   6  803.02   99.89
   1  -3  -6  801.82   93.89
   1  -3  -6  745.13   85.09
   1  -3  -6  804.52   98.99
  -1  -3   6  984.20  115.89
  -1  -3   6  745.63   85.09
  -1   3   6  770.02   91.19
  -1   3   6  854.01   94.39
  -1   3   6  802.32   85.59
  -1   3   6  799.72   85.09
  -1   3   6  790.52   90.69
   1   3  -6  784.82   98.29
  -1   3   6  853.31   91.39
   0  -3   6  756.52   96.79
   0  -3  -6  594.24   84.49
   0  -3  -6  699.73   81.99
   0  -3   6  563.34   89.09
   0  -3   6  675.93   79.89
   0  -3   6  679.93   82.19
   0  -3   6  655.93   90.09
   0  -3  -6  671.13   87.99
   0  -3  -6  705.33   84.89
   0  -3  -6  622.34   76.69
   0  -3  -6  702.13   77.69
   0  -3   6  880.71   99.49
   0  -3   6  673.23   77.69
   0   3   6  796.62   83.99
   0   3   6  849.41   84.49
   0   3   6  769.32   77.79
   0   3   6  776.82   77.59
   0   3   6  806.02   87.29
   0   3   6  832.82   84.59
   1  -3   6  558.84   60.49
  -1  -3  -6  543.45   58.79
   1  -3   6  541.35   60.89
  -1  -3  -6  581.04   63.39
  -1  -3  -6  447.76   64.49
   1  -3   6  510.05   59.99
   1  -3   6  547.95   63.99
   1  -3   6  552.54   58.89
   1  -3   6  527.45   71.29
  -1  -3  -6  509.65   69.49
  -1  -3  -6  584.24   66.79
  -1  -3  -6  503.85   57.39
   1   3   6  487.15   63.49
   1   3   6  466.15   62.79
   1   3   6  512.05   62.99
   1   3   6  438.76   57.09
   1   3   6  515.45   66.99
   1   3   6  476.55   57.19
   2  -3   6  457.65   59.79
  -2  -3  -6  456.35   52.79
   2  -3   6  442.96   54.99
   2  -3   6  436.46   53.29
  -2  -3  -6  470.25   64.79
  -2  -3  -6  456.95   60.49
   2  -3   6  439.96   52.69
   2  -3   6  437.76   70.09
  -2  -3  -6  339.07   58.29
   2  -3   6  452.35   56.39
  -2  -3  -6  427.96   51.89
  -2  -3  -6  481.15   57.39
   2   3   6  535.25   53.69
  -2   3  -6  315.37   50.89
   2   3   6  504.75   63.09
   2   3   6  535.25   58.69
   2   3   6  542.45   60.99
   2   3   6  506.15   53.49
   3  -3   6  493.15   61.69
   3  -3   6  517.75   68.19
   3  -3   6  523.05   64.99
  -3  -3  -6  525.75   61.39
  -3  -3  -6  496.25   61.19
  -3  -3  -6  562.74   65.59
   3  -3   6  509.05   75.79
   3  -3   6  532.15   71.19
   3  -3   6  493.35   61.59
  -3  -3  -6  522.35   69.19
   3   3   6  584.54   62.49
  -3   3  -6  543.65   59.59
   3   3   6  554.04   71.49
  -3   3  -6  649.74   69.69
   3   3   6  536.55   61.29
   3   3   6  580.84   69.39
   4  -3   6  638.14   76.99
  -4  -3  -6  461.95   68.19
  -4  -3  -6  599.14   62.59
   4  -3   6  572.14   67.49
   4  -3   6  364.56   66.09
   4  -3   6  506.05   62.29
   4  -3   6  584.54   69.19
  -4  -3  -6  530.95   61.19
   4   3   6  466.35   66.69
   4   3   6  503.15   64.09
  -4   3  -6  519.55   57.69
   4   3   6  468.85   61.19
   4   3   6  609.64   62.89
   5  -3   6   10.00   18.90
   5  -3   6   47.70   22.90
  -5  -3  -6   28.20   18.90
   5  -3   6   29.30   21.20
  -5  -3  -6   38.90   15.30
   5  -3   6   23.00   21.50
   5  -3   6   10.20   15.80
  -5  -3  -6   14.10   14.00
  -5  -3  -6   24.20   19.00
   5  -3   6   37.20   20.90
   5   3   6   74.99   26.50
   5   3   6   67.59   18.80
  -6  -3  -6  197.28   31.90
  -6  -3  -6  184.48   37.90
  -6  -3  -6  183.38   30.80
  -6  -3  -6  168.28   33.10
   6  -3   6  198.28   37.50
   6  -3   6  222.88   45.10
   6  -3   6  194.88   34.50
   6  -3   6  174.18   32.50
   6   3   6  280.27   39.60
  -7  -3  -6  110.29   26.40
  -7  -3  -6  118.89   20.80
   7  -3   6   61.39   18.40
   7  -3   6   89.49   21.20
  -7  -3  -6  114.49   24.00
   7  -3   6  105.99   23.40
  -7  -3  -6  112.29   20.50
   7   3   6   89.09   20.80
   7   3   6   91.79   21.90
  -7   3  -6   93.99   18.30
  -7   3  -6   99.29   22.20
   7   3   6  100.09   36.20
   8  -3   6  371.76   43.80
   8  -3   6  387.16   40.50
  -8   3  -6  352.56   40.70
   8   3   6  271.37   40.60
   8   3   6  343.17   40.20
   8   3   6  374.06   41.50
  -8  -4   6  295.47   38.00
   8  -4  -6  274.97   34.80
  -8  -4   6  352.16   35.80
   8  -4  -6  367.46   36.30
  -8  -4   6  215.08   41.50
  -8   4   6  252.37   34.60
  -8   4   6  292.57   36.80
   8   4  -6  332.87   35.60
  -7  -4   6  168.88   33.50
   7  -4  -6  150.78   28.80
   7  -4  -6  160.28   27.90
  -7  -4   6  172.38   44.10
   7  -4  -6  179.88   31.50
  -7  -4   6  161.38   31.00
   7   4  -6  253.37   31.50
   7   4  -6  214.48   28.70
  -7   4   6  229.78   34.50
   7   4  -6  231.68   39.00
  -7   4   6  174.98   31.40
  -7   4   6  212.88   30.30
   6  -4  -6  589.14   71.19
  -6  -4   6  709.03   87.69
  -6  -4   6  741.33   89.39
  -6  -4   6  545.15   92.79
   6   4  -6  583.64   72.29
  -6   4   6  638.14   78.09
   6   4  -6  781.92   95.29
  -6   4   6  535.95   74.79
  -6   4   6  436.66   70.29
   5  -4  -6  201.68   38.90
  -5  -4   6  158.18   59.39
   5  -4  -6  192.48   32.20
  -5  -4   6  294.07   52.09
  -5  -4   6  105.29   47.70
  -5  -4   6  189.48   36.70
   5  -4  -6  178.28   33.50
  -5  -4   6  176.08   33.80
  -5   4   6  239.78   39.50
  -5   4   6  268.97   47.50
   5   4  -6  154.48   29.80
  -5   4   6  272.47   55.49
   5   4  -6  237.08   36.60
  -5   4   6  264.27   36.10
   4  -4  -6 1237.98  117.19
  -4  -4   6 1218.08  120.29
  -4  -4   6 1139.99  114.99
  -4  -4   6 1067.69  140.19
   4  -4  -6 1194.68  123.69
  -4  -4   6 1286.57  145.99
  -4  -4   6 1138.99  124.69
  -4  -4   6 1289.57  165.78
   4  -4  -6  971.30  120.19
  -4   4   6 1019.40  115.39
  -4   4   6  907.21  126.59
  -4   4   6 1010.40  116.59
  -4   4   6  950.40  117.09
   4   4  -6  891.11  113.49
  -4   4   6 1031.50  162.28
  -3  -4   6  386.76   50.09
  -3  -4   6  360.86   62.49
  -3  -4   6  319.07   65.19
  -3  -4   6  237.98   82.99
  -3  -4   6  355.36   44.60
   3  -4  -6  393.76   47.40
   3  -4  -6  366.66   42.10
   3   4  -6  297.87   42.70
  -3   4   6  325.97   41.80
  -3   4   6  306.17   42.10
  -3   4   6  325.17   53.79
  -3   4   6  291.17   57.79
  -3   4   6  357.46   53.89
  -2  -4   6  387.66   61.69
  -2  -4   6  394.16   55.79
  -2  -4   6  422.76   69.89
   2  -4  -6  316.77   60.79
   2  -4  -6  377.56   56.79
   2  -4  -6  392.86   47.20
   2  -4  -6  401.16   45.90
   2  -4  -6  403.26   46.20
  -2  -4   6  394.16   48.20
  -2  -4   6  438.36   84.79
  -2   4   6  360.16   51.79
   2   4  -6  357.36   43.10
  -2   4   6  362.86   54.89
  -2   4   6  336.07   45.90
  -2   4   6  359.46   57.69
  -2   4   6  323.97   44.70
  -1  -4   6  281.37   59.69
   1  -4  -6  264.57   38.70
  -1  -4   6  295.37   43.50
  -1  -4   6  296.77   39.50
  -1  -4   6  284.57   46.30
  -1  -4   6  282.27   52.49
   1  -4  -6  261.77   49.99
   1  -4  -6  302.57   47.30
   1  -4  -6  287.47   39.10
   1  -4  -6  283.27   38.70
  -1  -4   6  296.57   41.50
  -1  -4   6  247.38   63.99
  -1   4   6  385.56   47.70
  -1   4   6  361.86   51.69
  -1   4   6  386.26   40.50
  -1   4   6  359.56   48.00
  -1   4   6  393.26   40.90
   0  -4   6  755.72   97.79
   0  -4   6  761.92  106.69
   0  -4  -6  816.22   83.59
   0  -4   6  730.13   86.79
   0  -4  -6  753.22   82.99
   0  -4  -6  774.82   89.39
   0  -4   6  755.82   85.19
   0  -4   6  709.13   83.09
   0  -4   6  819.42  107.19
   0  -4   6  713.93   88.59
   0  -4  -6  722.43   91.99
   0  -4  -6  672.53   82.19
   0   4   6  800.42   90.29
   0   4   6  840.92   89.69
   0   4   6  775.22   83.69
   0   4   6  825.82   83.19
   0   4   6  736.93   92.39
   1  -4   6  406.36   67.89
  -1  -4  -6  485.75   55.59
   1  -4   6  475.25   94.59
  -1  -4  -6  418.46   58.99
  -1  -4  -6  466.45   49.30
   1  -4   6  455.95   49.50
   1  -4   6  472.65   52.39
  -1  -4  -6  320.57   59.09
   1  -4   6  444.86   55.99
  -1  -4  -6  454.35   49.60
   1  -4   6  441.46   49.50
   1  -4   6  414.76   52.59
   1   4   6  349.96   51.79
   1   4   6  311.37   47.90
   1   4   6  320.27   47.40
   1   4   6  321.97   56.39
   1   4   6  327.77   53.69
  -2  -4  -6  500.25   62.29
  -2  -4  -6  452.85   55.89
   2  -4   6  312.27   71.89
   2  -4   6  378.46   55.09
   2  -4   6  477.55   59.69
  -2  -4  -6  506.15   66.99
   2  -4   6  469.35   62.39
  -2  -4  -6  480.95   54.69
   2  -4   6  494.95   59.79
   2   4   6  534.95   55.79
   2   4   6  510.55   55.89
   2   4   6  516.65   67.89
   2   4   6  359.16   57.69
   2   4   6  608.34   65.99
   3  -4   6  244.18   33.90
  -3  -4  -6  231.48   37.90
  -3  -4  -6  198.88   31.00
  -3  -4  -6  181.68   38.50
   3  -4   6  185.88   32.10
   3  -4   6  225.18   39.40
  -3  -4  -6  199.08   33.00
   3  -4   6  190.28   42.00
   3  -4   6  217.18   49.60
   3   4   6  193.58   38.00
  -3   4  -6  167.28   28.00
   3   4   6  202.48   32.50
   3   4   6  200.18   31.90
  -4  -4  -6  242.88   38.20
   4  -4   6   87.39   29.30
  -4  -4  -6  127.99   29.50
   4  -4   6  175.18   30.50
   4   4   6  161.08   34.50
   4   4   6  164.68   29.90
   4   4   6  175.58   28.50
   4   4   6  151.58   31.20
  -4   4  -6  173.78   24.50
  -4   4  -6  176.28   27.00
   5  -4   6  500.15   66.89
  -5  -4  -6  501.35   60.69
   5  -4   6  483.75   56.49
   5  -4   6  327.47   58.29
   5  -4   6  515.95   60.89
  -5  -4  -6  527.15   63.09
   5   4   6  455.65   57.09
  -5   4  -6  440.26   51.19
  -5   4  -6  372.36   55.29
   6  -4   6  144.99   25.60
   6  -4   6  120.99   25.70
   6  -4   6  146.29   29.20
  -6  -4  -6  150.58   31.10
  -6  -4  -6  128.89   25.10
   6   4   6  107.49   25.40
   6   4   6  107.49   23.50
  -6   4  -6  143.79   25.90
  -6   4  -6  139.39   21.30
   6   4   6  143.19   25.10
   7  -4   6  349.47   41.80
   7  -4   6  275.17   39.80
  -7  -4  -6  338.67   40.30
  -7  -4  -6  371.86   44.00
   7  -4   6  393.96   51.49
   7   4   6  315.77   39.80
  -7   4  -6  382.96   42.20
   7   4   6  350.16   41.30
   6  -5  -6   92.99   19.10
  -6  -5   6  115.09   30.30
   6  -5  -6   64.79   17.20
   6  -5  -6   58.39   19.50
   6  -5  -6   42.20   14.90
  -6  -5   6  106.79   38.90
  -6  -5   6   39.40   45.70
  -6   5   6   82.29   17.80
   6   5  -6   93.29   25.50
  -6   5   6   99.09   24.50
  -5  -5   6  256.27   64.99
  -5  -5   6  359.86   75.59
  -5  -5   6  321.27   96.19
   5  -5  -6  357.56   47.90
  -5  -5   6  420.56   60.99
   5  -5  -6  373.46   46.50
   5  -5  -6  291.27   76.49
  -5   5   6  355.26   47.50
   5   5  -6  338.27   43.30
  -5   5   6  407.46   55.49
   5   5  -6  377.26   46.00
  -4  -5   6  254.77   72.99
  -4  -5   6  232.88   46.60
   4  -5  -6  150.88   38.00
  -4  -5   6  265.57   58.69
   4  -5  -6  285.57   35.50
  -4   5   6  270.37   35.80
  -4   5   6  246.68   51.89
  -4   5   6  221.98   46.30
   4   5  -6  198.48   31.40
  -3  -5   6  278.77   41.90
   3  -5  -6  329.17   38.90
  -3  -5   6  318.67   57.09
   3  -5  -6  334.87   43.50
   3  -5  -6  304.47   49.90
  -3  -5   6  262.57   45.50
  -3  -5   6  229.18   62.79
   3   5  -6  316.07   36.40
   3   5  -6  247.68   39.80
  -3   5   6  312.07   38.70
  -3   5   6  339.27   49.20
  -3   5   6  255.57   50.99
   2  -5  -6  288.67   37.90
   2  -5  -6  280.17   34.70
   2  -5  -6  162.18   46.40
  -2  -5   6  276.77   50.49
  -2  -5   6  245.68   59.89
  -2  -5   6  230.58   69.89
  -2  -5   6  272.37   41.20
  -2  -5   6  264.97   36.60
  -2   5   6  280.57   47.10
   2   5  -6  261.37   34.80
  -2   5   6  267.67   35.50
  -2   5   6  267.27   42.50
  -1  -5   6  233.38   46.30
   1  -5  -6  319.67   39.70
  -1  -5   6  237.68   61.19
  -1  -5   6  303.47   44.10
   1  -5  -6  291.27   50.39
   1  -5  -6  282.17   39.70
  -1  -5   6  282.87   39.80
  -1  -5   6  282.77   63.29
  -1   5   6  387.76   46.70
  -1   5   6  378.36   49.70
  -1   5   6  373.96   40.80
   0  -5   6  563.94   71.39
   0  -5  -6  630.04   76.89
   0  -5   6  600.34   69.69
   0  -5  -6  619.84   68.09
   0  -5   6  546.05   73.99
   0  -5   6  668.53   96.49
   0  -5  -6  649.34   68.09
   0  -5   6  634.54   68.29
   0   5   6  579.94   67.49
   0   5   6  549.85   73.59
   0   5   6  572.74   72.19
   1  -5   6  252.47   68.89
   1  -5   6  290.57   39.90
   1  -5   6  294.37   55.49
   1  -5   6  333.17   45.80
   1  -5   6  286.27   56.19
   1  -5   6  285.17   42.30
  -1  -5  -6  339.77   41.30
  -1  -5  -6  308.77   47.50
   1   5   6  364.86   48.90
   1   5   6  314.67   48.00
   1   5   6  337.47   41.50
   2  -5   6  536.65   64.79
   2  -5   6  497.95   58.59
   2  -5   6  502.25   62.59
  -2  -5  -6  530.05   58.79
  -2  -5  -6  454.95   63.39
   2   5   6  487.85   65.09
   2   5   6  469.45   57.79
   3  -5   6  280.77   44.90
   3  -5   6  256.67   55.09
  -3  -5  -6  277.07   44.80
  -3  -5  -6  303.57   38.00
   3  -5   6  257.57   43.30
  -3  -5  -6  256.07   43.60
   3  -5   6  276.57   39.90
   3   5   6  263.17   38.20
   3   5   6  270.77   43.50
   4  -5   6  280.47   39.80
   4  -5   6  152.58   47.50
  -4  -5  -6  225.48   34.30
  -4  -5  -6  170.38   36.20
   4  -5   6  172.08   38.40
  -4  -5  -6  295.07   38.40
   4  -5   6  280.47   47.40
  -4   5  -6  251.57   28.30
   4   5   6  254.07   35.10
   4   5   6  182.48   36.10
   4   5   6  229.38   34.20
  -5  -5  -6   20.70   12.40
   5  -5   6   41.10   15.70
  -5  -5  -6   36.20   15.50
   5  -5   6   39.30   19.70
   5  -5   6   46.60   16.90
   5   5   6   40.30   13.60
   5   5   6   20.00   13.80
   5   5   6   40.90   13.00
  -4  -6   6  151.98   50.29
  -4  -6   6  235.38   40.60
  -4  -6   6  228.18   49.60
   4  -6  -6  197.98   28.00
   4  -6  -6  178.78   31.50
  -4   6   6  193.98   36.70
  -4   6   6  229.38   40.70
  -3  -6   6  197.38   34.20
  -3  -6   6  173.78   38.50
   3  -6  -6  204.28   34.40
   3  -6  -6  211.98   29.90
  -3   6   6  213.18   38.20
  -3   6   6  283.57   39.30
  -2  -6   6  217.58   37.70
  -2  -6   6  236.58   35.20
   2  -6  -6  257.67   36.00
  -2  -6   6  216.58   54.89
   2  -6  -6  227.48   44.10
   2  -6  -6  275.47   33.70
  -2   6   6  271.77   39.20
  -2   6   6  301.47   45.50
  -2   6   6  320.57   35.20
  -1  -6   6  172.18   53.29
   1  -6  -6  192.58   26.00
   1  -6  -6  131.79   36.70
  -1  -6   6  179.18   51.59
  -1  -6   6  171.48   26.80
  -1  -6   6  167.18   29.70
   1  -6  -6  186.68   26.90
  -1   6   6  181.08   27.50
  -1   6   6  156.18   29.30
  -1   6   6  151.78   32.80
   0  -6  -6  226.48   31.10
   0  -6  -6  213.48   41.80
   0  -6   6  216.78   60.59
   0  -6   6  190.18   33.10
   0  -6   6  221.08   31.30
   0  -6   6  186.38   31.40
   0  -6  -6  244.68   30.70
   0   6   6  269.07   32.60
   0   6   6  280.67   38.90
  -1  -6  -6  207.28   28.10
   1  -6   6  179.38   31.90
   1  -6   6  173.88   57.59
  -1  -6  -6  178.88   34.70
   1  -6   6  190.28   30.20
   1  -6   6  235.08   29.90
   1   6   6  199.58   33.50
   1   6   6  205.18   29.20
  -2  -6  -6  120.29   29.20
   2  -6   6  164.98   26.00
   2  -6   6  134.59   38.70
   2  -6   6  156.88   29.60
  -2  -6  -6  153.18   23.80
   2  -6   6  147.99   27.10
   2   6   6  113.99   27.00
   2   6   6  136.59   24.30
   3  -6   6  303.07   47.80
  -3  -6  -6  226.98   34.40
   3  -6   6  380.46   40.40
   3  -6   6  222.58   38.30
   3   6   6  261.97   38.00
   3   6   6  309.37   35.90
   3   6   6  295.07   35.90
  -9   0   7   76.39   15.20
   9   0  -7   48.30   14.00
   9   0  -7   34.10   11.70
   8   0  -7  713.83   79.29
  -8   0   7  751.72   78.89
   8   0  -7  695.43   78.99
  -8   0   7  798.32   78.59
   8   0  -7  671.83   76.49
  -8   0   7  633.34   81.29
   7   0  -7  383.46   48.10
   7   0  -7  409.96   53.99
  -7   0   7  429.36   52.89
   7   0  -7  410.96   51.59
  -7   0   7  418.36   52.69
  -7   0   7  422.96   55.09
  -7   0   7  376.36   56.89
  -7   0   7  414.36   52.39
   6   0  -7  799.02   94.79
  -6   0   7  571.64   87.59
   6   0  -7  883.01   93.79
  -6   0   7  782.72   94.09
  -6   0   7  739.93   93.69
   6   0  -7  854.51   86.99
  -6   0   7  802.32   88.39
   6   0  -7  864.51   88.39
  -6   0   7  736.03   88.79
   6   0  -7  840.22   92.39
   6   0  -7  893.91   89.09
  -5   0   7  380.66   50.99
  -5   0   7  398.36   44.70
   5   0  -7  316.97   49.99
   5   0  -7  258.87   76.69
   5   0  -7  411.46   56.89
  -5   0   7  382.36   46.40
  -5   0   7  379.96   50.19
   5   0  -7  333.67   51.79
   5   0  -7  397.16   52.79
  -5   0   7  402.66   45.60
   4   0  -7  801.02   99.29
  -4   0   7  814.02   90.29
   4   0  -7  998.80  112.49
  -4   0   7  621.24  135.39
   4   0  -7  866.11   97.99
   4   0  -7  860.01   92.29
   4   0  -7  938.61  105.69
   4   0  -7  836.82  107.99
  -4   0   7  873.41   89.49
  -4   0   7  920.51   94.89
  -4   0   7  856.61   93.79
  -4   0   7  892.81   90.29
  -3   0   7  591.74   66.89
   3   0  -7  570.14   74.99
   3   0  -7  528.75   76.19
  -3   0   7  618.44   65.69
   3   0  -7  541.45   81.89
  -3   0   7  632.44   63.89
   3   0  -7  578.24   68.89
   3   0  -7  645.54   73.19
  -3   0   7  617.14   63.79
  -3   0   7  594.84   66.69
  -2   0   7  379.06   63.79
   2   0  -7  371.16   49.20
   2   0  -7  375.66   55.39
   2   0  -7  339.47   47.50
   2   0  -7  283.97   66.89
   2   0  -7  349.47   43.20
  -2   0   7  382.86   41.40
  -2   0   7  238.48   44.90
  -1   0   7 1035.60  195.78
   1   0  -7 1048.20  112.19
  -1   0   7  949.21  121.69
   1   0  -7 1007.40  112.79
   1   0  -7  996.60  108.69
   1   0  -7  981.40  104.99
   1   0  -7  942.41  113.89
   0   0  -7  723.73   79.09
   0   0  -7  770.22   84.69
   0   0  -7  810.12   82.29
   0   0  -7  744.93   87.19
   0   0  -7  762.42   89.79
   0   0   7  721.03   97.49
   0   0   7  775.32  158.88
   0   0  -7  774.02   88.09
   1   0   7  809.92  159.28
  -1   0  -7  841.82   86.29
   1   0   7  734.43   87.89
   1   0   7  802.62  234.68
   1   0   7  774.02   91.59
  -1   0  -7  770.52   93.29
  -1   0  -7  888.61   88.49
  -1   0  -7  855.81   93.59
   1   0   7  797.62  101.79
  -1   0  -7  863.01   90.39
   2   0   7  674.53   74.69
  -2   0  -7  744.83   77.09
   2   0   7  748.43   82.99
   2   0   7  655.83   73.39
   2   0   7  714.73   77.19
   2   0   7  623.24   86.59
   2   0   7  732.03  105.59
   2   0   7  599.44   81.69
   2   0   7  674.03   76.99
  -2   0  -7  745.63   73.89
  -2   0  -7  799.02   86.29
   2   0   7  615.94   93.79
  -3   0  -7  610.84   65.49
   3   0   7  431.76   73.69
   3   0   7  582.24   65.89
  -3   0  -7  590.04   65.09
   3   0   7  607.64   70.99
   3   0   7  583.74   62.69
  -3   0  -7  621.64   75.69
   3   0   7  524.65   83.59
  -3   0  -7  625.94   61.49
   3   0   7  572.34   70.29
  -3   0  -7  450.15   68.89
   3   0   7  471.35   60.29
  -4   0  -7  250.37   36.80
  -4   0  -7  263.17   31.70
  -4   0  -7  252.77   36.00
   4   0   7  259.47   39.50
   4   0   7  183.88   36.40
   4   0   7  138.09   52.19
  -4   0  -7  262.67   42.40
   4   0   7  162.28   48.70
   4   0   7  246.58   32.60
  -4   0  -7  241.28   31.80
   4   0   7  242.98   38.90
  -4   0  -7  226.58   37.20
   4   0   7  186.98   39.70
   5   0   7  259.97   43.40
  -5   0  -7  310.27   44.30
   5   0   7  273.47   39.10
  -5   0  -7  306.27   39.40
  -5   0  -7  293.07   44.50
  -5   0  -7  262.07   38.60
  -5   0  -7  318.57   45.80
  -6   0  -7   49.10   21.30
  -6   0  -7   43.30   15.20
   6   0   7   69.09   19.50
  -6   0  -7   76.89   20.60
  -6   0  -7   57.19   16.20
   6   0   7   40.10   14.80
   6   0   7   94.79   28.50
   6   0   7   71.09   16.70
  -6   0  -7   41.50   13.80
   7   0   7  365.06   44.20
   7   0   7  331.17   47.90
  -7   0  -7  308.87   42.10
   7   0   7  279.07   43.20
  -7   0  -7  365.56   42.50
   7   0   7  329.97   39.10
  -7   0  -7  337.97   42.30
   8   0   7   34.40   13.00
   8   0   7   15.60   10.40
  -8   0  -7   18.10    9.90
  -8   0  -7   29.70   10.40
  -8   0  -7   32.50   11.10
  -9  -1   7  382.26   47.80
   9  -1  -7  434.96   49.20
  -9  -1   7  380.86   49.90
  -9  -1   7  426.56   47.70
  -9  -1   7  418.26   47.00
   9  -1  -7  439.86   48.10
  -9  -1   7  462.55   48.00
   9  -1  -7  440.56   48.50
   9   1  -7  429.86   47.90
   9   1  -7  452.95   49.50
  -9   1   7  378.56   52.99
   9   1  -7  423.06   48.80
  -9   1   7  465.55   48.10
  -9   1   7  429.76   48.90
   8  -1  -7  263.67   36.70
   8  -1  -7  273.97   39.30
  -8  -1   7  274.97   39.00
  -8  -1   7  264.67   42.70
  -8  -1   7  284.87   39.30
  -8  -1   7  269.77   38.20
  -8  -1   7  285.97   38.10
  -8   1   7  323.67   38.80
   8   1  -7  321.27   41.40
   8   1  -7  334.67   39.90
  -8   1   7  292.57   41.30
  -8   1   7  319.67   40.30
   8   1  -7  294.67   37.00
  -7  -1   7  298.37   42.90
  -7  -1   7  275.17   49.60
  -7  -1   7  310.07   44.00
   7  -1  -7  253.57   42.10
  -7  -1   7  309.57   45.10
   7  -1  -7  282.97   40.80
  -7   1   7  383.26   45.20
  -7   1   7  398.26   49.60
  -7   1   7  355.36   46.90
   7   1  -7  365.66   44.80
   7   1  -7  341.07   41.10
   6  -1  -7  714.43   74.49
  -6  -1   7  525.45   74.49
   6  -1  -7  714.03   75.29
  -6  -1   7  601.24   73.09
  -6  -1   7  641.94   73.79
   6  -1  -7  615.94   78.69
  -6  -1   7  665.23   81.79
   6   1  -7  644.34   71.69
   6   1  -7  666.83   78.29
   6   1  -7  593.64   76.99
  -6   1   7  622.14   72.99
   6   1  -7  632.64   80.59
   6   1  -7  683.93   76.09
  -6   1   7  612.34   79.49
   6   1  -7  741.93   74.69
  -6   1   7  688.23   77.09
   5  -1  -7  587.74   68.49
  -5  -1   7  575.74   64.49
   5  -1  -7  631.84   76.29
  -5  -1   7  602.84   70.99
  -5  -1   7  608.54   64.49
  -5  -1   7  656.73  129.79
  -5  -1   7  623.34   66.99
  -5   1   7  529.25   69.89
   5   1  -7  579.24   65.79
   5   1  -7  587.94   74.79
  -5   1   7  595.64   66.49
   5   1  -7  531.55   68.29
   5   1  -7  502.95   64.39
  -5   1   7  552.74   63.79
   4  -1  -7  464.25   78.29
   4  -1  -7  508.55   62.49
  -4  -1   7  540.25  121.29
  -4  -1   7  478.15   56.79
  -4  -1   7  493.95   62.19
  -4  -1   7  458.55   57.39
  -4  -1   7  475.45   59.89
   4  -1  -7  361.06   62.49
   4  -1  -7  431.26   70.79
  -4  -1   7  473.95   58.69
  -4  -1   7  517.75   62.99
   4  -1  -7  474.95   70.69
   4   1  -7  562.74   75.89
  -4   1   7  588.04   59.39
   4   1  -7  708.03   83.09
   4   1  -7  628.14   63.29
   4   1  -7  665.53   64.89
  -4   1   7  578.74   63.09
  -4   1   7  583.64   57.79
   4   1  -7  677.03   74.69
  -3  -1   7  670.23   67.49
   3  -1  -7  729.23   74.39
  -3  -1   7  663.03   68.29
  -3  -1   7  416.76  110.79
   3  -1  -7  638.04   78.49
  -3  -1   7  643.74   63.59
  -3  -1   7  661.13   65.79
  -3  -1   7  663.03   64.69
   3  -1  -7  597.64   84.89
   3  -1  -7  654.13   69.59
   3  -1  -7  533.25   67.19
  -3   1   7  534.85   63.59
   3   1  -7  397.66   74.19
  -3   1   7  597.44   73.39
   3   1  -7  641.44   66.89
  -3   1   7  522.65   62.69
   3   1  -7  528.35   72.39
  -3   1   7  509.95   65.69
  -2  -1   7  471.15   61.29
  -2  -1   7  395.66   48.00
   2  -1  -7  460.15   64.39
   2  -1  -7  399.96   52.99
  -2  -1   7  314.47   52.69
   2  -1  -7  457.15   58.89
   2  -1  -7  389.86   59.49
  -2  -1   7  408.56   52.09
  -2  -1   7  396.36   49.80
  -2   1   7  456.65   51.49
  -2   1   7  494.25  140.09
   2   1  -7  468.25   56.19
  -2   1   7  472.45   56.29
  -2   1   7  515.45   61.79
  -2   1   7  413.76   68.29
   2   1  -7  540.75   61.49
  -2   1   7  460.25   57.19
   2   1  -7  517.25   67.09
  -2   1   7  464.25   49.30
  -1  -1   7 1099.59  123.69
  -1  -1   7 1027.60  120.79
  -1  -1   7 1463.35  145.39
   1  -1  -7 1100.49  129.29
   1  -1  -7 1182.88  126.99
  -1  -1   7 1594.94  188.38
   1  -1  -7 1112.79  131.69
   1  -1  -7 1054.09  135.69
   1  -1  -7 1053.59  122.99
  -1  -1   7 1129.19  134.89
  -1  -1   7 1110.09  121.09
  -1   1   7  957.30  126.29
  -1   1   7 1161.98  158.98
   1   1  -7 1225.88  126.59
   1   1  -7 1198.78  130.09
  -1   1   7 1288.07  211.08
  -1   1   7 1107.09  136.89
  -1   1   7 1223.28  129.19
   1   1  -7 1276.17  126.39
   1   1  -7 1150.18  131.99
   0  -1  -7 1450.45  145.99
   0  -1   7 1564.74  147.59
   0  -1  -7 1565.84  152.38
   0  -1   7 1497.15  161.48
   0  -1   7 1477.75  150.58
   0  -1   7 1509.95  181.98
   0  -1  -7 1582.64  150.48
   0  -1   7 1729.73  152.68
   0  -1  -7 1330.37  155.68
   0  -1  -7 1524.25  155.28
   0  -1   7  944.91  222.68
   0   1   7 1384.76  153.78
   0   1  -7 1380.06  150.18
   0   1  -7 1362.56  149.79
   0   1   7 1315.87  273.87
   0   1  -7 1369.66  152.78
   0   1  -7 1322.07  154.18
   0   1   7 1365.46  170.38
   0   1  -7 1467.35  146.09
   0   1   7 1349.36  151.28
   0   1   7 1335.37  161.38
  -1  -1  -7  577.94   70.09
  -1  -1  -7  579.44   65.69
   1  -1   7  579.04   64.49
  -1  -1  -7  573.04   72.39
  -1  -1  -7  553.24   64.49
   1  -1   7  706.53   94.59
  -1  -1  -7  583.04   73.19
   1  -1   7  610.84   62.69
   1  -1   7  602.34   76.79
   1  -1   7  547.85   68.09
  -1  -1  -7  601.84   67.29
   1  -1   7  574.54   64.59
  -1  -1  -7  634.74   66.69
  -1  -1  -7  600.14   61.89
   1   1   7  528.65   66.99
   1   1   7  522.25   84.39
   1   1   7  532.95   70.39
  -1   1  -7  534.85   61.19
  -1   1  -7  529.15   66.39
   1   1   7  472.65   62.39
   1   1   7  480.25   60.59
   2  -1   7  749.23   75.39
  -2  -1  -7  764.82   76.59
   2  -1   7  734.63   78.79
   2  -1   7  711.13   82.19
   2  -1   7  638.04   78.69
  -2  -1  -7  699.93   71.39
   2  -1   7  646.44  111.59
  -2  -1  -7  743.33   71.89
  -2  -1  -7  754.12   76.09
   2  -1   7  816.12   73.59
   2  -1   7  737.53   90.69
   2   1   7  488.75   75.19
  -2   1  -7  488.35   75.49
   2   1   7  452.45   69.39
  -2   1  -7  488.45   70.19
   3  -1   7   99.29   21.20
   3  -1   7   82.19   30.50
  -3  -1  -7  125.39   29.10
  -3  -1  -7  108.89   19.60
  -3  -1  -7  107.49   20.50
   3  -1   7   68.99   24.40
   3  -1   7   85.69   28.40
  -3  -1  -7   94.99   23.70
   3  -1   7  107.49   22.70
   3  -1   7   87.19   25.70
  -3  -1  -7  112.39   24.20
   3  -1   7  106.89   42.00
  -3  -1  -7  108.99   24.10
   3   1   7   67.39   31.90
  -3   1  -7  110.09   21.10
   3   1   7  111.99   34.60
  -3   1  -7  127.49   31.80
   3   1   7  110.19   27.40
   3   1   7   48.60   22.90
  -3   1  -7  103.99   16.90
   3   1   7   94.49   19.30
   4  -1   7  541.35   63.19
  -4  -1  -7  482.75   65.79
  -4  -1  -7  464.55   56.59
   4  -1   7  544.95   64.39
   4  -1   7  549.05   87.69
  -4  -1  -7  551.64   57.59
  -4  -1  -7  486.05   64.89
   4  -1   7  446.86   62.59
   4  -1   7  532.75   73.49
   4  -1   7  600.94   66.29
  -4  -1  -7  471.65   61.79
   4  -1   7  560.44   58.99
  -4  -1  -7  456.75   60.19
  -4   1  -7  489.05   59.59
   4   1   7  435.66   63.09
   4   1   7  425.96   62.69
  -4   1  -7  527.35   64.19
  -4   1  -7  470.45   59.29
   4   1   7  354.86   70.69
   4   1   7  453.65   58.99
  -4   1  -7  495.55   55.19
   4   1   7  368.26   54.49
  -5  -1  -7   62.19   18.40
   5  -1   7   63.39   20.80
   5  -1   7   78.39   32.20
  -5  -1  -7   60.59   23.10
   5  -1   7   55.69   26.10
   5  -1   7   69.49   25.10
   5  -1   7   76.89   21.60
   5  -1   7   49.60   19.00
  -5  -1  -7   42.20   22.60
  -5  -1  -7   48.90   17.60
  -5  -1  -7   39.80   14.50
  -5   1  -7  115.29   29.80
   5   1   7  136.99   33.50
   5   1   7   84.59   32.90
  -5   1  -7   86.19   26.70
  -5   1  -7   78.29   23.00
  -5   1  -7   82.99   21.00
   5   1   7  109.89   21.80
   5   1   7   72.49   25.80
   6  -1   7  747.93   89.09
   6  -1   7  603.64   76.49
   6  -1   7  788.82   84.39
   6  -1   7  719.63   78.79
  -6  -1  -7  708.13   76.99
   6  -1   7  578.34   80.39
  -6  -1  -7  610.04   79.49
  -6  -1  -7  627.24   81.19
  -6  -1  -7  697.93   77.09
   6  -1   7  760.62   79.29
   6  -1   7  735.23   78.39
  -6  -1  -7  697.83   75.79
  -6   1  -7  690.43   80.39
  -6   1  -7  609.74   81.79
   6   1   7  757.32   84.39
  -6   1  -7  587.94   80.59
   6   1   7  650.83   76.79
  -6   1  -7  635.34   75.59
  -6   1  -7  718.93   75.59
   6   1   7  652.73   75.09
  -6   1  -7  632.34   75.69
  -7  -1  -7  137.59   25.60
   7  -1   7   81.09   21.60
   7  -1   7  130.99   24.50
   7  -1   7  143.09   26.00
  -7  -1  -7  128.59   23.90
  -7  -1  -7  129.49   22.00
   7  -1   7  118.89   24.80
  -7   1  -7  122.79   25.70
  -7   1  -7  105.99   20.80
   7   1   7  111.89   28.40
   7   1   7  106.59   23.90
   7   1   7  115.99   25.40
  -7   1  -7  120.79   24.00
   7   1   7  121.99   22.20
  -7   1  -7  108.69   22.30
   8  -1   7  516.25   51.89
  -8  -1  -7  553.14   50.89
   8  -1   7  447.56   50.09
  -8  -1  -7  518.05   49.90
   8  -1   7  479.35   52.59
   8   1   7  329.27   51.69
  -8   1  -7  355.46   49.30
   8   1   7  423.26   51.89
  -8   1  -7  472.55   49.90
  -8   1  -7  461.45   49.10
   8   1   7  443.76   48.90
  -8   1  -7  361.06   49.50
  -9  -2   7  106.69   23.00
   9  -2  -7  176.48   29.00
  -9  -2   7  206.38   27.10
  -9  -2   7  129.49   21.80
   9  -2  -7  127.09   20.70
   9  -2  -7  149.19   24.60
   9   2  -7  172.48   23.10
  -9   2   7  187.48   25.10
  -9   2   7  155.28   22.30
   9   2  -7  169.48   23.70
  -8  -2   7  434.46   50.59
  -8  -2   7  375.06   58.89
   8  -2  -7  372.66   49.10
   8  -2  -7  411.16   51.79
   8  -2  -7  407.26   50.39
   8  -2  -7  381.96   51.99
  -8  -2   7  387.56   55.19
  -8  -2   7  430.16   51.69
   8   2  -7  460.35   49.70
  -8   2   7  506.95   53.19
  -8   2   7  479.95   49.70
  -8   2   7  501.95   54.69
   8   2  -7  461.85   51.09
  -7  -2   7  306.17   50.99
  -7  -2   7  404.66   58.09
   7  -2  -7  313.77   46.10
   7  -2  -7  304.47   43.00
  -7  -2   7  317.57   44.80
   7  -2  -7  294.77   41.50
  -7  -2   7  300.57   43.70
   7  -2  -7  278.97   41.80
  -7  -2   7  311.57   43.90
   7   2  -7  283.47   39.70
  -7   2   7  276.17   40.90
   7   2  -7  330.37   52.79
  -7   2   7  293.07   46.90
   7   2  -7  269.97   41.80
  -7   2   7  283.87   44.90
   7   2  -7  368.36   43.90
   6  -2  -7  417.06   58.09
  -6  -2   7  586.24   85.49
   6  -2  -7  439.76   56.29
  -6  -2   7  409.76   56.69
  -6  -2   7  429.46   55.29
   6  -2  -7  510.85   57.29
  -6  -2   7  465.15   63.59
  -6  -2   7  328.17   55.99
   6  -2  -7  410.96   56.59
   6   2  -7  457.35   53.49
   6   2  -7  440.76   52.19
  -6   2   7  408.76   60.49
   6   2  -7  452.85   58.19
  -6   2   7  406.56   52.49
   6   2  -7  468.75   56.49
  -6   2   7  415.76   56.49
  -5  -2   7  200.38   29.70
  -5  -2   7  212.68   33.30
  -5  -2   7  208.88   32.60
   5  -2  -7  214.78   36.40
   5  -2  -7  191.38   33.10
  -5  -2   7  216.38   37.10
   5  -2  -7  196.68   39.80
  -5  -2   7  154.58   55.99
   5  -2  -7  198.38   36.30
   5   2  -7  151.68   28.20
   5   2  -7  127.49   39.10
  -4  -2   7  432.46  100.29
   4  -2  -7  449.36   67.99
   4  -2  -7  481.95   60.39
  -4  -2   7  434.26   58.69
  -4  -2   7  477.35   60.39
   4  -2  -7  417.36   70.79
   4  -2  -7  656.33  112.69
  -4  -2   7  516.85   83.39
  -4  -2   7  472.25   57.69
  -4  -2   7  485.35   63.09
  -4   2   7  479.05   64.29
  -4   2   7  656.13   61.39
   4   2  -7  717.63   77.29
   4   2  -7  637.84   60.59
  -4   2   7  658.13   64.79
  -4   2   7  558.64   72.19
   3  -2  -7  350.56   73.39
   3  -2  -7  567.94   61.79
   3  -2  -7  417.26   68.89
  -3  -2   7  565.94   76.69
  -3  -2   7  548.95   61.79
   3  -2  -7  538.75   58.59
   3  -2  -7  433.16   66.49
  -3  -2   7  541.35   57.89
  -3  -2   7  550.54   56.89
  -3  -2   7  520.85   58.89
  -3   2   7  596.44   68.29
   3   2  -7  564.34   66.59
   3   2  -7  454.75   57.09
  -3   2   7  548.45   73.29
  -3   2   7  544.05   58.59
   3   2  -7  625.54   65.19
  -3   2   7  542.35   68.39
   3   2  -7  433.66   72.39
   3   2  -7  444.16   77.49
  -3   2   7  526.65   60.29
   2  -2  -7  324.57   54.79
  -2  -2   7  337.17   40.80
  -2  -2   7  258.87   59.99
  -2  -2   7  330.57   54.99
  -2  -2   7  329.07   38.60
   2  -2  -7  327.47   40.20
   2  -2  -7  312.37   41.10
   2  -2  -7  362.26   51.29
  -2  -2   7  341.27   43.10
   2  -2  -7  390.16   49.50
   2  -2  -7  285.57   45.50
   2   2  -7  505.65   65.59
   2   2  -7  397.86   45.20
  -1  -2   7 1018.00  121.49
   1  -2  -7 1172.08  120.79
   1  -2  -7 1187.68  128.09
  -1  -2   7 1093.59  127.29
   1  -2  -7 1131.59  130.79
  -1  -2   7 1150.38  123.39
   1  -2  -7 1178.68  125.59
  -1  -2   7 1181.98  121.09
  -1  -2   7 1132.59  134.79
  -1  -2   7 1395.56  146.89
   1  -2  -7 1104.09  124.09
   1  -2  -7 1158.98  124.49
  -1  -2   7 1068.99  118.69
  -1   2   7  877.31  140.69
  -1   2   7 1214.28  120.59
   1   2  -7 1218.18  127.99
  -1   2   7 1126.59  125.59
  -1   2   7 1215.38  126.49
   1   2  -7 1154.48  120.49
  -1   2   7 1155.78  122.09
  -1   2   7 1246.18  129.79
   1   2  -7 1224.98  132.49
   1   2  -7 1255.47  122.99
   0  -2   7  393.16   53.79
   0  -2  -7  374.06   51.49
   0  -2  -7  421.06   52.09
   0  -2   7  430.46   52.79
   0  -2   7  393.96   58.49
   0  -2  -7  448.46   56.39
   0  -2  -7  384.36   60.49
   0  -2   7  603.34   73.09
   0  -2  -7  426.06   57.69
   0  -2   7  436.56   65.29
   0  -2  -7  395.66   54.59
   0  -2   7  397.66   54.29
   0   2   7  528.85   52.49
   0   2   7  488.25   53.89
   0   2  -7  541.05   54.69
   0   2   7  562.84   63.19
   0   2   7  574.14   59.79
   0   2   7  510.65   60.09
   0   2   7  519.05   58.79
   0   2  -7  514.25   57.79
   1  -2   7  541.15   75.99
  -1  -2  -7  545.15   72.59
   1  -2   7  533.65   64.89
  -1  -2  -7  557.24   68.69
  -1  -2  -7  497.55   62.09
   1  -2   7  540.45   62.39
  -1  -2  -7  494.85   64.39
  -1  -2  -7  550.04   61.89
   1  -2   7  456.25   76.99
  -1  -2  -7  561.84   66.09
   1  -2   7  490.85   68.39
   1   2   7  546.35   68.09
   1   2   7  654.13   72.99
   1   2   7  503.35   64.09
  -1   2  -7  632.14   59.69
   1   2   7  609.84   61.99
  -1   2  -7  636.74   65.59
   1   2   7  660.53   75.49
   1   2   7  661.63   69.49
   2  -2   7  240.78   52.79
  -2  -2  -7  231.48   36.60
   2  -2   7  263.57   34.60
  -2  -2  -7  250.17   33.30
   2  -2   7  260.27   37.30
  -2  -2  -7  254.47   40.20
  -2  -2  -7  231.98   49.10
   2  -2   7  249.97   39.30
  -2  -2  -7  243.88   43.40
   2  -2   7  214.68   49.00
  -2  -2  -7  265.67   38.10
   2   2   7  292.77   41.10
  -2   2  -7  354.66   41.20
   3  -2   7  667.83   99.79
   3  -2   7  616.34   82.49
   3  -2   7  606.84   80.19
   3  -2   7  579.34   77.49
  -3  -2  -7  475.15   70.59
   3  -2   7  644.14   70.19
  -3  -2  -7  565.94   76.39
  -3  -2  -7  618.24   68.69
   3  -2   7  639.94   73.99
   3   2   7  418.36   72.79
  -3   2  -7  685.13   69.39
   3   2   7  735.03   70.29
   3   2   7  702.13   76.29
  -3   2  -7  710.73   66.69
   4  -2   7  153.48   37.60
   4  -2   7  188.48   46.70
   4  -2   7  210.98   39.90
  -4  -2  -7  148.69   38.50
  -4  -2  -7  193.58   31.30
   4  -2   7  253.57   40.20
   4  -2   7  328.57   79.29
  -4  -2  -7  160.58   33.70
   4  -2   7  187.88   40.70
   4  -2   7  226.08   32.20
  -4   2  -7  205.68   27.50
   4   2   7  202.88   31.60
   4   2   7  140.49   38.70
   4   2   7  227.78   51.99
  -4   2  -7  201.68   31.40
  -4   2  -7  202.28   39.10
   4   2   7  193.78   33.00
   4   2   7  222.08   37.70
  -5  -2  -7  424.36   57.79
   5  -2   7  550.84   59.29
   5  -2   7  380.36   51.69
   5  -2   7  447.26   58.79
  -5  -2  -7  393.66   50.99
  -5  -2  -7  520.85   52.09
   5  -2   7  380.66   54.89
   5   2   7  271.07   48.20
  -5   2  -7  423.16   54.89
  -5   2  -7  389.76   48.30
  -5   2  -7  319.97   55.09
  -5   2  -7  363.26   52.19
   6  -2   7  232.08   36.90
   6  -2   7  186.88   39.10
   6  -2   7  263.17   38.10
  -6  -2  -7  257.67   35.10
  -6  -2  -7  231.38   35.90
   6  -2   7  266.47   38.40
   6  -2   7  246.08   38.60
  -6  -2  -7  223.48   40.80
   6  -2   7  259.67   47.60
  -6   2  -7  220.78   32.40
   6   2   7  220.58   34.30
  -6   2  -7  227.28   37.30
  -6   2  -7  208.38   39.40
   6   2   7  222.48   39.90
  -6   2  -7  224.08   37.80
   6   2   7  231.78   34.90
   7  -2   7  256.17   39.10
   7  -2   7  242.08   46.00
  -7  -2  -7  277.67   37.20
  -7  -2  -7  250.97   40.90
   7  -2   7  270.47   39.40
   7  -2   7  287.17   38.80
  -7  -2  -7  288.57   38.30
   7  -2   7  282.37   39.00
   7   2   7  276.67   41.50
   7   2   7  356.86   39.20
   7   2   7  359.86   39.90
  -7   2  -7  365.36   41.30
  -7   2  -7  329.77   37.30
  -8  -2  -7   21.70    8.30
   8  -2   7    7.40    8.00
  -8   2  -7    3.30    8.40
   8   2   7    9.20    8.60
   8   2   7    4.40    8.50
  -8   2  -7    5.60    5.90
   8   2   7   15.50    9.70
  -8  -3   7  259.27   32.80
  -8  -3   7  250.27   35.90
  -8  -3   7  296.47   40.40
   8  -3  -7  233.28   33.10
   8  -3  -7  236.68   32.90
   8  -3  -7  229.08   30.00
  -8   3   7  245.28   34.90
   8   3  -7  223.68   30.80
  -8   3   7  249.78   33.10
   7  -3  -7  322.17   50.79
  -7  -3   7  517.45  156.48
  -7  -3   7  320.47   62.99
   7  -3  -7  343.47   47.00
   7  -3  -7  352.56   48.20
   7  -3  -7  341.67   50.39
  -7  -3   7  369.96   55.39
  -7  -3   7  369.56   50.29
   7   3  -7  476.15   49.70
  -7   3   7  454.35   54.19
  -7   3   7  412.56   52.39
   7   3  -7  436.76   56.89
   7   3  -7  408.56   46.60
   7   3  -7  407.86   49.99
  -6  -3   7  365.46   72.99
   6  -3  -7  342.67   47.80
   6  -3  -7  312.07   48.10
  -6  -3   7  272.87   52.49
   6  -3  -7  248.38   47.70
  -6  -3   7  222.28   47.00
  -6   3   7  290.67   47.10
  -6   3   7  380.76   54.89
  -6   3   7  348.97   50.79
  -6   3   7  418.66   54.09
   6   3  -7  445.16   51.29
   6   3  -7  442.46   46.00
   6   3  -7  436.06   50.79
  -5  -3   7 1214.48  112.79
  -5  -3   7 1307.37  161.48
  -5  -3   7  814.52  129.89
  -5  -3   7  706.83  113.29
   5  -3  -7 1067.79  109.49
   5  -3  -7 1022.00  109.49
   5  -3  -7 1061.29  106.59
  -5  -3   7 1140.99  106.19
   5  -3  -7  948.81  106.99
  -5   3   7  863.71  104.19
  -5   3   7  938.31  105.69
  -5   3   7  879.51  114.29
   5   3  -7  932.71  105.49
   5   3  -7  870.31  106.69
   5   3  -7  868.11  102.59
  -5   3   7  887.51  108.69
  -4  -3   7  348.27   94.29
  -4  -3   7  438.76   73.89
   4  -3  -7  513.85   67.49
  -4  -3   7  610.34   66.79
   4  -3  -7  561.14   70.49
  -4  -3   7  580.64   63.19
   4  -3  -7  560.24   62.29
  -4  -3   7  577.84   61.79
  -4  -3   7  683.23  109.19
   4  -3  -7  599.54   64.09
  -4  -3   7  673.63   92.29
   4  -3  -7  486.65   74.39
  -4   3   7  568.74   62.79
  -4   3   7  381.16   77.49
  -4   3   7  503.15   72.59
  -4   3   7  573.34   65.29
   4   3  -7  399.16   59.29
  -4   3   7  560.84   62.19
   4   3  -7  566.94   65.59
   4   3  -7  557.04   75.79
   3  -3  -7  277.67   65.39
  -3  -3   7  335.87   83.69
   3  -3  -7  420.56   47.40
   3  -3  -7  471.15   50.79
  -3  -3   7  397.46   46.60
   3  -3  -7  406.26   46.50
  -3  -3   7  336.27   54.39
  -3  -3   7  281.97   69.29
  -3  -3   7  438.36   66.39
  -3  -3   7  436.06   50.69
  -3   3   7  433.06   56.59
  -3   3   7  400.76   46.90
   3   3  -7  342.47   48.50
  -3   3   7  370.36   46.10
  -3   3   7  385.46   48.20
  -3   3   7  418.96   63.39
   2  -3  -7  622.24   79.59
  -2  -3   7  615.64   82.99
  -2  -3   7  737.53  107.79
  -2  -3   7  633.14   70.69
  -2  -3   7  616.34   66.99
   2  -3  -7  599.24   67.89
   2  -3  -7  570.14   66.79
   2  -3  -7  650.63   76.69
   2  -3  -7  606.04   66.59
  -2  -3   7  582.04   88.29
  -2   3   7  556.84   77.39
  -2   3   7  580.04   73.09
  -2   3   7  597.94   67.19
  -2   3   7  558.34   67.79
  -2   3   7  561.94   66.19
  -2   3   7  577.84   94.79
  -1  -3   7  340.17   43.70
   1  -3  -7  303.27   40.30
  -1  -3   7  322.27   40.40
  -1  -3   7  321.37   49.10
  -1  -3   7  326.27   54.49
   1  -3  -7  340.67   47.60
   1  -3  -7  310.37   39.80
  -1  -3   7  321.07   63.09
   1  -3  -7  327.17   40.40
  -1  -3   7  345.17   66.59
   1  -3  -7  329.67   50.89
   1   3  -7  301.37   54.89
   1   3  -7  337.77   49.99
  -1   3   7  328.67   50.19
  -1   3   7  315.27   40.10
  -1   3   7  348.77   40.60
  -1   3   7  349.07   46.80
  -1   3   7  334.07   47.20
  -1   3   7  298.37   52.39
   0  -3   7  453.05   74.89
   0  -3   7  529.65   66.09
   0  -3  -7  505.15   69.29
   0  -3   7  546.95   59.39
   0  -3  -7  468.35   58.29
   0  -3   7  562.74   62.59
   0  -3  -7  547.95   59.29
   0  -3  -7  545.15   64.69
   0  -3  -7  541.45   67.89
   0  -3   7  570.24   82.69
   0  -3  -7  532.85   76.89
   0  -3   7  562.04   75.59
   0   3   7  512.45   68.19
   0   3   7  424.56   75.59
   0   3   7  478.25   64.19
   0   3   7  531.95   65.19
   0   3   7  517.05   58.59
   0   3   7  468.45   57.79
  -1  -3  -7  242.78   32.10
  -1  -3  -7  213.68   42.60
   1  -3   7  240.78   41.10
   1  -3   7  281.07   33.20
   1  -3   7  248.58   34.90
   1  -3   7  340.47   56.79
   1  -3   7  263.57   46.40
   1  -3   7  276.87   36.10
  -1  -3  -7  270.27   33.50
  -1  -3  -7  254.47   41.80
  -1  -3  -7  278.57   38.70
   1   3   7  152.78   36.30
   1   3   7  192.68   32.00
   1   3   7  160.98   31.60
   1   3   7  183.58   36.10
   1   3   7  201.08   40.70
  -2  -3  -7  664.63   73.69
  -2  -3  -7  469.65   73.29
   2  -3   7  597.34   87.69
  -2  -3  -7  593.64   76.59
   2  -3   7  609.74   71.09
   2  -3   7  632.04   87.49
  -2  -3  -7  569.24   67.59
  -2  -3  -7  585.54   67.79
   2  -3   7  613.64   68.69
   2  -3   7  658.43   72.59
   2  -3   7  614.04   77.89
   2   3   7  578.74   75.19
   2   3   7  595.94   78.99
  -2   3  -7  618.44   64.69
   2   3   7  602.94   69.39
   2   3   7  641.44   67.99
   2   3   7  641.64   73.39
  -3  -3  -7  240.28   33.10
   3  -3   7  239.48   33.80
   3  -3   7  253.57   50.89
   3  -3   7  247.88   38.00
   3  -3   7  243.28   41.20
  -3  -3  -7  253.07   34.10
   3  -3   7  246.28   33.70
   3   3   7  174.08   35.00
  -3   3  -7  167.48   29.10
   3   3   7  181.38   31.90
  -3   3  -7  164.28   37.70
  -4  -3  -7 1456.95  167.98
  -4  -3  -7 1796.62  168.98
   4  -3   7 1590.14  167.48
   4  -3   7 1914.31  177.48
  -4  -3  -7 1620.54  162.18
   4  -3   7 1324.97  167.78
   4  -3   7 1963.80  166.98
   4  -3   7 1508.75  163.18
  -4   3  -7 1261.87  158.68
   4   3   7 1346.27  162.58
   4   3   7 1412.76  161.68
  -5  -3  -7   79.59   18.00
   5  -3   7   53.39   23.20
  -5  -3  -7   48.40   20.30
   5  -3   7   42.80   18.10
   5  -3   7   42.80   21.70
   5  -3   7   48.40   24.20
  -5  -3  -7   29.70   15.10
   5  -3   7   50.69   22.10
   5   3   7   40.10   17.40
   5   3   7   75.09   26.20
   5   3   7   94.49   20.70
   6  -3   7  665.93   71.49
   6  -3   7  569.84   70.89
   6  -3   7  736.03   73.59
  -6  -3  -7  707.83   75.19
   6  -3   7  723.53   80.99
  -6  -3  -7  677.53   69.29
  -6  -3  -7  701.73   68.19
   6   3   7  552.44   69.29
   6   3   7  510.05   68.79
   6   3   7  475.85   71.79
  -6   3  -7  573.84   67.49
  -6   3  -7  575.14   71.09
   7  -3   7  113.29   21.80
   7  -3   7  112.39   26.70
   7  -3   7  105.19   21.10
  -7  -3  -7  114.79   24.50
   7  -3   7  109.89   22.50
  -7  -3  -7  108.69   19.30
  -7  -3  -7  111.39   20.50
  -7   3  -7  153.58   23.30
  -7   3  -7  129.79   19.50
   7   3   7  111.99   22.30
   7   3   7  139.09   21.60
   7   3   7  125.09   21.70
  -7  -4   7  144.79   34.90
   7  -4  -7  139.69   25.00
   7  -4  -7  151.88   23.80
  -7  -4   7  135.79   26.00
  -7  -4   7  132.49   46.40
   7   4  -7  151.08   35.50
  -7   4   7  134.39   22.40
  -7   4   7  141.79   25.20
  -7   4   7  136.59   27.40
  -7   4   7  111.29   23.60
   7   4  -7  127.59   20.60
   6  -4  -7  276.37   38.20
  -6  -4   7  231.08   55.69
  -6   4   7  265.67   41.60
  -6   4   7  249.88   42.70
   6   4  -7  296.37   35.20
  -6   4   7  249.28   37.80
  -6   4   7  150.58   38.00
   6   4  -7  268.47   38.90
   5  -4  -7  383.16   59.59
  -5  -4   7  328.57   79.89
  -5  -4   7  601.24  108.89
   5  -4  -7  450.45   58.29
  -5  -4   7  417.26   70.89
  -5  -4   7  366.96   84.39
  -5  -4   7  481.95   61.89
  -5   4   7  492.55   67.89
  -5   4   7  488.05   58.39
  -5   4   7  538.55   60.59
   5   4  -7  467.55   54.49
   5   4  -7  619.94   59.29
   5   4  -7  456.25   58.49
  -5   4   7  472.15   61.79
   4  -4  -7  191.88   37.90
  -4  -4   7  174.78   66.69
   4  -4  -7  162.28   36.20
  -4  -4   7  193.48   50.79
   4  -4  -7  195.18   30.20
  -4  -4   7  212.68   33.60
  -4  -4   7  216.78   49.30
  -4   4   7  271.57   46.60
   4   4  -7  141.19   27.00
  -3  -4   7  245.08   34.20
  -3  -4   7  253.07   52.09
   3  -4  -7  240.88   35.90
   3  -4  -7  132.09   38.10
   3  -4  -7  238.58   31.00
  -3  -4   7  145.89   55.19
   3  -4  -7  239.68   33.40
  -3  -4   7  206.38   40.20
  -3  -4   7  163.38   56.99
  -3   4   7  257.77   43.70
  -3   4   7  219.08   32.10
  -3   4   7  216.88   31.60
  -2  -4   7  102.99   35.50
   2  -4  -7   56.49   35.50
  -2  -4   7   96.59   33.40
  -2  -4   7   97.39   25.80
   2  -4  -7   96.69   21.40
  -2  -4   7  105.29   23.60
   2  -4  -7  120.49   23.20
   2  -4  -7  105.89   23.40
   2  -4  -7   80.49   28.30
  -2   4   7  121.09   21.70
  -2   4   7  130.69   28.50
  -2   4   7  139.09   23.50
   2   4  -7   90.79   22.30
  -2   4   7  183.58   44.30
  -2   4   7  129.39   34.30
  -1  -4   7  453.25   65.69
  -1  -4   7  420.16   56.69
  -1  -4   7  424.36   75.79
   1  -4  -7  422.86   47.90
  -1  -4   7  434.76   75.49
   1  -4  -7  452.15   48.40
   1  -4  -7  431.86   62.49
   1  -4  -7  434.86   56.59
   1  -4  -7  443.96   48.10
  -1  -4   7  407.46   51.99
  -1  -4   7  466.35   51.69
  -1   4   7  316.77   47.00
  -1   4   7  281.37   55.69
  -1   4   7  293.57   45.80
  -1   4   7  302.17   50.79
  -1   4   7  300.77   53.29
   0  -4   7  340.07   64.59
   0  -4   7  373.46   74.29
   0  -4   7  368.36   46.60
   0  -4   7  302.17   50.09
   0  -4  -7  309.87   53.49
   0  -4  -7  354.66   43.60
   0  -4   7  332.17   43.00
   0  -4   7  382.66   60.59
   0  -4  -7  383.46   50.19
   0  -4  -7  360.16   44.30
   0   4   7  340.87   44.20
   0   4   7  350.86   49.10
   0   4   7  317.07   49.80
   0   4   7  335.57   43.20
   0   4   7  332.07   54.39
  -1  -4  -7  830.72  108.99
   1  -4   7  846.82  107.59
   1  -4   7  837.92   97.29
   1  -4   7  805.12   99.09
  -1  -4  -7  887.61   96.89
  -1  -4  -7  868.21   96.99
  -1  -4  -7  947.01  103.59
   1  -4   7  695.13  111.39
   1  -4   7  777.72  102.09
   1  -4   7  846.32   98.99
   1   4   7  902.41  108.69
   1   4   7 1114.89  104.99
   1   4   7 1064.19   97.89
   1   4   7 1064.19   98.29
   1   4   7 1008.00  105.69
   2  -4   7  227.78   35.80
  -2  -4  -7  245.08   37.90
  -2  -4  -7  156.38   40.00
   2  -4   7  170.18   52.69
   2  -4   7  196.48   33.70
   2  -4   7  187.48   29.90
  -2  -4  -7  228.58   31.30
   2  -4   7  129.59   34.60
   2  -4   7  184.58   31.00
  -2  -4  -7  187.98   32.10
   2   4   7  197.28   32.00
   2   4   7  205.28   38.30
   2   4   7  202.18   36.00
   2   4   7  206.18   31.00
  -3  -4  -7  259.67   47.70
   3  -4   7  241.18   41.40
   3  -4   7  323.87   43.00
  -3  -4  -7  298.77   41.20
  -3  -4  -7  336.27   46.80
   3  -4   7  292.57   57.39
  -3  -4  -7  267.57   41.20
   3  -4   7  314.17   48.50
   3   4   7  320.57   44.40
  -3   4  -7  322.57   39.40
   3   4   7  407.06   43.30
   3   4   7  363.86   43.20
   3   4   7  343.37   49.40
   4  -4   7  124.99   37.30
  -4  -4  -7  103.19   22.20
  -4  -4  -7   70.09   19.10
   4  -4   7  121.39   25.90
  -4  -4  -7   83.49   23.90
   4  -4   7   65.69   25.70
   4  -4   7   89.79   22.80
   4   4   7  112.39   26.60
   4   4   7  131.59   24.10
  -4   4  -7   92.69   28.00
   4   4   7   65.59   23.40
   5  -4   7  381.86   50.59
   5  -4   7  399.16   56.39
   5  -4   7  302.87   49.10
  -5  -4  -7  366.66   45.30
   5  -4   7  354.76   46.50
   5   4   7  409.96   50.99
   6  -4   7   98.29   27.90
   6  -4   7  119.69   22.10
  -6  -4  -7   83.09   17.20
   6  -4   7  110.29   19.70
   6  -4   7   74.59   18.30
   6   4   7   49.80   15.70
  -6   4  -7   61.69   18.70
   6   4   7   58.59   15.40
  -6  -5   7  167.68   45.50
   6  -5  -7  248.48   30.30
  -6  -5   7  270.67   45.80
   6  -5  -7  243.48   30.40
   6   5  -7  177.38   32.50
  -6   5   7  158.98   30.70
   6   5  -7  277.17   34.90
  -5  -5   7  282.97   64.49
   5  -5  -7  357.56   49.40
  -5  -5   7  478.65   77.69
  -5  -5   7  466.85   63.19
   5  -5  -7  446.96   51.69
   5   5  -7  485.95   53.79
  -5   5   7  392.26   55.49
  -5   5   7  284.97   48.40
   5   5  -7  423.26   48.50
   4  -5  -7  242.28   32.10
   4  -5  -7  153.18   35.00
  -4  -5   7  202.18   63.49
  -4  -5   7  258.27   48.70
  -4  -5   7  240.48   52.99
  -4   5   7  229.28   32.30
  -4   5   7  155.28   37.70
   4   5  -7  148.19   26.40
  -3  -5   7  427.56   60.29
   3  -5  -7  454.95   61.49
   3  -5  -7  483.65   54.69
   3  -5  -7  493.45   51.39
  -3  -5   7  286.27   74.89
  -3  -5   7  460.95   69.09
  -3   5   7  369.86   59.29
   3   5  -7  313.67   48.90
  -3   5   7  493.35   61.79
  -3   5   7  480.35   51.59
  -2  -5   7  502.75   93.29
   2  -5  -7  512.05   61.49
  -2  -5   7  463.55   73.09
  -2  -5   7  410.46   83.49
   2  -5  -7  551.24   60.39
  -2  -5   7  459.65   64.69
  -2   5   7  624.74   68.99
  -2   5   7  592.14   60.89
  -2   5   7  666.23   74.99
  -1  -5   7  186.98   31.20
   1  -5  -7  232.18   40.40
  -1  -5   7  236.98   54.09
   1  -5  -7  257.57   30.10
  -1  -5   7  213.78   59.29
   1  -5  -7  217.78   29.80
  -1  -5   7  147.19   46.80
  -1   5   7  127.09   27.90
  -1   5   7  133.69   31.60
  -1   5   7  152.18   36.60
   0  -5   7  406.56   78.49
   0  -5   7  421.66   51.69
   0  -5   7  404.26   46.70
   0  -5  -7  452.05   47.30
   0  -5  -7  396.66   54.99
   0   5   7  328.47   49.50
   0   5   7  329.27   51.99
   0   5   7  321.17   46.60
   0   5   7  342.37   46.00
   1  -5   7  199.48   33.70
  -1  -5  -7  256.97   33.60
  -1  -5  -7  266.77   41.10
   1  -5   7  205.98   36.60
   1  -5   7  235.08   32.10
   1   5   7  228.98   34.10
   1   5   7  215.18   38.50
   1   5   7  213.68   33.30
  -2  -5  -7  650.53   68.89
   2  -5   7  601.24   68.49
   2  -5   7  579.04   71.49
  -2  -5  -7  588.94   74.09
   2   5   7  631.24   69.79
   2   5   7  574.54   74.29
   2   5   7  630.14   68.59
  -3  -5  -7  148.49   32.30
  -3  -5  -7  136.59   30.50
   3  -5   7  154.98   42.60
   3  -5   7  166.78   29.40
   3  -5   7  147.99   32.30
  -3  -5  -7  145.99   26.60
   3   5   7  170.58   28.50
   3   5   7  154.88   32.00
   3   5   7  167.18   29.50
  -4  -5  -7  267.47   34.00
   4  -5   7  335.67   39.50
   4   5   7  204.38   32.50
   4   5   7  199.98   35.80
   4   5   7  236.28   32.80
   5  -5   7   58.99   14.70
  -5  -5  -7   75.09   16.00
   5  -5   7   73.29   18.90
  -5  -5  -7   62.19   17.90
   3  -6  -7  312.37   44.90
   3  -6  -7  358.26   43.20
  -3   6   7  421.46   45.40
  -3   6   7  396.46   49.90
   2  -6  -7  218.68   28.00
  -2  -6   7  119.39   30.70
   2  -6  -7  217.98   26.20
  -2  -6   7  184.88   42.70
   2  -6  -7  164.48   35.10
  -2   6   7  139.39   34.40
  -2   6   7  208.58   31.00
  -2   6   7  227.28   28.20
   1  -6  -7  205.68   40.00
   1  -6  -7  282.47   29.10
  -1  -6   7  199.38   31.40
  -1   6   7  168.28   32.50
  -1   6   7  192.38   35.70
  -1   6   7  209.58   28.60
   0  -6  -7  260.47   43.60
   0  -6   7  349.67   60.99
   0  -6   7  292.17   37.90
   0  -6   7  249.97   37.10
   0  -6  -7  282.97   33.30
   0   6   7  232.88   33.10
   0   6   7  240.48   39.00
  -1  -6  -7  260.77   31.50
   1  -6   7  218.48   36.20
   1  -6   7  262.77   33.00
  -1  -6  -7  230.78   38.00
   1   6   7  272.47   32.30
   1   6   7  243.58   36.50
   2  -6   7  277.17   35.60
   2  -6   7  224.68   32.90
  -2  -6  -7  173.18   30.60
  -2  -6  -7  231.28   27.20
   2   6   7  130.39   26.60
   9   0  -8  192.38   24.60
  -9   0   8  177.48   23.10
  -9   0   8  175.28   23.50
   9   0  -8  172.88   25.50
  -9   0   8  176.38   24.40
   8   0  -8  196.98   30.80
  -8   0   8  197.28   29.20
  -8   0   8  195.48   30.70
   8   0  -8  190.68   27.00
   7   0  -8  219.68   34.50
  -7   0   8  201.18   37.70
  -7   0   8  255.47   38.10
  -7   0   8  218.68   35.50
  -7   0   8  192.98   36.50
   7   0  -8  254.97   39.40
  -6   0   8  174.58   38.30
  -6   0   8  227.98   41.20
   6   0  -8  263.07   43.50
   6   0  -8  228.38   34.10
   6   0  -8  218.78   42.40
  -6   0   8  195.08   33.80
  -6   0   8  215.28   35.60
  -5   0   8  230.18   33.70
  -5   0   8  259.87   37.60
   5   0  -8  231.78   38.90
   5   0  -8  231.28   41.40
  -5   0   8  233.78   38.60
  -5   0   8  238.68   33.10
  -5   0   8  231.38   43.40
   5   0  -8  263.17   36.50
   5   0  -8  247.48   46.60
   5   0  -8  234.88   41.50
   5   0  -8  242.38   44.70
   4   0  -8  224.38   44.50
  -4   0   8  323.37   35.00
  -4   0   8  302.67   35.30
   4   0  -8  237.68   44.00
   4   0  -8  214.98   49.30
  -4   0   8  309.47   39.60
  -4   0   8  301.77   39.70
   4   0  -8  307.57   52.59
  -4   0   8  319.37   41.70
   3   0  -8  930.01  112.69
  -3   0   8  971.70   98.69
  -3   0   8  952.80  100.59
  -3   0   8  976.40   96.59
   3   0  -8  875.21  120.19
  -3   0   8  952.40  100.79
   3   0  -8  989.70  106.49
   3   0  -8  758.92  101.79
  -3   0   8  963.30   96.69
   3   0  -8  851.01  108.99
   2   0  -8  174.28   33.50
  -2   0   8  178.08   27.20
   2   0  -8  160.48   27.30
  -2   0   8  173.08   22.90
  -2   0   8  167.68   26.20
   2   0  -8  248.48   51.99
   2   0  -8  144.39   30.80
  -2   0   8  180.78   64.99
  -2   0   8  185.28   26.30
  -2   0   8  186.18   33.80
  -2   0   8  178.08   23.60
   2   0  -8  190.28   35.90
   1   0  -8  558.24   74.19
   1   0  -8  570.94   73.09
  -1   0   8  719.73   78.99
   1   0  -8  575.04   70.49
  -1   0   8  555.34   61.69
  -1   0   8  582.94   64.09
   1   0  -8  557.84   65.49
  -1   0   8  675.53  114.99
  -1   0   8  542.75   65.79
  -1   0   8  550.54   65.49
  -1   0   8  580.94   62.29
   1   0  -8  576.04   62.99
  -1   0   8  535.75   69.69
   0   0  -8  326.27   44.70
   0   0   8  330.67   44.60
   0   0   8  324.07   40.60
   0   0   8  294.87   36.30
   0   0  -8  314.57   37.00
   0   0  -8  300.77   47.80
   0   0  -8  321.47   40.30
   0   0  -8  295.97   45.60
   0   0   8  304.97   40.10
   0   0   8  328.77   38.80
   0   0   8  370.06   57.79
   0   0   8  287.47   86.49
   1   0   8  782.22   84.59
   1   0   8  818.12  109.19
   1   0   8  795.42   93.39
  -1   0  -8  799.02   95.49
   1   0   8  724.73  101.39
   1   0   8  779.02   86.19
   1   0   8  859.21  124.99
  -1   0  -8  906.21   86.29
   1   0   8  730.33   97.49
  -1   0  -8  755.82   92.29
  -1   0  -8  894.51   89.99
   1   0   8  864.21   89.49
   1   0   8  809.62   89.39
   2   0   8   31.50   27.90
   2   0   8    5.70   36.00
   2   0   8   20.80   32.20
  -2   0  -8   34.60   11.80
  -2   0  -8   49.40   14.00
   2   0   8   42.50   13.30
   2   0   8   54.59   23.70
   2   0   8   43.40   11.90
   2   0   8   45.30   26.70
   2   0   8   49.90   17.10
   2   0   8   40.90   18.90
  -2   0  -8   46.30   14.60
  -2   0  -8   56.29   12.80
  -2   0  -8   80.79   39.40
   3   0   8  716.03   87.49
  -3   0  -8  722.33   81.29
   3   0   8  657.83  104.79
   3   0   8  690.73   82.09
  -3   0  -8  769.22   77.69
   3   0   8  723.43   86.89
  -3   0  -8  714.03   81.69
   3   0   8  734.53   87.49
   3   0   8  706.03   78.49
  -3   0  -8  718.93   77.99
   4   0   8  190.08   38.90
   4   0   8  205.18   52.09
  -4   0  -8  269.27   45.00
   4   0   8  187.18   41.80
   4   0   8  300.97   42.00
  -4   0  -8  259.37   33.70
  -4   0  -8  242.28   40.90
   4   0   8  238.78   34.50
   4   0   8  273.07   42.30
  -4   0  -8  248.28   39.00
  -4   0  -8  244.08   34.80
  -4   0  -8  270.47   38.90
  -5   0  -8  339.97   45.80
  -5   0  -8  334.37   51.79
  -5   0  -8  357.96   50.19
  -5   0  -8  428.76   47.40
  -5   0  -8  335.47   51.89
   5   0   8  424.56   52.79
  -6   0  -8   72.49   31.30
  -6   0  -8   67.09   18.40
   6   0   8   70.89   17.80
  -6   0  -8   38.90   14.10
  -6   0  -8   39.50   12.70
  -6   0  -8   42.70   14.80
   6   0   8   38.90   20.90
   6   0   8   70.49   20.20
   6   0   8   75.09   29.90
  -7   0  -8  445.16   49.60
   7   0   8  389.36   54.69
  -7   0  -8  392.96   49.50
   7   0   8  439.36   50.39
  -7   0  -8  477.75   49.80
   7   0   8  446.26   51.99
   9  -1  -8  182.48   24.90
   9  -1  -8  230.58   31.40
  -9  -1   8  255.97   32.30
  -9  -1   8  219.78   24.50
   9   1  -8  165.28   27.30
  -9   1   8  172.08   24.90
  -9   1   8  171.98   24.20
  -9   1   8  177.88   24.50
  -8  -1   8  261.47   31.50
  -8  -1   8  262.67   35.00
  -8  -1   8  276.77   35.20
  -8  -1   8  254.07   37.20
   8  -1  -8  240.78   35.00
   8  -1  -8  234.48   32.00
   8  -1  -8  261.47   33.30
   8   1  -8  222.58   35.10
  -8   1   8  237.28   35.30
   8   1  -8  249.08   34.80
  -8   1   8  243.98   34.00
   8   1  -8  241.08   31.60
  -8   1   8  272.37   34.70
   7  -1  -8  883.11   97.09
  -7  -1   8  889.91   98.19
  -7  -1   8  995.60  101.09
  -7  -1   8  903.51  103.39
  -7  -1   8  927.61   98.69
  -7  -1   8  835.32   95.79
   7   1  -8  891.61   98.59
  -7   1   8  872.11   98.89
   7   1  -8  775.22   93.89
  -7   1   8  815.82   96.99
   7   1  -8  880.51   97.49
   7   1  -8 1032.30  106.09
  -7   1   8  925.81  101.89
  -6  -1   8  540.55   74.39
  -6  -1   8  564.34   66.39
   6  -1  -8  697.33   70.89
  -6  -1   8  477.25   71.49
  -6  -1   8  431.16   68.49
  -6  -1   8  600.44   69.49
  -6   1   8  653.73   70.89
  -6   1   8  615.64   68.59
   6   1  -8  609.24   72.59
  -6   1   8  607.14   75.59
   6   1  -8  554.64   71.69
   6   1  -8  724.43   76.69
   5  -1  -8  323.87   51.69
  -5  -1   8  293.97   33.80
  -5  -1   8  288.97   42.00
  -5  -1   8  324.27   41.50
  -5  -1   8  295.57   36.70
  -5  -1   8  289.87   38.70
   5  -1  -8  303.47   41.70
  -5   1   8  233.78   35.90
   5   1  -8  236.58   37.00
   5   1  -8  185.98   40.50
  -5   1   8  236.78   34.70
  -5   1   8  229.58   41.10
   5   1  -8  253.37   41.80
   5   1  -8  220.28   41.50
   5   1  -8  254.07   47.40
   4  -1  -8  535.15   57.59
  -4  -1   8  543.25   60.59
  -4  -1   8  509.45   54.79
   4  -1  -8  490.15   71.99
  -4  -1   8  514.25   60.99
  -4  -1   8  545.55   58.19
   4  -1  -8  520.55   61.09
   4   1  -8  515.85   59.19
   4   1  -8  456.75   63.59
  -4   1   8  434.66   58.59
  -4   1   8  432.06   56.59
  -4   1   8  429.16   53.59
  -4   1   8  457.65   54.89
   4   1  -8  500.05   71.99
   4   1  -8  410.46   61.19
  -3  -1   8  896.51  210.88
  -3  -1   8  671.73   69.09
   3  -1  -8  704.63   76.29
  -3  -1   8  645.04   68.29
   3  -1  -8  608.14   89.19
   3  -1  -8  567.24   69.09
   3  -1  -8  667.03   65.79
   3  -1  -8  677.53   69.49
   3  -1  -8  692.53   83.09
  -3  -1   8  657.93   64.09
  -3  -1   8  644.04   66.39
  -3   1   8  491.75   62.59
  -3   1   8  538.35   63.89
   3   1  -8  505.75   70.79
  -3   1   8  522.25   66.79
  -3   1   8  515.35   64.89
   3   1  -8  489.45   85.79
   3   1  -8  454.85   67.09
   3   1  -8  452.05   76.39
  -3   1   8  572.94   75.29
   2  -1  -8  965.20  106.49
   2  -1  -8 1016.20  102.89
  -2  -1   8  896.81  102.39
   2  -1  -8  976.10  117.09
  -2  -1   8  903.31   99.29
  -2  -1   8  982.00  104.19
   2  -1  -8  956.90  100.79
  -2  -1   8  963.80  117.09
   2  -1  -8  828.12  108.39
  -2  -1   8  959.50  101.69
   2  -1  -8 1042.70  112.39
   2   1  -8 1075.29  105.49
  -2   1   8  934.61  100.09
   2   1  -8  917.51  102.09
  -2   1   8  993.30  115.89
  -2   1   8  938.81   99.19
  -2   1   8  975.80  108.49
   2   1  -8  985.60  111.99
  -2   1   8  934.31  102.89
  -2   1   8  920.01  101.09
   2   1  -8  933.81  108.19
   2   1  -8  973.00  117.09
  -1  -1   8  258.87   32.40
   1  -1  -8  251.87   29.70
   1  -1  -8  263.37   38.60
  -1  -1   8  264.47   30.50
   1  -1  -8  217.78   39.10
  -1  -1   8  243.58   43.50
  -1  -1   8  140.99   53.79
  -1  -1   8  209.78   49.00
  -1  -1   8  239.08   27.60
   1  -1  -8  230.88   41.60
  -1  -1   8  300.57   69.89
   1  -1  -8  226.98   32.70
  -1  -1   8  247.68   31.30
   1  -1  -8  236.08   29.10
   1   1  -8  175.88   28.00
  -1   1   8  197.18   26.70
   1   1  -8  214.18   38.80
  -1   1   8  133.19   31.60
   1   1  -8  197.88   33.30
  -1   1   8  219.58   40.40
  -1   1   8  200.88   30.60
  -1   1   8  202.28   33.30
  -1   1   8  217.38   28.00
  -1   1   8  149.39   55.59
   1   1  -8  206.88   36.10
  -1   1   8  148.69   63.59
   1   1  -8  209.28   29.10
   0  -1  -8  556.64   68.09
   0  -1  -8  490.55   67.09
   0  -1  -8  516.45   73.09
   0  -1  -8  514.55   63.29
   0  -1  -8  482.95   74.69
   0  -1   8  552.84   66.59
   0  -1  -8  535.25   63.59
   0  -1  -8  572.74   68.59
   0  -1   8  569.74   79.89
   0  -1   8  528.75   72.09
   0  -1  -8  528.05   69.99
   0  -1   8  619.24  103.39
   0  -1   8  593.44   64.89
   0  -1   8  544.45   66.59
   0   1   8  617.14  100.19
   0   1   8  671.63   71.89
   0   1   8  393.36   83.79
   0   1   8  699.53   67.49
   0   1  -8  683.53   71.59
   0   1   8  675.43   76.39
   0   1   8  657.03   63.89
   0   1  -8  743.63   66.19
   0   1  -8  676.93   71.09
   0   1  -8  649.43   89.19
  -1  -1  -8   78.59   22.80
  -1  -1  -8   91.79   23.10
  -1  -1  -8   97.59   22.80
   1  -1   8   66.39   46.30
   1  -1   8   96.49   21.20
  -1  -1  -8   97.79   25.90
   1  -1   8   87.29   24.00
   1  -1   8   94.99   21.70
   1  -1   8   91.69   19.30
  -1  -1  -8   84.29   27.30
   1  -1   8  100.29   36.00
  -1  -1  -8   92.39   17.80
   1  -1   8   42.10   31.30
  -1  -1  -8   71.59   27.00
  -1  -1  -8   87.49   17.60
   1   1   8   52.79   30.20
  -1   1  -8  110.39   16.10
  -1   1  -8  125.99   19.30
   1   1   8  109.39   17.70
   1   1   8  105.09   20.50
  -1   1  -8  125.19   27.00
   1   1   8  117.29   26.30
   1   1   8   44.80   22.50
  -2  -1  -8 1534.65  146.09
   2  -1   8 1452.45  144.79
   2  -1   8 1478.15  147.59
   2  -1   8 1098.49  147.69
   2  -1   8 1524.25  165.18
   2  -1   8 1494.55  145.79
  -2  -1  -8 1422.76  146.39
   2  -1   8 1451.95  179.18
  -2  -1  -8 1445.26  141.59
   2  -1   8 1347.07  152.68
   2  -1   8  934.41  151.58
  -2  -1  -8 1363.56  140.49
   2   1   8 1174.88  159.88
   2   1   8 1360.26  140.19
   2   1   8 1368.46  143.29
   2   1   8 1486.65  150.18
  -2   1  -8 1342.37  139.09
  -2   1  -8 1392.46  142.29
   2   1   8 1174.28  143.99
  -3  -1  -8   77.99   23.90
   3  -1   8   73.19   19.20
   3  -1   8   49.90   27.40
  -3  -1  -8   78.59   22.70
   3  -1   8   19.30   23.10
  -3  -1  -8   66.09   15.80
  -3  -1  -8   41.20   13.10
  -3  -1  -8   98.49   28.90
  -3  -1  -8   67.79   15.90
   3  -1   8   56.99   19.20
   3  -1   8   63.39   26.40
   3  -1   8   41.40   22.10
   3   1   8   41.80   13.50
   3   1   8   55.89   24.00
   3   1   8   50.19   31.80
   3   1   8    7.50   20.20
   3   1   8   32.60   30.80
  -3   1  -8   40.90   11.70
   3   1   8   37.60   20.00
  -3   1  -8   50.09   16.20
  -4  -1  -8  680.73   88.89
   4  -1   8  827.62   87.49
  -4  -1  -8  808.42   85.99
   4  -1   8  882.01   95.19
  -4  -1  -8  678.83   85.29
   4  -1   8  814.32  116.69
  -4  -1  -8  713.83   92.29
   4  -1   8  901.81   94.79
   4  -1   8  769.42   91.49
  -4  -1  -8  675.33   89.89
   4  -1   8  842.92  102.69
  -4   1  -8  793.52   89.19
  -4   1  -8  787.92   89.19
   4   1   8  706.33   92.99
   4   1   8  801.12   94.49
  -4   1  -8  805.12   84.69
  -4   1  -8  858.41   93.39
  -5  -1  -8  108.79   25.40
  -5  -1  -8   43.10   19.60
   5  -1   8   73.39   21.00
  -5  -1  -8   54.89   22.70
   5  -1   8  128.09   27.60
  -5  -1  -8   85.79   20.40
  -5  -1  -8   73.79   19.30
   5  -1   8   66.99   26.40
   5  -1   8  113.89   29.00
  -5   1  -8   83.19   21.20
  -5   1  -8   66.79   22.70
  -5   1  -8   55.79   16.90
   5   1   8  113.99   25.10
   5   1   8   67.49   25.10
  -5   1  -8   50.99   23.00
   5   1   8   76.99   29.30
   5   1   8  126.99   31.30
  -6  -1  -8  479.85   61.19
   6  -1   8  480.95   62.39
  -6  -1  -8  433.36   64.59
   6  -1   8  500.75   62.39
  -6  -1  -8  450.95   59.89
   6  -1   8  395.66   60.29
   6  -1   8  491.05   71.49
   6  -1   8  525.15   67.39
   6   1   8  674.43   70.49
   6   1   8  561.24   62.99
  -6   1  -8  628.14   68.19
   6   1   8  590.24   60.09
  -6   1  -8  542.25   61.59
  -6   1  -8  564.94   61.19
  -6   1  -8  600.34   65.59
   6   1   8  584.64   61.89
   7  -1   8   10.40   12.30
   7  -1   8   17.10   11.40
  -7  -1  -8   18.40   11.30
   7  -1   8   29.40   12.50
   7   1   8    2.20   14.50
   7   1   8   15.70   10.90
  -7   1  -8    6.20    7.50
   7   1   8   11.90   10.90
   7   1   8   13.20   11.00
  -7   1  -8   15.00   11.30
  -7   1  -8    2.60   11.30
   8  -2  -8  272.27   37.80
  -8  -2   8  255.27   39.80
   8  -2  -8  261.77   36.20
  -8  -2   8  274.27   37.00
  -8  -2   8  229.78   37.40
  -8  -2   8  279.17   35.60
  -8   2   8  329.87   40.30
   8   2  -8  336.57   38.80
  -8   2   8  320.47   38.00
  -8   2   8  310.97   35.70
  -8   2   8  311.77   38.00
   8   2  -8  295.57   35.20
   8   2  -8  312.67   37.30
   8   2  -8  374.56   48.40
  -7  -2   8  519.25   62.19
   7  -2  -8  509.55   62.59
   7  -2  -8  472.25   61.69
  -7  -2   8  509.35   62.69
  -7  -2   8  525.15   69.09
  -7  -2   8  532.75   63.79
   7   2  -8  698.33   75.09
   7   2  -8  452.25   58.59
  -7   2   8  561.54   64.69
  -7   2   8  485.35   60.89
  -7   2   8  605.34   68.39
   7   2  -8  536.45   62.39
  -6  -2   8  228.28   45.60
  -6  -2   8  310.57   46.60
   6  -2  -8  358.16   46.70
  -6  -2   8  287.77   51.69
   6  -2  -8  277.77   46.90
  -6  -2   8  228.28   46.50
   6  -2  -8  345.37   47.40
  -6  -2   8  362.56   70.89
   6   2  -8  397.66   43.50
   6   2  -8  390.96   50.09
  -6   2   8  317.67   44.40
   6   2  -8  377.26   50.79
   6   2  -8  435.66   45.30
  -6   2   8  329.87   52.19
  -6   2   8  392.46   49.10
  -5  -2   8  514.35   60.79
  -5  -2   8  460.35   53.89
  -5  -2   8  497.35   58.09
  -5  -2   8  300.97   77.09
  -5  -2   8  459.95   55.99
   5  -2  -8  484.65   62.09
   5  -2  -8  426.06   56.89
   5  -2  -8  430.86   59.69
  -5   2   8  448.56   59.99
  -5   2   8  472.35   53.09
  -5   2   8  439.86   64.99
  -5   2   8  489.35   55.99
   5   2  -8  422.26   56.89
   5   2  -8  463.45   53.69
   4  -2  -8  101.99   36.30
  -4  -2   8  290.77   55.69
  -4  -2   8  121.69   31.80
   4  -2  -8   98.99   42.40
  -4  -2   8  121.69   28.40
  -4   2   8  193.58   29.50
  -4   2   8  216.08   28.80
   4   2  -8  225.28   49.60
  -4   2   8  165.38   40.40
   4   2  -8  213.18   29.50
  -4   2   8  209.68   32.10
  -3  -2   8  528.45   55.69
  -3  -2   8  465.05   95.79
  -3  -2   8  576.74   77.89
  -3  -2   8  494.45   52.79
   3  -2  -8  454.95   66.99
  -3  -2   8  577.24   59.69
   3  -2  -8  425.76   70.39
   3  -2  -8  540.15   55.19
  -3  -2   8  469.45  113.69
   3  -2  -8  560.14   59.09
  -3   2   8  402.46   62.09
   3   2  -8  411.86   54.79
  -3   2   8  406.36   53.49
  -3   2   8  385.36   55.09
  -3   2   8  360.46   70.69
  -2  -2   8  365.16   46.90
   2  -2  -8  382.96   47.80
   2  -2  -8  413.86   59.99
   2  -2  -8  420.96   56.09
  -2  -2   8  435.16   82.59
  -2  -2   8  382.56   50.49
  -2  -2   8  411.16   63.59
   2  -2  -8  371.06   46.80
  -2  -2   8  364.26   45.20
   2  -2  -8  352.26   53.79
  -2  -2   8  360.26   49.20
  -2   2   8  447.96   55.89
  -2   2   8  490.75   72.39
   2   2  -8  426.16   59.39
  -2   2   8  437.46   47.70
  -2   2   8  420.66   49.70
  -2   2   8  444.96   62.59
  -1  -2   8 1114.29  129.49
   1  -2  -8  997.90  127.69
   1  -2  -8 1125.69  120.89
   1  -2  -8 1139.69  118.69
  -1  -2   8 1288.07  145.39
   1  -2  -8 1115.79  117.49
   1  -2  -8 1172.28  113.19
  -1  -2   8 1162.08  116.79
  -1  -2   8 1001.90  114.29
  -1  -2   8 1176.18  113.89
  -1   2   8  953.80  121.29
   1   2  -8  888.01  121.79
  -1   2   8 1000.40  118.19
  -1   2   8 1016.90  112.09
   1   2  -8 1006.70  119.19
  -1   2   8  952.90  113.59
   0  -2   8  695.43   74.19
   0  -2  -8  639.64   77.59
   0  -2  -8  634.04   73.39
   0  -2   8  708.73   88.49
   0  -2  -8  550.34   80.69
   0  -2  -8  689.63   75.69
   0  -2  -8  727.63   73.39
   0  -2  -8  709.73   70.69
   0  -2   8  710.53   98.99
   0  -2   8  691.33   71.29
   0   2   8  570.04   70.79
   0   2   8  556.94   78.69
   0   2   8  493.45   76.59
   0   2   8  577.94   69.29
   0   2  -8  608.54   68.29
   0   2   8  622.44   76.09
   1  -2   8  679.03  110.39
  -1  -2  -8  794.42   99.69
   1  -2   8  820.62   93.39
  -1  -2  -8  788.42   92.19
  -1  -2  -8  735.93   94.99
  -1  -2  -8  846.42   97.09
   1  -2   8  806.52   96.09
   1  -2   8  799.12  109.39
   1  -2   8  777.22  128.39
  -1   2  -8  975.10   91.99
   1   2   8 1017.80  105.79
   1   2   8  983.20  110.49
   1   2   8  959.90   94.99
   1   2   8 1094.59  102.59
   1   2   8  796.62  100.19
   1   2   8 1044.70   93.79
   2  -2   8  227.88   35.80
   2  -2   8  163.98   42.00
   2  -2   8  212.68   47.50
  -2  -2  -8  196.28   32.60
   2  -2   8  217.98   32.90
   2  -2   8  280.47   63.79
  -2  -2  -8  231.78   41.10
   2  -2   8  233.28   31.70
  -2  -2  -8  205.38   29.20
   2   2   8  134.29   33.90
   2   2   8  127.69   27.60
   3  -2   8  578.04   79.29
   3  -2   8  548.85   83.99
   3  -2   8  554.04   73.89
   3  -2   8  605.24   70.69
   3  -2   8  562.14   82.09
   3  -2   8  796.92  109.09
  -3  -2  -8  580.64   69.29
  -3  -2  -8  552.54   79.39
   3   2   8  664.83   70.09
  -3   2  -8  679.33   70.89
   3   2   8  680.73   77.59
  -3   2  -8  660.73   67.09
   4  -2   8   50.79   18.90
   4  -2   8   49.50   27.30
   4  -2   8   87.89   29.00
  -4  -2  -8   56.69   15.90
   4  -2   8  101.39   28.90
  -4  -2  -8   59.39   19.70
  -4  -2  -8   45.20   23.50
   4  -2   8   61.49   26.60
   4   2   8   26.20   17.80
  -4   2  -8   31.90   12.10
   4   2   8   26.10   21.40
  -4   2  -8   37.10   23.40
  -4   2  -8   39.30   16.60
   4   2   8   24.50   14.10
   4   2   8   48.70   32.60
   5  -2   8  289.87   40.60
  -5  -2  -8  267.17   39.00
   5  -2   8  325.57   46.70
  -5   2  -8  264.47   42.70
  -5   2  -8  267.07   36.40
  -5   2  -8  218.88   43.60
  -5   2  -8  311.47   42.00
  -6  -2  -8  108.89   20.60
   6  -2   8   81.89   22.00
   6  -2   8   83.89   26.50
  -6  -2  -8   57.79   17.00
   6  -2   8   63.99   18.90
   6  -2   8   93.99   22.80
  -6  -2  -8   68.29   22.70
   6   2   8  118.49   21.70
  -6   2  -8  135.89   21.10
   6   2   8  125.59   27.20
   6   2   8  110.49   21.50
   7  -2   8  269.67   37.00
  -7  -2  -8  269.57   35.30
   7  -2   8  222.28   35.60
   7   2   8  316.37   37.40
   7   2   8  247.08   38.00
   7   2   8  311.77   35.00
  -7   2  -8  346.57   38.10
   7   2   8  315.57   36.40
  -7   2  -8  353.56   35.00
  -8  -3   8  232.28   31.60
   8  -3  -8  260.37   29.60
  -8   3   8  219.18   30.30
  -8   3   8  192.28   28.50
   8   3  -8  232.78   29.50
  -7  -3   8  382.26   59.99
   7  -3  -8  442.86   49.10
  -7  -3   8  460.65   54.29
   7  -3  -8  378.26   49.50
   7  -3  -8  440.66   47.30
   7   3  -8  433.46   57.59
  -7   3   8  341.77   48.50
  -7   3   8  385.76   52.19
   7   3  -8  399.46   48.60
   7   3  -8  291.77   44.00
  -6  -3   8  328.27   64.79
   6  -3  -8  187.28   39.90
  -6  -3   8  202.38   43.30
   6  -3  -8  259.77   41.50
   6  -3  -8  316.57   42.60
  -6   3   8  305.67   43.80
   6   3  -8  333.77   38.30
   6   3  -8  296.67   43.20
  -6   3   8  291.57   47.80
  -6   3   8  219.98   41.10
   6   3  -8  298.07   35.30
  -5  -3   8  599.04   92.59
   5  -3  -8  523.55   64.99
  -5  -3   8  564.44   65.69
   5  -3  -8  566.24   64.09
  -5  -3   8  496.75   60.99
  -5  -3   8  384.36   82.79
   5  -3  -8  442.06   61.09
   5  -3  -8  560.74   60.79
  -5   3   8  423.36   67.09
  -5   3   8  448.46   63.79
   5   3  -8  430.16   55.99
   5   3  -8  471.15   59.79
  -5   3   8  471.25   59.49
   4  -3  -8  409.66   52.29
   4  -3  -8  419.46   61.39
  -4  -3   8  465.05   78.19
   4  -3  -8  390.66   50.79
  -4  -3   8  424.26   90.09
  -4  -3   8  423.66   54.99
  -4  -3   8  435.56   49.50
  -4  -3   8  424.36   52.29
   4  -3  -8  389.36   57.09
   4   3  -8  437.56   50.39
   4   3  -8  448.06   56.79
  -4   3   8  366.66   61.69
  -4   3   8  445.96   54.99
  -4   3   8  436.06   51.69
   3  -3  -8  510.25   52.59
  -3  -3   8  529.75   52.69
   3  -3  -8  569.94   56.59
   3  -3  -8  297.77   59.89
  -3  -3   8  287.47   94.59
  -3  -3   8  404.56   91.39
  -3  -3   8  548.65   75.39
   3  -3  -8  475.85   51.99
  -3  -3   8  526.65   56.19
   3  -3  -8  277.47   67.69
  -3   3   8  400.96   52.59
  -3   3   8  388.06   68.99
  -3   3   8  432.86   60.79
   3   3  -8  376.66   50.19
  -3   3   8  397.86   50.69
   3   3  -8  386.36   55.59
   2  -3  -8 1063.19  110.09
  -2  -3   8 1128.49  114.49
  -2  -3   8 1097.09  111.39
   2  -3  -8 1048.90  110.99
  -2  -3   8 1102.59  129.39
   2  -3  -8 1110.79  111.29
  -2  -3   8 1187.08  150.78
   2  -3  -8 1190.28  121.39
  -2  -3   8  702.23  137.59
   2  -3  -8 1065.59  124.59
   2   3  -8  805.32  111.29
  -2   3   8 1042.10  111.89
  -2   3   8 1086.59  110.69
   2   3  -8 1012.90  123.39
  -2   3   8  972.10  122.49
  -2   3   8 1036.30  117.59
  -1  -3   8  258.57   51.49
  -1  -3   8  333.57   39.50
   1  -3  -8  331.27   46.00
   1  -3  -8  302.37   38.60
  -1  -3   8  285.47   63.89
   1  -3  -8  291.47   50.29
  -1  -3   8  311.67   55.79
  -1  -3   8  326.17   42.40
  -1   3   8  312.07   45.70
  -1   3   8  288.57   40.00
  -1   3   8  313.97   39.80
  -1   3   8  295.27   49.00
  -1   3   8  283.17   49.70
   0  -3  -8  341.67   56.09
   0  -3  -8  365.16   60.59
   0  -3   8  340.37   69.89
   0  -3  -8  405.56   49.00
   0  -3  -8  395.66   53.79
   0  -3   8  385.86   64.49
   0  -3   8  333.17   72.19
   0  -3   8  418.46   52.19
   0  -3   8  406.06   49.10
   0  -3   8  345.57   59.09
   0   3   8  501.55   56.59
   0   3   8  435.76   57.49
   0   3   8  445.96   60.49
   0   3   8  492.65   49.99
   1  -3   8  424.26   92.89
   1  -3   8  557.64   64.59
  -1  -3  -8  538.65   61.69
  -1  -3  -8  492.55   70.19
  -1  -3  -8  561.14   66.59
   1  -3   8  538.05   61.59
   1  -3   8  468.35   81.39
   1   3   8  484.85   67.49
   1   3   8  610.24   69.09
   1   3   8  588.24   61.69
   1   3   8  570.64   74.09
   2  -3   8  650.33   70.59
   2  -3   8  645.64   86.69
  -2  -3  -8  461.05   71.79
  -2  -3  -8  625.54   65.99
   2  -3   8  626.14   69.99
   2  -3   8  612.14   94.39
   2  -3   8  616.04   67.09
  -2  -3  -8  641.34   71.19
   2   3   8  413.26   69.79
   2   3   8  621.94   72.59
  -2   3  -8  552.94   62.89
   2   3   8  554.04   65.09
   2   3   8  431.76   77.89
  -3  -3  -8   37.80   22.30
   3  -3   8   67.79   25.00
  -3  -3  -8   52.79   16.00
   3  -3   8   56.49   22.10
   3  -3   8   52.19   26.80
   3  -3   8   52.49   17.50
   3   3   8   82.09   27.10
  -4  -3  -8  259.07   39.50
   4  -3   8  285.27   40.50
   4  -3   8  322.37   46.80
   4  -3   8  348.97   53.69
   4  -3   8  249.18   47.90
  -4  -3  -8  274.27   47.40
  -4   3  -8  227.38   39.60
   4   3   8  237.38   45.30
   4   3   8  350.06   58.89
   4   3   8  347.27   40.20
  -4   3  -8  302.87   36.40
  -5  -3  -8  165.48   30.00
   5  -3   8  242.48   37.00
  -5  -3  -8  240.78   39.10
   5  -3   8  231.98   43.30
  -5  -3  -8  219.28   30.90
   5  -3   8  165.98   31.50
   5  -3   8  148.69   33.20
  -5   3  -8  188.98   34.30
   5   3   8  191.28   29.20
   5   3   8  179.88   35.50
  -5   3  -8  176.88   27.40
   6  -3   8  583.24   66.59
  -6  -3  -8  590.74   64.39
  -6  -3  -8  601.94   63.89
   6  -3   8  628.54   73.89
  -6  -3  -8  622.24   69.29
   6   3   8  531.65   64.49
  -6   3  -8  594.94   67.29
   7  -4  -8  138.79   25.00
   7  -4  -8  213.68   30.70
  -7  -4   8  132.79   33.50
  -7  -4   8  172.18   42.00
  -7   4   8  217.18   38.20
   7   4  -8  208.68   34.90
   6  -4  -8  188.58   35.40
  -6  -4   8  266.07   52.19
  -6  -4   8  183.88   36.70
   6  -4  -8  306.27   36.90
  -6   4   8  255.17   36.70
   6   4  -8  258.47   37.30
  -6   4   8  216.88   36.10
  -6   4   8  263.17   40.00
   6   4  -8  254.87   31.40
  -5  -4   8  423.66   55.09
   5  -4  -8  392.86   50.99
  -5  -4   8  293.77   71.09
   5  -4  -8  361.96   53.99
  -5  -4   8  275.67   71.89
   5   4  -8  455.85   47.50
  -5   4   8  445.26   55.39
  -5   4   8  332.17   49.99
  -5   4   8  420.56   58.59
   5   4  -8  493.95   51.19
  -5   4   8  482.65   53.69
  -4  -4   8  332.07   65.39
   4  -4  -8  330.67   43.70
  -4  -4   8  203.98   57.69
  -4  -4   8  360.66   46.70
   4  -4  -8  327.07   49.10
   4  -4  -8  319.27   45.10
  -4  -4   8  287.67   76.89
  -4  -4   8  468.65  101.19
   4  -4  -8  338.87   50.19
   4   4  -8  333.27   52.99
  -4   4   8  411.76   57.69
   3  -4  -8  939.11   99.59
   3  -4  -8  888.41   98.29
   3  -4  -8  945.41  100.89
  -3  -4   8  877.81  116.79
  -3  -4   8  725.83  134.09
  -3  -4   8  932.81  101.39
   3   4  -8  918.71  101.39
  -3   4   8 1036.90  110.19
  -3   4   8  915.71   97.69
  -3   4   8  955.30   98.79
   2  -4  -8  207.38   31.30
  -2  -4   8  212.78   47.10
   2  -4  -8  216.08   30.80
   2  -4  -8  194.28   31.60
  -2  -4   8  207.38   33.20
  -2  -4   8  163.58   57.59
   2  -4  -8  191.98   42.60
  -2   4   8  250.07   31.20
  -2   4   8  288.77   41.30
   2   4  -8  166.28   33.50
  -2   4   8  241.08   32.10
  -2   4   8  206.58   43.90
   1  -4  -8  539.55   61.49
  -1  -4   8  570.74   78.69
  -1  -4   8  565.14   61.79
  -1  -4   8  455.45   91.39
  -1  -4   8  575.04   64.99
   1  -4  -8  551.24   61.79
  -1  -4   8  529.15   88.59
   1  -4  -8  611.04   71.79
  -1  -4   8  638.74   84.49
  -1   4   8  500.85   70.79
  -1   4   8  519.25   61.49
  -1   4   8  469.95   60.49
  -1   4   8  508.75   67.19
   0  -4   8   97.19   20.60
   0  -4  -8  110.99   27.40
   0  -4   8   98.39   43.30
   0  -4  -8  104.59   19.30
   0  -4   8  101.69   34.80
   0  -4   8  102.69   23.50
   0  -4  -8  124.79   22.40
   0   4   8   75.89   18.60
   0   4   8   79.59   24.40
   0   4   8   78.09   19.90
   0   4   8   56.69   24.20
  -1  -4  -8  375.76   51.69
   1  -4   8  360.26   73.59
  -1  -4  -8  377.86   47.50
   1  -4   8  363.56   49.80
  -1  -4  -8  274.37   55.59
  -1  -4  -8  367.56   47.60
   1  -4   8  357.16   47.00
   1  -4   8  306.77   66.59
   1   4   8  430.36   49.10
   1   4   8  488.55   55.19
   1   4   8  472.15   49.10
   1   4   8  391.16   54.49
   2  -4   8  102.09   37.00
  -2  -4  -8  170.58   32.10
   2  -4   8  130.79   29.10
   2  -4   8  135.49   26.00
  -2  -4  -8  165.08   27.70
  -2  -4  -8  124.79   29.60
   2  -4   8  167.18   30.80
  -2  -4  -8  130.89   26.50
   2   4   8  123.69   28.50
   2   4   8   71.79   25.40
   2   4   8  131.69   26.00
   3  -4   8  433.36   58.49
  -3  -4  -8  446.96   54.09
  -3  -4  -8  518.65   64.99
   3  -4   8  384.56   53.69
   3  -4   8  507.75   70.39
   3  -4   8  561.84   62.99
  -3  -4  -8  451.75   60.19
  -3  -4  -8  489.35   53.99
   3   4   8  300.07   57.19
   3   4   8  427.36   53.49
  -4  -4  -8  112.59   24.80
  -4  -4  -8  154.18   30.30
   4  -4   8  109.59   28.50
  -4  -4  -8  115.89   24.10
   4  -4   8  114.39   25.00
   4  -4   8  158.18   38.00
  -4   4  -8  159.08   21.40
   4   4   8  125.59   24.50
  -5  -4  -8  344.67   49.00
  -5  -4  -8  468.45   53.89
  -5  -4  -8  443.56   49.20
   5  -4   8  458.15   52.79
   5  -4   8  419.46   50.39
   5  -4   8  471.25   58.29
   5   4   8  402.16   52.69
   5  -5  -8  174.08   28.20
  -5  -5   8  119.59   37.20
  -5  -5   8  144.69   40.10
  -5   5   8  189.18   31.50
   5   5  -8  174.38   25.40
  -4  -5   8   87.59   34.70
   4  -5  -8  197.48   28.80
  -4  -5   8  176.58   44.30
   4  -5  -8  116.09   28.50
   4  -5  -8  159.48   32.10
  -4  -5   8  183.78   53.89
  -4   5   8  135.19   33.80
  -4   5   8  250.27   32.30
  -4   5   8  230.58   29.30
  -3  -5   8  198.98   46.70
   3  -5  -8  286.77   46.20
   3  -5  -8  338.47   38.90
  -3  -5   8  325.27   54.19
   3  -5  -8  313.17   40.60
  -3   5   8  302.07   38.60
  -3   5   8  309.07   47.40
  -3   5   8  296.17   39.40
  -2  -5   8  320.47   67.19
  -2  -5   8  340.97   53.89
   2  -5  -8  368.26   40.50
   2  -5  -8  345.67   40.90
   2  -5  -8  200.38   48.20
  -2   5   8  349.47   40.50
  -2   5   8  265.57   49.40
  -2   5   8  329.87   41.00
  -2   5   8  342.77   46.40
   1  -5  -8  189.78   28.10
  -1  -5   8  187.78   40.10
   1  -5  -8  197.38   39.90
  -1  -5   8  166.38   44.40
  -1   5   8  212.28   33.50
  -1   5   8  198.58   28.60
  -1   5   8  205.48   29.40
  -1   5   8  183.78   38.40
   0  -5  -8  300.77   47.50
   0  -5  -8  311.37   41.80
   0   5   8  348.57   41.90
   0   5   8  376.56   43.60
   0   5   8  350.56   49.50
   0   5   8  362.86   46.30
  -1  -5  -8  172.88   28.20
  -1  -5  -8  150.98   32.60
   1   5   8  202.68   28.40
   1   5   8  179.28   33.60
   1   5   8  218.68   29.60
  -2  -5  -8  502.45   49.70
   2  -5   8  453.15   51.69
  -2  -5  -8  438.46   53.49
   2   5   8  319.47   51.99
   2   5   8  328.17   54.39
   2   5   8  415.46   49.10
   3  -5   8   27.90   19.20
  -3  -5  -8   31.20   13.80
  -3  -5  -8   60.29   16.30
  -3  -5  -8   56.59   16.60
   3  -5   8   61.89   21.70
   3   5   8   31.70   18.20
   3   5   8   49.99   14.30
   4  -5   8  485.25   60.79
  -4  -5  -8  379.36   53.89
   4  -5   8  530.85   63.39
  -8   0   9  273.17   37.40
   8   0  -9  329.37   37.70
   8   0  -9  305.47   38.40
  -8   0   9  287.67   35.20
  -8   0   9  338.17   38.70
  -7   0   9  438.76   53.39
  -7   0   9  432.16   53.99
  -7   0   9  419.56   50.89
  -7   0   9  460.75   55.89
   7   0  -9  402.66   51.69
  -6   0   9   89.29   23.00
  -6   0   9   78.29   20.80
  -6   0   9  112.59   31.10
  -6   0   9  105.29   30.80
   6   0  -9  120.19   25.30
   5   0  -9 1111.89  117.29
   5   0  -9 1165.88  125.89
  -5   0   9 1087.39  113.89
   5   0  -9 1055.19  118.39
  -5   0   9  955.10  120.89
  -5   0   9 1099.19  114.69
  -5   0   9 1147.79  117.79
  -5   0   9 1042.10  119.69
  -4   0   9  116.19   25.70
   4   0  -9  112.49   23.50
   4   0  -9   85.49   27.20
  -4   0   9  120.69   22.00
  -4   0   9  123.29   27.70
   4   0  -9  138.69   29.00
   4   0  -9  116.59   30.80
   4   0  -9   94.39   38.60
  -4   0   9  126.19   20.20
  -4   0   9  128.29   25.50
  -3   0   9 1241.68  123.59
   3   0  -9 1263.17  131.49
   3   0  -9 1061.99  125.19
  -3   0   9 1175.28  125.49
   3   0  -9 1137.29  121.99
   3   0  -9 1146.59  137.99
  -3   0   9 1195.98  121.19
  -3   0   9 1155.18  125.09
  -3   0   9 1152.48  120.19
   3   0  -9 1157.58  125.99
  -2   0   9  425.66   53.59
  -2   0   9  453.15   64.29
   2   0  -9  444.96   55.79
  -2   0   9  479.05   53.09
   2   0  -9  435.66   51.29
  -2   0   9  469.45   50.59
   2   0  -9  487.35   65.09
   2   0  -9  477.95   53.39
  -2   0   9  467.25  122.69
  -2   0   9  403.66   48.90
  -2   0   9  421.96   53.99
  -1   0   9  750.22   89.69
  -1   0   9  745.03   83.29
  -1   0   9  718.43   78.39
   1   0  -9  804.02   81.59
  -1   0   9  543.25  107.19
  -1   0   9  704.43   82.59
  -1   0   9  788.12   81.29
   1   0  -9  694.83   87.99
  -1   0   9  802.72  101.69
   1   0  -9  759.22   80.19
  -1   0   9  910.51  132.69
   1   0  -9  717.13   83.29
   0   0  -9  305.47   39.90
   0   0   9  333.27   83.89
   0   0   9  207.18   60.09
   0   0   9  290.07   61.19
   0   0   9  279.27   38.80
   0   0  -9  293.47   35.00
   0   0   9  270.47   42.90
   0   0   9  285.07   36.60
   0   0   9  296.47   40.00
   0   0  -9  273.87   44.30
   1   0   9 1209.38  129.09
  -1   0  -9 1301.27  125.29
   1   0   9 1109.49  132.59
   1   0   9 1220.18  150.68
  -1   0  -9 1246.78  129.39
   1   0   9 1199.28  125.39
   1   0   9 1287.07  129.39
   1   0   9 1314.07  166.68
  -1   0  -9 1195.28  129.09
   1   0   9  897.31  138.99
  -2   0  -9    6.00    8.20
  -2   0  -9    5.20    8.00
   2   0   9    8.20   15.90
  -2   0  -9    5.20   11.40
   2   0   9   -2.40   19.40
   2   0   9   10.60   14.80
  -2   0  -9    6.70   10.00
   2   0   9  -16.00   38.00
   2   0   9    4.10   21.80
   2   0   9    8.10   11.00
   3   0   9  404.66   58.89
   3   0   9  433.86   58.29
[truncated: 63,789 more chars]
