# Supplementary material for: 7-Iodo-5-aza-7-deazaguanine ribonucleoside: crystal structure, physical properties, base-pair stability and functionalization
Source: Acta Crystallogr C Struct Chem. 2020 Apr 29;76(Pt 5):513–23. doi: 10.1107/S2053229620004684 (PMC7199197; doi:10.1107/S2053229620004684)
Supplement: Supplementary file 2 [file c-76-00513-Isup2.hkl]

data_I                                                                          
_shelx_title ' dan9471.res in P2(1)'                                            
_shelx_refln_list_code          4                                               
_shelx_F_calc_maximum      162.44                                               
_exptl_crystal_F_000       400.00                                               
_reflns_d_resolution_high  0.8380                                               
                                                                                
loop_                                                                           
 _space_group_symop_operation_xyz                                               
 'x, y, z'                                                                      
 '-x, y+1/2, -z'                                                                
                                                                                
_cell_length_a     9.1086                                                       
_cell_length_b     6.3149                                                       
_cell_length_c    11.0428                                                       
_cell_angle_alpha  90.000                                                       
_cell_angle_beta   95.585                                                       
_cell_angle_gamma  90.000                                                       
                                                                                
_shelx_F_squared_multiplier     1.000                                           
                                                                                
loop_                                                                           
 _refln_index_h                                                                 
 _refln_index_k                                                                 
 _refln_index_l                                                                 
 _refln_F_squared_calc                                                          
 _refln_F_squared_meas                                                          
 _refln_F_squared_sigma                                                         
 _refln_observed_status                                                         
   1  -7   0       2070.62       2364.60       123.86 o                         
   3  -7   0       1617.67       1454.68       104.57 o                         
   0  -6   0       2421.00       2745.99       127.84 o                         
   1  -6   0         50.50         60.06        13.96 o                         
   2  -6   0       1584.79       1782.86        80.66 o                         
   3  -6   0         58.45         52.32        23.56 o                         
   4  -6   0       2349.40       2287.90       100.53 o                         
   5  -6   0         46.02          7.33        20.25 o                         
   6  -6   0       1147.22       1182.89        77.51 o                         
   1  -5   0       4968.86       5128.06       140.22 o                         
   2  -5   0        110.72        118.61        13.83 o                         
   3  -5   0       2375.32       2545.11       104.61 o                         
   4  -5   0        352.30        344.48        24.88 o                         
   5  -5   0       2004.50       1945.96        74.61 o                         
   6  -5   0        353.54        355.09        32.73 o                         
   7  -5   0       1379.25       1372.11        76.28 o                         
   8  -5   0        285.02        247.27        37.53 o                         
   0  -4   0       2462.65       2692.75       202.48 o                         
   1  -4   0        135.44        134.43        29.60 o                         
   2  -4   0       1975.82       1876.86        62.04 o                         
   3  -4   0         40.21        313.79        66.62 o                         
   4  -4   0       3475.00       3367.24       116.88 o                         
   5  -4   0        308.54        289.07        21.38 o                         
   6  -4   0       2217.40       2145.06        83.20 o                         
   7  -4   0         12.88         13.64        14.88 o                         
   8  -4   0       2182.93       2271.76        93.23 o                         
   9  -4   0        168.52        164.67        17.48 o                         
   1  -3   0       4550.00       4899.64       278.22 o                         
   2  -3   0        793.23        917.15        53.67 o                         
   3  -3   0       3283.12       3373.69       178.96 o                         
   4  -3   0        425.89        312.34        56.90 o                         
   5  -3   0       4097.11       3662.06       115.76 o                         
   6  -3   0        246.24        224.18        19.92 o                         
   7  -3   0       1851.62       1959.22        90.61 o                         
   8  -3   0        179.44        179.76        18.29 o                         
   9  -3   0       1188.91       1198.65        51.27 o                         
   0  -2   0      11255.19      12711.07       630.41 o                         
   1  -2   0        309.61        320.05        23.38 o                         
   2  -2   0       7843.62       8193.68       455.48 o                         
   3  -2   0         45.19         61.67        17.77 o                         
   4  -2   0       7779.49       8183.40       409.16 o                         
   5  -2   0       1353.08       1524.00       106.57 o                         
   6  -2   0       2251.38       2207.31        87.65 o                         
   7  -2   0        373.21        388.02        26.52 o                         
   8  -2   0       1484.18       1531.11        62.50 o                         
   9  -2   0        671.37        738.40        41.61 o                         
  10  -2   0       1242.45       1251.61        63.82 o                         
   1  -1   0       1986.55       2089.62       128.50 o                         
   2  -1   0        293.26        277.00        24.68 o                         
   3  -1   0       5127.96       4848.30       216.92 o                         
   4  -1   0        563.44        537.90        81.09 o                         
   5  -1   0       5357.76       5787.46       323.37 o                         
   6  -1   0        146.15        158.31        13.81 o                         
   7  -1   0       4983.93       5018.71       156.99 o                         
   8  -1   0         65.26         64.84        13.82 o                         
   9  -1   0       1217.70       1285.50        57.42 o                         
  10  -1   0         36.16         38.78        14.21 o                         
   1   0   0        792.96        616.23        37.16 o                         
   2   0   0      10628.73      10640.13       624.33 o                         
   3   0   0        302.10        340.03        33.98 o                         
   4   0   0       3740.84       3663.84       176.78 o                         
   5   0   0        985.11       1108.72        89.85 o                         
   6   0   0       3605.05       3511.22       155.98 o                         
   7   0   0         92.57         87.57        11.98 o                         
   8   0   0       2619.12       2715.84        94.86 o                         
   9   0   0       1519.30       1639.79        68.53 o                         
  10   0   0       1037.33       1116.60        54.68 o                         
   1   1   0       2617.84       2677.12        81.59 o                         
   2   1   0        246.64        265.36        22.24 o                         
   3   1   0       5811.47       5471.24       220.15 o                         
   4   1   0        462.86        521.50        38.77 o                         
   5   1   0       4874.20       4769.08       202.90 o                         
   6   1   0         68.26         80.47        13.39 o                         
   7   1   0       4456.69       4452.84       150.16 o                         
   8   1   0         10.57          9.26        12.86 o                         
   9   1   0       1567.54       1611.84        62.74 o                         
  10   1   0         45.09         41.32        19.51 o                         
   0   2   0      11447.26      12569.44       563.84 o                         
   1   2   0        346.67        381.07        18.76 o                         
   2   2   0       8883.49       9432.26       321.07 o                         
   3   2   0         50.10         74.69        16.05 o                         
   4   2   0       7860.45       7685.15       252.49 o                         
   5   2   0       1130.42       1255.70        68.05 o                         
   6   2   0       2633.14       2406.34        70.74 o                         
   7   2   0        516.14        511.21        26.75 o                         
   8   2   0       1685.74       1807.15        67.47 o                         
   9   2   0        646.43        706.52        41.41 o                         
  10   2   0       1232.57       1253.12        57.88 o                         
   1   3   0       5239.92       5668.76       186.41 o                         
   2   3   0        740.81        885.86        41.94 o                         
   3   3   0       3192.47       3225.17       120.31 o                         
   4   3   0        419.93        429.19        27.98 o                         
   5   3   0       3857.05       3400.67       112.07 o                         
   6   3   0        211.87        188.21        19.48 o                         
   7   3   0       1972.72       1944.51        75.15 o                         
   8   3   0        184.45        155.75        18.20 o                         
   9   3   0       1049.37       1164.54        61.81 o                         
   0   4   0       2288.33       2428.70       121.68 o                         
   1   4   0        156.32        172.15        15.60 o                         
   2   4   0       1740.22       1824.57        72.18 o                         
   3   4   0         74.30        189.33        49.31 o                         
   4   4   0       3065.32       3050.39        92.24 o                         
   5   4   0        271.49        244.31        20.14 o                         
   6   4   0       2154.75       1980.12        91.24 o                         
   7   4   0         14.14         13.96        11.76 o                         
   8   4   0       2438.34       2566.04       114.89 o                         
   9   4   0        164.34        132.69        16.83 o                         
   1   5   0       4704.07       5055.90       199.77 o                         
   2   5   0        149.20        161.15        19.65 o                         
   3   5   0       2777.75       2975.33       111.05 o                         
   4   5   0        350.87        346.90        27.29 o                         
   5   5   0       2189.48       2054.12       106.50 o                         
   6   5   0        413.27        345.98        34.68 o                         
   7   5   0       1263.59       1290.81        67.97 o                         
   8   5   0        307.82        303.15        34.36 o                         
   1   6   0         39.57         46.43        13.26 o                         
   2   6   0       1648.92       1855.63        83.26 o                         
   3   6   0         66.44         58.89        14.44 o                         
   4   6   0       2363.65       2099.29       151.00 o                         
   5   6   0         39.46         20.27        15.84 o                         
   6   6   0        908.06        914.28        54.73 o                         
   1   7   0       2321.58       2522.72       119.40 o                         
   3   7   0       1763.12       1529.08       101.28 o                         
  -3  -7   1       1576.20       1387.76       113.30 o                         
  -2  -7   1         74.54         94.75        37.79 o                         
  -1  -7   1        992.56       1054.10        74.81 o                         
   0  -7   1        132.89        106.48        20.93 o                         
   1  -7   1       1714.72       1844.12       110.39 o                         
   2  -7   1        275.99        218.10        37.09 o                         
   3  -7   1        719.67        609.05        49.48 o                         
  -6  -6   1       1100.56       1129.62        60.70 o                         
  -5  -6   1         53.63          8.11        25.63 o                         
  -4  -6   1       1265.76       1227.75        64.49 o                         
  -3  -6   1         74.66         95.23        23.50 o                         
  -2  -6   1       2220.16       2584.55        93.98 o                         
  -1  -6   1        149.88        166.10        21.77 o                         
   0  -6   1       2150.45       2427.28        88.55 o                         
   1  -6   1        357.29        418.94        29.44 o                         
   2  -6   1       1310.87       1332.80        68.35 o                         
   3  -6   1        255.57        192.04        29.33 o                         
   4  -6   1       2164.47       1918.70        94.76 o                         
   5  -6   1        193.56        159.18        22.39 o                         
   6  -6   1       1367.30       1394.18       103.10 o                         
  -8  -5   1        222.60        211.08        29.68 o                         
  -7  -5   1       1508.43       1523.75        85.69 o                         
  -6  -5   1        298.37        285.34        31.64 o                         
  -5  -5   1       3283.48       2994.18       106.48 o                         
  -4  -5   1         93.13         90.58        17.15 o                         
  -3  -5   1       2831.24       3060.21        99.75 o                         
  -2  -5   1        119.34        115.16        13.68 o                         
  -1  -5   1       2093.83       2221.50        72.97 o                         
   0  -5   1        852.19        876.06        34.70 o                         
   1  -5   1       2028.44       2124.33        73.37 o                         
   3  -5   1       2694.02       2620.26       115.76 o                         
   4  -5   1        167.79        105.62        23.29 o                         
   5  -5   1       1635.34       1613.48        70.87 o                         
   6  -5   1        221.99        217.61        25.87 o                         
   7  -5   1       1107.02       1091.28        54.94 o                         
  -9  -4   1         15.70         13.19        10.88 o                         
  -8  -4   1       1210.58       1242.11        55.09 o                         
  -7  -4   1         52.62         34.91        14.98 o                         
  -6  -4   1       1320.34       1311.78        77.01 o                         
  -5  -4   1         47.26         35.09        14.29 o                         
  -4  -4   1       3755.98       3579.12       136.74 o                         
  -3  -4   1        245.09        252.47        16.89 o                         
  -2  -4   1       6176.75       6169.80       189.66 o                         
  -1  -4   1         39.15         59.26        20.67 o                         
   0  -4   1       6183.49       6563.47       321.31 o                         
   1  -4   1         86.58        109.80        19.08 o                         
   2  -4   1       5255.19       5291.53       165.57 o                         
   3  -4   1        204.56        230.45        15.31 o                         
   4  -4   1       3074.27       2779.64       152.44 o                         
   5  -4   1        495.89        475.97        33.48 o                         
   6  -4   1       1907.96       1765.04        72.59 o                         
   7  -4   1        816.44        849.34        44.27 o                         
   8  -4   1       1220.13       1308.32        63.21 o                         
   9  -4   1        419.86        349.62        50.41 o                         
  -9  -3   1       1504.42       1508.03        62.92 o                         
  -8  -3   1        107.03         98.23        17.79 o                         
  -7  -3   1       3710.79       3854.31       147.04 o                         
  -6  -3   1        154.21        142.91        18.42 o                         
  -5  -3   1       2586.41       2465.51        95.68 o                         
  -4  -3   1         83.49         68.63        38.42 o                         
  -3  -3   1       4472.98       4704.42       327.28 o                         
  -2  -3   1        265.47        265.72        27.20 o                         
  -1  -3   1       7326.53       7737.58       322.42 o                         
   0  -3   1        184.90        187.31        21.04 o                         
   1  -3   1       4859.85       5055.98       224.94 o                         
   2  -3   1        817.54        820.60        63.89 o                         
   3  -3   1       5926.98       5583.82       537.10 o                         
   4  -3   1        435.66        436.35        28.22 o                         
   5  -3   1       4650.30       4099.61       151.03 o                         
   6  -3   1        261.44        240.11        21.28 o                         
   7  -3   1       1230.26       1323.16        69.65 o                         
   8  -3   1        104.11        122.41        17.06 o                         
   9  -3   1       1361.17       1433.82        62.88 o                         
 -10  -2   1       1395.97       1461.84        69.05 o                         
  -9  -2   1        115.75        141.44        20.19 o                         
  -8  -2   1       2640.15       2653.05        96.39 o                         
  -7  -2   1        480.05        524.19        32.29 o                         
  -6  -2   1       2772.35       2740.59       107.78 o                         
  -5  -2   1         57.87         69.06        32.09 o                         
  -4  -2   1       4348.02       3830.51       220.78 o                         
  -3  -2   1        606.42        619.52        34.30 o                         
  -2  -2   1      14241.86      14489.07       483.45 o                         
  -1  -2   1        341.75        414.06        21.71 o                         
   0  -2   1      10414.11      11165.67       413.51 o                         
   1  -2   1        228.92        223.90        22.56 o                         
   2  -2   1       3682.63       3767.73       182.69 o                         
   3  -2   1        174.20        204.48        27.48 o                         
   4  -2   1       5399.14       5376.26       295.53 o                         
   5  -2   1         32.65         10.05        36.09 o                         
   6  -2   1       3278.59       3224.08        95.33 o                         
   7  -2   1        397.28        422.28        24.19 o                         
   8  -2   1       1989.69       2068.43        73.99 o                         
   9  -2   1        880.57        981.52        53.28 o                         
  10  -2   1       1221.89       1241.51        56.63 o                         
 -10  -1   1         53.70         59.70        14.78 o                         
  -9  -1   1       1794.56       2003.77        80.04 o                         
  -8  -1   1        106.96         83.38        15.87 o                         
  -7  -1   1       3508.14       3440.85       126.26 o                         
  -6  -1   1        312.09        340.88        22.24 o                         
  -5  -1   1       3775.99       3861.21       201.29 o                         
  -4  -1   1         43.70         29.59        23.68 o                         
  -3  -1   1       5136.75       4905.12       223.66 o                         
  -2  -1   1        695.71        748.48        39.52 o                         
  -1  -1   1      11489.30      11954.16       460.54 o                         
   0  -1   1        974.02       1010.33        36.61 o                         
   1  -1   1       4593.46       4765.85       229.85 o                         
   2  -1   1       5557.54       5879.46       319.29 o                         
   3  -1   1       7511.63       6500.86       450.20 o                         
   4  -1   1       2328.13       1867.65       226.24 o                         
   5  -1   1       4963.05       5099.07       271.03 o                         
   6  -1   1        581.99        580.12        27.05 o                         
   7  -1   1       2474.55       2472.77        94.45 o                         
   8  -1   1       1594.58       1649.74        65.76 o                         
   9  -1   1       1056.86       1192.93        44.99 o                         
  10  -1   1        505.07        534.56        31.18 o                         
 -10   0   1        776.32        827.17        43.64 o                         
  -9   0   1        823.47        856.31        38.97 o                         
  -8   0   1       2835.50       2924.82       107.22 o                         
  -7   0   1        633.14        626.63        29.10 o                         
  -6   0   1       7686.53       7694.00       355.35 o                         
  -5   0   1         89.90        125.64        27.14 o                         
  -4   0   1       7133.82       7497.37       256.86 o                         
  -3   0   1         19.39         25.72        10.47 o                         
  -2   0   1       2059.86       1995.39       152.45 o                         
  -1   0   1          4.85         12.87         4.20 o                         
   0   0   1       4646.68       4510.61       135.49 o                         
   1   0   1         38.72         38.47         5.97 o                         
   2   0   1      11473.34      10434.64       638.50 o                         
   3   0   1        152.51        117.06        16.50 o                         
   4   0   1       3854.00       3684.67       178.66 o                         
   5   0   1        292.21        281.13        29.24 o                         
   6   0   1       1513.47       1412.21        56.68 o                         
   7   0   1         73.45         63.01        13.50 o                         
   8   0   1       2025.42       2122.10        85.65 o                         
   9   0   1         44.45         57.49        16.44 o                         
  10   0   1       2574.17       2625.95       123.12 o                         
 -10   1   1        106.16        129.69        17.80 o                         
  -9   1   1       2125.41       2276.54        80.80 o                         
  -8   1   1        163.03        141.37        16.92 o                         
  -7   1   1       4072.88       4050.18       128.40 o                         
  -6   1   1        254.54        257.45        22.08 o                         
  -5   1   1       3603.91       3394.95       144.90 o                         
  -4   1   1         52.65         45.02        12.79 o                         
  -3   1   1       5151.58       4670.79       186.63 o                         
  -2   1   1        635.64        656.20        34.75 o                         
  -1   1   1      10129.26      10667.42       459.14 o                         
   0   1   1        787.95        801.49        40.89 o                         
   1   1   1       5252.92       5333.94       193.66 o                         
   2   1   1       6116.77       6681.38       291.82 o                         
   3   1   1       6160.73       5550.36       467.73 o                         
   4   1   1       2354.72       2141.97       120.35 o                         
   5   1   1       4874.04       4773.12       213.48 o                         
   6   1   1        481.67        481.85        24.60 o                         
   7   1   1       2644.15       2648.39        92.55 o                         
   8   1   1       1618.64       1656.82        70.11 o                         
   9   1   1        910.59        961.65        49.44 o                         
  10   1   1        640.13        682.66        41.31 o                         
 -10   2   1       1230.26       1298.36        68.62 o                         
  -9   2   1        101.89         99.25        16.67 o                         
  -8   2   1       2499.75       2501.56       108.09 o                         
  -7   2   1        569.81        599.61        33.96 o                         
  -6   2   1       2986.96       2724.47        87.53 o                         
  -5   2   1         81.67         73.22        13.55 o                         
  -4   2   1       3496.45       3288.52       112.04 o                         
  -3   2   1        593.62        629.44        35.55 o                         
  -2   2   1      13470.77      14461.48       511.01 o                         
  -1   2   1        260.03        312.87        17.89 o                         
   0   2   1       9918.93      10684.41       445.62 o                         
   1   2   1        305.30        329.10        17.88 o                         
   2   2   1       3183.27       3251.05       126.49 o                         
   3   2   1        188.38        190.06        20.08 o                         
   4   2   1       6023.86       5620.54       184.99 o                         
   5   2   1        176.93        155.47        20.02 o                         
   6   2   1       2796.10       2553.82        81.09 o                         
   7   2   1        243.80        250.14        21.80 o                         
   8   2   1       1897.50       1952.94        77.97 o                         
   9   2   1       1023.75       1102.13        49.92 o                         
  10   2   1       1169.19       1219.57        61.65 o                         
  -9   3   1       1442.57       1549.64        78.34 o                         
  -8   3   1        139.37        120.92        17.43 o                         
  -7   3   1       3439.18       3419.21       149.11 o                         
  -6   3   1        103.41         80.82        12.61 o                         
  -5   3   1       3329.08       2966.43       115.20 o                         
  -4   3   1         90.09        104.71        15.89 o                         
  -3   3   1       5250.27       5683.22       189.59 o                         
  -2   3   1        258.15        274.75        21.37 o                         
  -1   3   1       6170.28       6661.52       238.63 o                         
   0   3   1        263.52        270.91        18.17 o                         
   1   3   1       5318.51       5521.68       183.31 o                         
   2   3   1        734.74        776.74        35.95 o                         
   3   3   1       5061.62       5404.43       201.59 o                         
   4   3   1        355.92        391.70        25.89 o                         
   5   3   1       4185.43       3679.88       169.07 o                         
   6   3   1        415.92        389.19        26.46 o                         
   7   3   1       1789.73       1811.01        65.95 o                         
   8   3   1         74.45         72.54        13.49 o                         
   9   3   1       1363.11       1480.99        73.09 o                         
  -9   4   1         24.20         20.65        11.71 o                         
  -8   4   1       1302.46       1367.71        62.85 o                         
  -7   4   1         21.45         10.63        14.14 o                         
  -6   4   1       1420.89       1393.23        70.83 o                         
  -5   4   1         55.26         54.46        12.78 o                         
  -4   4   1       3731.55       3654.90       149.85 o                         
  -3   4   1        242.31        260.45        20.51 o                         
  -2   4   1       4992.58       5346.30       200.31 o                         
  -1   4   1         55.73         67.65        10.97 o                         
   0   4   1       6558.32       7071.88       236.43 o                         
   1   4   1        160.62        205.00        17.31 o                         
   2   4   1       6175.48       6457.05       191.86 o                         
   3   4   1        224.25        230.66        18.56 o                         
   4   4   1       3107.78       3074.08        99.97 o                         
   5   4   1        583.35        532.28        33.71 o                         
   6   4   1       1722.17       1435.17        79.55 o                         
   7   4   1        742.27        737.28        38.78 o                         
   8   4   1       1227.79       1330.79        62.86 o                         
   9   4   1        336.96        331.59        29.06 o                         
  -8   5   1        312.79        297.00        25.95 o                         
  -7   5   1       1423.58       1434.03        76.50 o                         
  -6   5   1        244.05        197.25        27.85 o                         
  -5   5   1       2878.74       2605.26        99.22 o                         
  -4   5   1         89.85         80.40        14.74 o                         
  -3   5   1       3270.21       3669.89       124.11 o                         
  -2   5   1        113.39        109.09        15.34 o                         
  -1   5   1       2766.69       2813.84        97.12 o                         
   0   5   1        790.94        820.00        41.72 o                         
   1   5   1       2501.93       2683.84        98.81 o                         
   3   5   1       2325.03       2463.48       102.97 o                         
   4   5   1         57.67         50.78        15.05 o                         
   5   5   1       1642.14       1645.11       142.18 o                         
   6   5   1        301.09        270.28        25.65 o                         
   7   5   1       1247.71       1240.68        61.37 o                         
  -6   6   1        976.02        923.84        50.17 o                         
  -5   6   1         60.85         36.82        14.31 o                         
  -4   6   1       1503.03       1372.85        97.47 o                         
  -3   6   1         81.59         81.79        15.61 o                         
  -2   6   1       2143.27       2384.09        99.48 o                         
  -1   6   1        195.34        235.83        24.20 o                         
   0   6   1       2048.92       2347.05        94.26 o                         
   1   6   1        460.89        559.56        33.27 o                         
   2   6   1       1139.06       1239.58        55.17 o                         
   3   6   1        230.77        223.92        20.91 o                         
   4   6   1       2344.44       1910.87       128.04 o                         
   5   6   1        221.81        169.60        28.99 o                         
   6   6   1       1501.66       1465.34        71.72 o                         
  -4   7   1         34.51         29.05        58.72 o                         
  -3   7   1       1821.00       1470.78       200.97 o                         
  -2   7   1         80.52        104.19        52.41 o                         
  -1   7   1        845.35        856.24        54.19 o                         
   0   7   1         91.19         75.79        15.22 o                         
   1   7   1       1879.53       1939.51        97.17 o                         
   2   7   1        214.36        209.64        37.64 o                         
   3   7   1        812.78        642.87        65.89 o                         
  -3  -7   2        976.51        908.24        69.83 o                         
  -2  -7   2        175.29        198.51        31.88 o                         
  -1  -7   2       1194.74       1330.30        76.87 o                         
   1  -7   2       1644.03       1612.55       144.95 o                         
   2  -7   2        193.49        125.13        30.36 o                         
   3  -7   2       1395.88       1011.98        97.50 o                         
  -6  -6   2       1552.54       1521.91       122.47 o                         
  -5  -6   2        101.63         60.76        29.80 o                         
  -4  -6   2       1915.28       2052.74       101.71 o                         
  -3  -6   2        156.59        167.20        30.28 o                         
  -2  -6   2       2779.60       3166.41       122.74 o                         
  -1  -6   2        384.23        419.73        30.33 o                         
   0  -6   2       2811.05       3116.80       132.82 o                         
   1  -6   2         95.21         87.29        17.82 o                         
   2  -6   2       2073.90       2092.74       154.19 o                         
   3  -6   2        506.04        495.21        58.01 o                         
   4  -6   2        951.82        902.39        51.51 o                         
   5  -6   2        536.77        522.28        32.90 o                         
   6  -6   2        748.44        839.99        76.64 o                         
  -8  -5   2        112.76        134.98        22.28 o                         
  -7  -5   2       1089.48       1177.85        63.92 o                         
  -6  -5   2        195.02        166.26        28.43 o                         
  -5  -5   2        915.04        867.28        55.33 o                         
  -4  -5   2         61.83         75.55        19.15 o                         
  -3  -5   2       3393.89       3512.27       104.15 o                         
  -2  -5   2          5.22         46.65        41.40 o                         
  -1  -5   2       1786.66       1809.97        61.27 o                         
   0  -5   2        455.90        506.81        24.26 o                         
   1  -5   2       1757.90       1837.99        57.29 o                         
   2  -5   2        753.48        802.88        32.36 o                         
   3  -5   2       2025.30       2007.27        70.12 o                         
   4  -5   2         43.42         29.15        19.64 o                         
   5  -5   2       2228.49       2058.82        80.95 o                         
   6  -5   2        631.04        689.01        39.27 o                         
   7  -5   2       1081.77       1099.49        56.43 o                         
  -9  -4   2         88.79         81.13        14.38 o                         
  -8  -4   2       1455.18       1434.96        57.34 o                         
  -7  -4   2        171.08        167.57        19.74 o                         
  -6  -4   2       3210.39       3103.48       151.16 o                         
  -4  -4   2       3597.27       3567.89       116.46 o                         
  -3  -4   2         99.10        106.41        13.97 o                         
  -2  -4   2       4403.95       4316.06       119.82 o                         
  -1  -4   2        284.04        284.80        18.17 o                         
   0  -4   2       4270.16       4486.78       137.93 o                         
   1  -4   2       1138.99       1176.36        42.27 o                         
   2  -4   2       3383.21       3393.18        96.37 o                         
   3  -4   2        404.11        432.00        24.61 o                         
   4  -4   2       1916.89       1894.75        71.47 o                         
   5  -4   2        343.15        321.64        30.00 o                         
   6  -4   2       1404.31       1368.78        59.43 o                         
   7  -4   2        894.96        949.54        46.19 o                         
   8  -4   2        802.57        595.39        88.09 o                         
  -9  -3   2       1874.85       1905.82        80.02 o                         
  -8  -3   2         34.06         31.46        15.38 o                         
  -7  -3   2       4278.68       4416.60       157.39 o                         
  -6  -3   2         93.43         73.25        17.53 o                         
  -5  -3   2       2367.91       2173.09        85.58 o                         
  -4  -3   2        233.02        266.86        26.57 o                         
  -3  -3   2       6241.81       6495.53       311.75 o                         
  -2  -3   2       1255.25       1324.14        72.38 o                         
   0  -3   2        501.15        543.29        89.66 o                         
   1  -3   2       3309.53       3650.45       252.09 o                         
   2  -3   2        628.93        686.48        56.97 o                         
   3  -3   2       4134.40       4190.50       305.15 o                         
   4  -3   2        530.70        505.96        25.85 o                         
   5  -3   2       2646.91       2332.95        81.57 o                         
   6  -3   2        966.34        929.41        40.89 o                         
   7  -3   2       1054.29       1137.63        52.94 o                         
   8  -3   2        548.97        602.76        39.95 o                         
   9  -3   2        804.30        869.53        60.81 o                         
 -10  -2   2       1534.77       1671.04        79.20 o                         
  -9  -2   2        103.66         93.99        18.27 o                         
  -8  -2   2       1955.31       2059.23        77.61 o                         
  -7  -2   2        234.37        272.30        20.94 o                         
  -6  -2   2       3040.24       2954.56       107.25 o                         
  -5  -2   2        185.00        149.67        36.51 o                         
  -4  -2   2       4399.05       3934.57       323.50 o                         
  -3  -2   2        452.06        469.75        31.19 o                         
  -2  -2   2       6869.50       7139.30       245.78 o                         
  -1  -2   2       2273.55       2455.16        97.72 o                         
   0  -2   2       4423.40       4600.33       189.66 o                         
   1  -2   2        101.72        121.83        16.29 o                         
   2  -2   2       4073.65       4568.97       245.93 o                         
   3  -2   2        527.83        605.92        43.74 o                         
   4  -2   2       3157.24       3120.69       161.37 o                         
   5  -2   2        774.62        668.08        34.18 o                         
   6  -2   2       2018.06       1968.06        67.83 o                         
   8  -2   2       1829.81       1968.83        71.15 o                         
   9  -2   2        486.62        581.62        31.64 o                         
  10  -2   2        722.16        691.18        54.54 o                         
 -10  -1   2         42.37         33.32        13.23 o                         
  -9  -1   2       2571.84       2636.08       102.62 o                         
  -8  -1   2        562.95        582.68        32.58 o                         
  -7  -1   2       4082.30       3817.71       136.06 o                         
  -6  -1   2         61.01         62.55        12.38 o                         
  -5  -1   2       6035.07       6082.85       331.12 o                         
  -4  -1   2       1294.29       1358.83        72.54 o                         
  -3  -1   2      11330.82      11772.70       468.83 o                         
  -2  -1   2       1905.50       2052.41        93.94 o                         
  -1  -1   2       9028.93       9352.30       351.92 o                         
   0  -1   2       4665.96       5058.64       171.53 o                         
   1  -1   2      25051.63      26547.58       966.13 o                         
   2  -1   2       8298.47       9238.40       363.83 o                         
   3  -1   2       5404.04       5500.73       243.29 o                         
   4  -1   2        837.57        773.58        74.10 o                         
   5  -1   2       3943.10       4047.28       320.58 o                         
   6  -1   2       1348.67       1306.07        48.80 o                         
   7  -1   2       1172.00       1161.72        51.01 o                         
   8  -1   2        366.90        398.34        26.69 o                         
   9  -1   2       1765.55       2007.99        79.26 o                         
  10  -1   2        922.38       1004.73        42.84 o                         
 -10   0   2       1639.55       1853.26        90.81 o                         
  -9   0   2          9.17         15.20        12.79 o                         
  -8   0   2       1697.57       1684.22        62.84 o                         
  -7   0   2         40.76         34.65        11.13 o                         
  -6   0   2       1739.79       1554.12        66.28 o                         
  -5   0   2       3976.73       4780.89       257.95 o                         
  -4   0   2       4110.59       4004.69       141.53 o                         
  -3   0   2          7.53         11.48         8.47 o                         
  -2   0   2      13127.06      13138.73       583.84 o                         
  -1   0   2          9.93         12.44         5.75 o                         
   0   0   2        215.09        236.93        13.18 o                         
   1   0   2         27.18         39.59         6.04 o                         
   2   0   2      10844.75      11273.44       532.73 o                         
   3   0   2         52.01         47.51        15.18 o                         
   4   0   2       4903.96       2876.19       181.94 o                         
   5   0   2        342.37        307.16        29.76 o                         
   6   0   2       2113.53       2070.70        70.73 o                         
   7   0   2       1612.03       1705.63        64.24 o                         
   8   0   2       3496.94       3782.21       143.41 o                         
   9   0   2        311.33        385.59        28.12 o                         
  10   0   2        809.77        892.61        44.14 o                         
 -10   1   2         19.78         14.03        12.08 o                         
  -9   1   2       1878.65       1927.60        80.74 o                         
  -8   1   2        597.96        616.10        31.82 o                         
  -7   1   2       4046.59       3815.96       130.17 o                         
  -6   1   2         56.73         63.19        11.99 o                         
  -5   1   2       6494.90       6252.89       230.88 o                         
  -4   1   2       1479.83       1354.73        82.06 o                         
  -3   1   2      11071.66      11234.91       362.57 o                         
  -2   1   2       2105.04       2192.76        91.82 o                         
  -1   1   2      10105.85      10593.46       375.82 o                         
   0   1   2       3857.55       4211.56       241.13 o                         
   1   1   2      26388.37      28686.44      1026.94 o                         
   2   1   2       7872.14       8258.26       309.69 o                         
   3   1   2       6026.55       5700.70       353.79 o                         
   4   1   2       1389.70        858.78        58.68 o                         
   5   1   2       3889.67       3683.28       169.05 o                         
   6   1   2       1543.76       1505.42        48.21 o                         
   7   1   2       1364.62       1371.59        48.60 o                         
   8   1   2        347.06        348.79        26.68 o                         
   9   1   2       1862.97       2070.47        91.77 o                         
  10   1   2        786.24        866.20        51.55 o                         
 -10   2   2       1522.62       1571.04        71.71 o                         
  -9   2   2         89.17         95.25        16.41 o                         
  -8   2   2       2230.00       2249.49        91.71 o                         
  -7   2   2        225.87        189.38        19.29 o                         
  -6   2   2       3106.15       2793.38        95.77 o                         
  -5   2   2        145.89        121.78        18.57 o                         
  -4   2   2       3968.22       3462.06       160.32 o                         
  -3   2   2        597.66        677.30        34.26 o                         
  -2   2   2       6063.78       6426.26       260.62 o                         
  -1   2   2       2848.60       3127.98       103.49 o                         
   0   2   2       5005.96       5236.53       203.08 o                         
   1   2   2        221.02        255.86        24.15 o                         
   2   2   2       3741.69       3897.58       159.76 o                         
   3   2   2        618.56        671.94        36.88 o                         
   4   2   2       3356.55       2621.58       234.92 o                         
   5   2   2        720.42        619.23        33.67 o                         
   6   2   2       2181.22       2093.82        66.53 o                         
   7   2   2        795.64        823.06        35.67 o                         
   8   2   2       1824.09       1875.61        73.70 o                         
   9   2   2        475.15        508.42        34.47 o                         
  10   2   2        646.19        652.62        41.36 o                         
  -9   3   2       1702.37       1808.03        91.25 o                         
  -8   3   2         42.54         35.05        16.39 o                         
  -7   3   2       3683.23       3793.67       167.26 o                         
  -6   3   2         93.06         80.28        13.18 o                         
  -5   3   2       2380.61       2229.96        69.63 o                         
  -4   3   2        314.00        324.64        23.44 o                         
  -3   3   2       6197.01       6789.92       231.00 o                         
  -2   3   2        995.28       1227.57        53.88 o                         
  -1   3   2       3588.23       3856.52       133.95 o                         
   0   3   2        264.77        305.47        21.15 o                         
   1   3   2       3964.21       4331.28       153.65 o                         
   2   3   2        561.96        564.54        31.68 o                         
   3   3   2       3866.35       3926.49       155.60 o                         
   4   3   2        459.62        439.24        27.31 o                         
   5   3   2       2460.67       2179.54       103.45 o                         
   6   3   2       1084.09       1033.25        43.12 o                         
   7   3   2       1304.28       1383.05        51.31 o                         
   8   3   2        797.10        844.40        37.02 o                         
   9   3   2       1102.09       1141.49        47.31 o                         
  -9   4   2         96.72        107.05        16.26 o                         
  -8   4   2       1555.06       1609.37        70.74 o                         
  -7   4   2        179.87        226.40        24.47 o                         
  -6   4   2       3890.78       3640.32       234.82 o                         
  -4   4   2       3783.53       3533.96       198.18 o                         
  -3   4   2         85.49        101.23        12.96 o                         
  -2   4   2       3764.25       3931.22       131.61 o                         
  -1   4   2        446.20        467.69        26.18 o                         
   0   4   2       3813.12       4074.01       142.99 o                         
   1   4   2       1229.36       1281.22        46.60 o                         
   2   4   2       3485.87       3545.88       113.40 o                         
   3   4   2        536.97        543.70        28.26 o                         
   4   4   2       2137.82       2108.54        79.99 o                         
   5   4   2        297.29        278.68        28.90 o                         
   6   4   2       1442.78       1337.30        64.60 o                         
   7   4   2        769.24        824.97        47.59 o                         
   8   4   2        498.89        508.88        32.47 o                         
  -8   5   2         92.44        104.90        17.19 o                         
  -7   5   2       1125.03       1077.66        67.07 o                         
  -6   5   2        176.12        106.83        17.61 o                         
  -5   5   2       1008.57        990.57        47.32 o                         
  -4   5   2         31.23         23.93        21.75 o                         
  -3   5   2       3099.30       3472.42       123.29 o                         
  -2   5   2         32.63         50.85        46.16 o                         
  -1   5   2       1633.41       1694.67        71.74 o                         
   0   5   2        327.18        382.22        28.54 o                         
   1   5   2       1382.80       1411.94        72.11 o                         
   2   5   2        522.95        570.13        37.33 o                         
   3   5   2       1901.02       1938.52        84.76 o                         
   4   5   2        228.74        190.42        23.63 o                         
   5   5   2       2017.22       1985.13       145.74 o                         
   6   5   2        548.87        545.24        38.00 o                         
   7   5   2        930.54        958.47        61.53 o                         
  -6   6   2       1680.18       1459.98        83.37 o                         
  -5   6   2         78.33         51.78        20.26 o                         
  -4   6   2       1950.76       1900.29       106.37 o                         
  -3   6   2        152.10        156.81        20.00 o                         
  -2   6   2       2717.33       3057.69       118.90 o                         
  -1   6   2        329.70        371.75        30.42 o                         
   0   6   2       3370.20       3785.32       140.09 o                         
   1   6   2        187.73        191.14        19.96 o                         
   2   6   2       1783.39       1968.58        87.76 o                         
   3   6   2        548.81        520.89        42.96 o                         
   4   6   2       1114.20        956.69        63.91 o                         
   5   6   2        597.28        532.95        50.80 o                         
   6   6   2        950.98        981.42        56.12 o                         
  -3   7   2        906.90        783.72        99.91 o                         
  -2   7   2        200.41        221.16        24.67 o                         
  -1   7   2       1279.59       1376.16        72.30 o                         
   1   7   2       1317.16       1324.83        73.57 o                         
   2   7   2         84.98         70.44        16.19 o                         
   3   7   2       1064.86        743.21        87.52 o                         
  -3  -7   3       1198.09        957.90       112.75 o                         
  -2  -7   3         76.63        121.24        47.36 o                         
  -1  -7   3       1341.38       1456.55        79.15 o                         
   0  -7   3        251.16        195.53        56.74 o                         
   1  -7   3        664.50        732.74        54.88 o                         
   2  -7   3        195.73        267.29        54.38 o                         
  -6  -6   3       1416.08       1280.97        87.02 o                         
  -4  -6   3       1647.36       1354.73       140.84 o                         
  -3  -6   3         40.32         28.64        15.83 o                         
  -2  -6   3       1364.16       1627.48        82.18 o                         
  -1  -6   3        747.69        784.82        46.69 o                         
   0  -6   3       1139.80       1156.48        61.35 o                         
   1  -6   3        287.44        309.67        27.58 o                         
   2  -6   3       1456.24       1435.30        74.42 o                         
   3  -6   3         55.68         28.75        21.44 o                         
   4  -6   3        867.17        840.19        46.74 o                         
   5  -6   3        280.20        280.62        24.69 o                         
  -7  -5   3       2056.00       2177.00        96.59 o                         
  -6  -5   3        131.97        105.78        24.20 o                         
  -5  -5   3       1370.89       1414.69        73.23 o                         
  -4  -5   3         44.05         47.68        18.59 o                         
  -3  -5   3       2966.87       3147.40       110.95 o                         
  -2  -5   3        180.91        196.46        19.14 o                         
  -1  -5   3       3386.14       3564.45       117.12 o                         
   1  -5   3       3622.53       3752.21       128.00 o                         
   2  -5   3       2234.65       2300.62        87.90 o                         
   3  -5   3       1672.78       1722.08        66.09 o                         
   4  -5   3        815.22        762.82        47.82 o                         
   5  -5   3       1270.46       1160.91        63.63 o                         
   6  -5   3        392.22        418.93        37.71 o                         
   7  -5   3        547.57        612.09        42.68 o                         
  -9  -4   3         38.63         46.34        14.84 o                         
  -8  -4   3        938.69        885.87        42.89 o                         
  -7  -4   3        183.81        160.62        18.60 o                         
  -6  -4   3       2098.50       1880.17       127.35 o                         
  -5  -4   3        964.63        953.93        47.38 o                         
  -4  -4   3       3317.31       3147.77       168.53 o                         
  -3  -4   3        363.45        360.96        24.82 o                         
  -2  -4   3       3239.83       3245.01       105.93 o                         
  -1  -4   3        536.08        559.15        26.01 o                         
   0  -4   3       1902.59       1939.44        60.07 o                         
   1  -4   3        545.21        579.33        25.73 o                         
   2  -4   3       1912.60       1942.42        69.54 o                         
   3  -4   3        262.88        256.56        19.25 o                         
   4  -4   3       2255.97       2352.93        89.00 o                         
   5  -4   3        960.19        922.27        48.01 o                         
   6  -4   3       1570.64       1646.98        80.21 o                         
   7  -4   3        602.14        650.33        37.87 o                         
   8  -4   3       1080.10       1099.32        55.34 o                         
  -9  -3   3       1975.68       1904.57        69.25 o                         
  -8  -3   3         31.21         29.33        15.64 o                         
  -7  -3   3       1705.19       1775.72        76.17 o                         
  -6  -3   3        291.80        232.99        36.10 o                         
  -5  -3   3       3440.53       3288.35       104.16 o                         
  -4  -3   3        266.84        264.98        19.68 o                         
  -3  -3   3       3846.64       3512.47       174.27 o                         
  -2  -3   3       1685.28       1741.03        90.92 o                         
  -1  -3   3       6010.90       6384.85       269.02 o                         
   0  -3   3       2757.61       2923.70       129.80 o                         
   1  -3   3       7432.76       8158.00       390.49 o                         
   2  -3   3        683.80        713.80        69.54 o                         
   3  -3   3       3622.55       3729.67       153.94 o                         
   4  -3   3       1012.94        927.91        38.09 o                         
   5  -3   3       2384.94       2180.49        76.67 o                         
   6  -3   3       1237.34       1216.31        48.96 o                         
   7  -3   3       2804.95       2946.60       101.41 o                         
   8  -3   3        955.94        998.95        49.02 o                         
   9  -3   3        465.93        521.97        41.56 o                         
 -10  -2   3       1023.46       1051.71        57.54 o                         
  -9  -2   3         13.38          1.46        13.30 o                         
  -8  -2   3       1737.89       1783.40        71.00 o                         
  -7  -2   3        717.99        776.29        39.23 o                         
  -6  -2   3       3112.90       2824.84        99.74 o                         
  -5  -2   3        258.31        262.51        26.86 o                         
  -4  -2   3       4760.35       4723.79       205.19 o                         
  -3  -2   3        150.63        147.37        24.36 o                         
  -2  -2   3       4828.75       5044.29       174.04 o                         
  -1  -2   3       1517.23       1518.57        61.20 o                         
   0  -2   3       8402.07       8843.51       335.25 o                         
   1  -2   3       1968.75       2121.40        90.19 o                         
   2  -2   3       3095.43       3312.52       195.69 o                         
   3  -2   3       1643.82       1780.08       114.65 o                         
   5  -2   3       2370.25       1991.43        98.50 o                         
   6  -2   3       2533.29       2533.83        82.24 o                         
   7  -2   3       1014.89       1133.73        44.41 o                         
   8  -2   3       1220.54       1339.81        52.89 o                         
   9  -2   3        281.29        303.88        25.19 o                         
 -10  -1   3         21.92         22.18        12.67 o                         
  -9  -1   3       2836.79       2916.05       101.68 o                         
  -8  -1   3        116.11        127.77        16.35 o                         
  -7  -1   3       3323.07       3261.05       119.16 o                         
  -6  -1   3        620.20        621.36        28.33 o                         
  -5  -1   3       4949.37       4213.64       244.74 o                         
  -4  -1   3        472.14        382.45        68.34 o                         
  -3  -1   3       4912.54       4879.15       207.42 o                         
  -2  -1   3        834.71        855.02        38.96 o                         
  -1  -1   3       2272.76       2390.47       106.08 o                         
   0  -1   3       2158.06       2330.68       104.61 o                         
   1  -1   3      10825.53      11889.33       441.64 o                         
   2  -1   3       1497.68       1091.98       258.86 o                         
   3  -1   3       5260.49       5228.19       209.34 o                         
   4  -1   3        418.94        253.04        37.93 o                         
   5  -1   3       2695.87       2277.44       133.72 o                         
   6  -1   3       1026.51       1111.59        46.40 o                         
   7  -1   3       1871.75       2000.60        66.77 o                         
   8  -1   3        381.21        445.13        27.94 o                         
   9  -1   3       1101.31       1249.31        53.13 o                         
  10  -1   3       1024.35       1030.54        49.72 o                         
 -10   0   3       1404.36       1390.52        64.67 o                         
  -9   0   3         92.51         87.54        15.61 o                         
  -8   0   3       1759.93       1798.12        66.25 o                         
  -7   0   3         14.72         13.63        10.51 o                         
  -6   0   3       5238.46       4929.78       162.38 o                         
  -5   0   3          6.60          2.99        12.97 o                         
  -4   0   3      10789.03      11302.23       405.75 o                         
  -3   0   3        458.83        461.89        25.08 o                         
  -2   0   3       5332.89       5047.46       171.44 o                         
  -1   0   3         26.06         44.16         7.19 o                         
   0   0   3       4465.95       4818.24       176.83 o                         
   1   0   3       1557.72       1569.13        63.29 o                         
   2   0   3       6814.03       7174.32       259.25 o                         
   3   0   3       5117.79       4726.87       353.59 o                         
   4   0   3       2927.30       2236.25       117.21 o                         
   5   0   3       2880.25       2562.18       129.14 o                         
   6   0   3        770.50        690.22        30.36 o                         
   7   0   3        847.80        861.72        37.71 o                         
   8   0   3        656.36        704.94        36.29 o                         
   9   0   3       1500.02       1640.43        75.57 o                         
  10   0   3        181.99        196.43        16.07 o                         
 -10   1   3         20.43         18.87        13.70 o                         
  -9   1   3       2594.69       2668.67       100.45 o                         
  -8   1   3        133.24        150.95        16.73 o                         
  -7   1   3       3420.29       3336.60       113.59 o                         
  -6   1   3        466.69        484.49        27.79 o                         
  -5   1   3       5280.16       4831.18       175.05 o                         
  -4   1   3        285.86        243.83        21.27 o                         
  -3   1   3       4398.93       4074.33       161.56 o                         
  -2   1   3        886.39        892.58        45.50 o                         
  -1   1   3       2870.46       2928.59       107.26 o                         
   0   1   3       2677.12       2900.27        97.37 o                         
   1   1   3       9416.18      10082.12       358.98 o                         
   2   1   3        732.20        767.97        42.26 o                         
   3   1   3       5186.37       5070.83       225.14 o                         
   4   1   3        147.41        169.02        21.19 o                         
   5   1   3       2677.34       2336.20       108.46 o                         
   6   1   3       1135.51       1152.95        40.78 o                         
   7   1   3       1451.63       1542.88        64.57 o                         
   8   1   3        336.66        378.50        25.86 o                         
   9   1   3        945.43       1050.39        61.98 o                         
  10   1   3        976.69       1101.77        54.73 o                         
 -10   2   3       1210.25       1136.51        51.22 o                         
  -9   2   3         19.61         16.19        13.84 o                         
  -8   2   3       2146.31       2097.32        79.37 o                         
  -7   2   3        729.91        745.64        39.38 o                         
  -6   2   3       3614.10       3233.99       101.20 o                         
  -5   2   3        257.53        217.25        26.11 o                         
  -4   2   3       5168.34       4546.96       187.96 o                         
  -3   2   3         31.42         43.71        14.52 o                         
  -2   2   3       4208.80       4221.29       198.16 o                         
  -1   2   3       1231.04       1192.39        57.91 o                         
   0   2   3       7926.69       8613.98       443.28 o                         
   1   2   3       1696.61       1727.35        77.47 o                         
   2   2   3       4028.52       4066.73       177.17 o                         
   3   2   3       2065.56       2086.36        89.52 o                         
   4   2   3       1052.07        722.72        55.90 o                         
   5   2   3       2217.97       2068.39        78.79 o                         
   6   2   3       2748.08       2760.50        89.66 o                         
   7   2   3       1134.19       1220.28        46.33 o                         
   8   2   3       1296.83       1392.92        57.87 o                         
   9   2   3        362.84        393.00        27.36 o                         
  -9   3   3       1703.79       1716.58        89.06 o                         
  -8   3   3         15.37         29.16        15.48 o                         
  -7   3   3       1823.79       1786.07        76.64 o                         
  -6   3   3        184.53        151.20        17.20 o                         
  -5   3   3       3164.59       2939.42       104.36 o                         
  -4   3   3        353.14        352.84        22.70 o                         
  -3   3   3       4001.39       4179.09       140.98 o                         
  -2   3   3       1739.56       1919.36        75.19 o                         
  -1   3   3       5996.97       6391.93       268.39 o                         
   0   3   3       2328.82       2481.30        93.76 o                         
   1   3   3       7008.08       7248.31       272.06 o                         
   2   3   3        959.67        922.73        45.72 o                         
   3   3   3       3698.48       3761.39       173.91 o                         
   4   3   3       1082.89        938.54        44.91 o                         
   5   3   3       2125.98       1891.26       139.85 o                         
   6   3   3       1050.31        978.54        52.53 o                         
   7   3   3       2037.92       2083.64        89.08 o                         
   8   3   3        779.78        806.51        43.44 o                         
   9   3   3        709.09        734.56        35.22 o                         
  -9   4   3         45.85         34.21        11.94 o                         
  -8   4   3        841.54        873.02        46.47 o                         
  -7   4   3        122.52        110.20        19.93 o                         
  -6   4   3       2196.66       1986.74       153.59 o                         
  -5   4   3       1027.15        963.14        53.12 o                         
  -4   4   3       2977.29       2906.33       131.53 o                         
  -3   4   3        437.74        467.36        25.92 o                         
  -2   4   3       3718.16       3780.06       125.94 o                         
  -1   4   3        553.61        587.37        27.81 o                         
   0   4   3       1507.46       1500.28        70.90 o                         
   1   4   3        462.16        497.21        25.07 o                         
   2   4   3       2294.89       2305.20        86.33 o                         
   3   4   3        357.92        357.65        30.07 o                         
   4   4   3       2778.50       2708.24       102.78 o                         
   5   4   3        844.00        773.38        52.18 o                         
   6   4   3       1752.08       1779.39        81.51 o                         
   7   4   3        652.98        706.75        43.81 o                         
   8   4   3       1146.52       1240.87        60.94 o                         
  -7   5   3       1798.50       1805.47        89.28 o                         
  -6   5   3        155.35        104.02        20.04 o                         
  -5   5   3       1207.51       1235.36        67.08 o                         
  -4   5   3         97.80         77.93        18.22 o                         
  -3   5   3       3261.06       3502.68       132.30 o                         
  -2   5   3        286.12        325.31        28.00 o                         
  -1   5   3       3550.81       3792.02       160.40 o                         
   1   5   3       3324.09       3569.70       174.87 o                         
   2   5   3       2317.34       2461.74       111.14 o                         
   3   5   3       1301.33       1264.36        78.03 o                         
   4   5   3        858.26        852.95        54.73 o                         
   5   5   3       1370.04       1252.41        96.28 o                         
   6   5   3        544.11        532.00        32.93 o                         
   7   5   3        635.88        675.66        40.49 o                         
  -6   6   3       1470.74       1357.84        76.73 o                         
  -4   6   3       1066.65       1074.89        68.27 o                         
  -3   6   3         23.09         12.12        17.57 o                         
  -2   6   3       1721.90       2003.71        79.27 o                         
  -1   6   3        860.05        921.81        48.11 o                         
   0   6   3       1444.52       1452.24        65.10 o                         
   1   6   3        275.63        269.76        30.20 o                         
   2   6   3       1658.44       1759.01        76.99 o                         
   3   6   3         83.34         86.46        22.15 o                         
   4   6   3        952.01        777.80        56.89 o                         
  -3   7   3       1161.87        951.55       233.14 o                         
  -1   7   3       1217.35       1276.28        93.13 o                         
   0   7   3        195.56        187.84        29.89 o                         
   1   7   3        562.21        604.06        46.75 o                         
   2   7   3        279.77        349.05        43.43 o                         
  -2  -7   4        412.76        405.57        46.34 o                         
  -1  -7   4        917.61        961.08        57.81 o                         
   0  -7   4        537.32        565.75        46.19 o                         
   1  -7   4        725.15        770.99        56.50 o                         
  -5  -6   4        359.55        292.83        34.60 o                         
  -4  -6   4        987.92        839.76        52.67 o                         
  -3  -6   4        373.02        312.14        35.80 o                         
  -2  -6   4       1282.23       1393.97        64.09 o                         
  -1  -6   4        220.76        233.10        25.93 o                         
   0  -6   4       1660.07       1714.55        76.59 o                         
   1  -6   4        783.52        840.36        45.57 o                         
   2  -6   4       1514.21       1448.37        75.30 o                         
   3  -6   4        837.28        698.33        53.79 o                         
   4  -6   4        858.08        624.47        48.06 o                         
   5  -6   4        496.48        443.61        30.58 o                         
  -7  -5   4       2008.92       1987.47       121.31 o                         
  -6  -5   4         95.98         73.48        22.21 o                         
  -5  -5   4       2694.53       2561.12       116.14 o                         
  -4  -5   4        469.04        488.04        39.76 o                         
  -3  -5   4       1692.61       1886.55        74.41 o                         
  -2  -5   4        612.40        610.41        33.22 o                         
  -1  -5   4       2960.56       3248.09       112.78 o                         
   0  -5   4        366.71        399.91        29.17 o                         
   1  -5   4       1656.86       1812.08        72.50 o                         
   2  -5   4        556.27        571.59        35.65 o                         
   3  -5   4        990.08       1064.26        50.87 o                         
   4  -5   4       1672.66       1631.44        81.19 o                         
   5  -5   4       1003.35        865.43        81.68 o                         
   6  -5   4        475.49        473.63        43.57 o                         
   7  -5   4        753.66        838.26        60.72 o                         
  -8  -4   4       2540.20       2615.94       116.35 o                         
  -7  -4   4        452.44        498.97        36.56 o                         
  -6  -4   4       1804.45       1248.56        74.57 o                         
  -5  -4   4        338.26        345.79        29.69 o                         
  -4  -4   4        952.54        876.00        44.87 o                         
  -3  -4   4        134.61        124.50        15.33 o                         
  -2  -4   4       4305.48       4232.45       136.46 o                         
  -1  -4   4       1413.88       1469.65        51.48 o                         
   0  -4   4       2060.93       2140.07        76.01 o                         
   1  -4   4        790.28        843.28        37.17 o                         
   2  -4   4       1374.97       1377.37        60.23 o                         
   3  -4   4       1216.91       1251.98        56.68 o                         
   4  -4   4       1266.49       1297.36        61.28 o                         
   5  -4   4        420.62        374.39        30.45 o                         
   6  -4   4       1204.85       1294.25        56.24 o                         
   7  -4   4        974.69       1035.99        51.17 o                         
   8  -4   4        191.25        228.59        29.91 o                         
  -9  -3   4       1821.19       1773.16        94.65 o                         
  -8  -3   4        328.02        316.44        27.81 o                         
  -7  -3   4       2008.85       2029.22        85.77 o                         
  -6  -3   4        277.22        291.31        42.90 o                         
  -5  -3   4       5416.96       5137.01       158.38 o                         
  -4  -3   4        198.82        207.22        17.22 o                         
  -3  -3   4       2370.14       2258.85        90.22 o                         
  -2  -3   4        349.06        365.78        34.92 o                         
  -1  -3   4       5353.26       5744.42       244.72 o                         
   0  -3   4       1447.74       1590.08       115.80 o                         
   1  -3   4       5003.67       5593.57       296.75 o                         
   2  -3   4        833.30        885.50        75.47 o                         
   3  -3   4       1850.72       1830.41        57.74 o                         
   4  -3   4        486.97        481.16        27.58 o                         
   5  -3   4       1642.86       1432.28        54.91 o                         
   6  -3   4        798.90        788.08        37.42 o                         
   7  -3   4        628.96        691.08        36.16 o                         
   8  -3   4        992.74       1073.04        49.80 o                         
   9  -3   4        358.61        367.47        64.72 o                         
 -10  -2   4       1271.32       1200.25        59.86 o                         
  -9  -2   4         74.90         78.84        16.79 o                         
  -8  -2   4       2367.71       2420.18        91.97 o                         
  -7  -2   4        846.94        863.63        39.90 o                         
  -6  -2   4       7072.81       6264.18       301.48 o                         
  -5  -2   4       1110.04       1072.64        46.81 o                         
  -4  -2   4       4106.35       4003.22       164.55 o                         
  -3  -2   4        443.17        393.02        32.93 o                         
  -2  -2   4       3332.97       3401.87       146.36 o                         
  -1  -2   4       2296.87       2489.12        97.75 o                         
   0  -2   4       2497.16       2424.63       114.77 o                         
   1  -2   4        333.43        314.95        34.57 o                         
   2  -2   4       5934.54       6591.28       311.25 o                         
   3  -2   4       4221.20       4432.35       324.80 o                         
   4  -2   4        881.03        718.07        33.33 o                         
   5  -2   4       1655.77       1507.76        60.89 o                         
   6  -2   4       1644.77       1701.05        54.57 o                         
   7  -2   4       1221.60       1313.28        53.45 o                         
   8  -2   4        549.23        617.72        36.87 o                         
   9  -2   4        658.22        731.35        37.15 o                         
 -10  -1   4          4.28          1.40        13.10 o                         
  -9  -1   4       2168.70       2172.40        91.14 o                         
  -8  -1   4        299.72        291.36        24.27 o                         
  -7  -1   4       1911.43       1974.21        72.60 o                         
  -6  -1   4        253.32        303.52        37.80 o                         
  -5  -1   4       1719.11       1437.47        87.99 o                         
  -4  -1   4        892.10        974.13        51.53 o                         
  -3  -1   4       1860.88       1606.72        90.86 o                         
  -2  -1   4       1900.62       1931.73        70.74 o                         
  -1  -1   4      10791.08      11656.29       384.45 o                         
   0  -1   4       2297.75       2453.83        96.76 o                         
   1  -1   4       4582.83       4637.78       178.34 o                         
   2  -1   4        488.59        508.79        29.76 o                         
   3  -1   4       5787.20       5957.30       240.42 o                         
   4  -1   4       2151.42       1753.77       152.21 o                         
   5  -1   4       1736.42       1603.47        53.92 o                         
   6  -1   4        713.87        715.35        31.36 o                         
   7  -1   4        803.37        848.88        40.53 o                         
   8  -1   4       1305.36       1405.48        52.79 o                         
   9  -1   4        446.64        502.99        30.81 o                         
 -10   0   4       1550.71       1433.86        72.36 o                         
  -9   0   4        262.92        235.29        23.34 o                         
  -8   0   4       1257.71       1287.01        54.33 o                         
  -7   0   4        394.65        441.62        31.36 o                         
  -6   0   4       5721.93       5351.84       177.90 o                         
  -5   0   4        112.83         78.16        17.62 o                         
  -4   0   4       7720.49       8490.21       292.48 o                         
  -3   0   4       3159.51       3018.86       101.80 o                         
  -2   0   4       9578.78      10065.73       294.01 o                         
  -1   0   4       4629.32       5048.18       188.22 o                         
   0   0   4       4113.83       4245.88       141.56 o                         
   1   0   4        898.77        879.78        40.16 o                         
   2   0   4        265.40        275.86        21.75 o                         
   3   0   4       6019.62       6190.27       328.66 o                         
   4   0   4       2972.49       2710.92       135.33 o                         
   5   0   4       3330.61       2216.17        89.29 o                         
   6   0   4       5565.64       5516.51       168.03 o                         
   7   0   4       1453.84       1531.23        65.34 o                         
   8   0   4        455.61        515.80        31.29 o                         
   9   0   4        410.56        433.57        29.55 o                         
 -10   1   4          3.48          8.61        15.72 o                         
  -9   1   4       2044.38       2159.60        96.17 o                         
  -8   1   4        367.34        355.86        24.20 o                         
  -7   1   4       1593.28       1680.55        67.65 o                         
  -6   1   4        492.89        514.42        25.54 o                         
  -5   1   4       1913.92       1735.86        73.20 o                         
  -4   1   4        883.62        832.00        39.60 o                         
  -3   1   4       1959.66       1929.79        87.18 o                         
  -2   1   4       2017.45       2005.61        96.34 o                         
  -1   1   4       9326.93       9900.28       382.80 o                         
   0   1   4       2736.59       2939.13       106.89 o                         
   1   1   4       4106.21       4312.58       154.97 o                         
   3   1   4       5591.59       6037.06       378.58 o                         
   4   1   4       2125.68       2089.76       117.47 o                         
   5   1   4       1842.63       1454.81       125.02 o                         
   6   1   4        783.01        771.85        34.93 o                         
   7   1   4       1079.27       1130.57        44.74 o                         
   8   1   4       1100.37       1175.17        51.74 o                         
   9   1   4        661.32        734.16        52.37 o                         
 -10   2   4       1256.87       1146.06        66.71 o                         
  -9   2   4         33.81         29.07        12.97 o                         
  -8   2   4       1620.43       1697.83        76.21 o                         
  -7   2   4        581.61        578.73        34.33 o                         
  -6   2   4       6487.22       5888.13       181.74 o                         
  -5   2   4       1169.36       1005.29        39.67 o                         
  -4   2   4       4576.71       3800.02       150.85 o                         
  -3   2   4        726.37        792.68       124.71 o                         
  -2   2   4       3761.64       3782.30       157.53 o                         
  -1   2   4       1910.12       2064.90       103.28 o                         
   0   2   4       3182.06       3194.34       206.87 o                         
   1   2   4        372.60        357.62        23.74 o                         
   2   2   4       7211.05       8103.46       533.61 o                         
   3   2   4       4317.88       4311.02       243.44 o                         
   4   2   4       1126.98        890.62        86.10 o                         
   5   2   4       1962.51       1562.31        98.28 o                         
   6   2   4       1375.82       1373.68        61.59 o                         
   7   2   4       1623.16       1719.40        64.44 o                         
   8   2   4        630.57        675.05        36.10 o                         
   9   2   4        454.35        510.60        39.09 o                         
  -9   3   4       1983.00       2128.90        94.19 o                         
  -8   3   4        406.07        388.18        32.52 o                         
  -7   3   4       2429.74       2403.59        91.63 o                         
  -6   3   4        530.35        489.22        32.83 o                         
  -5   3   4       5160.43       4616.68       234.73 o                         
  -4   3   4        193.02        188.56        20.77 o                         
  -3   3   4       2420.85       2409.67        95.87 o                         
  -2   3   4        621.02        406.49       126.27 o                         
  -1   3   4       4431.00       4566.97       237.92 o                         
   0   3   4       1599.22       1763.52       101.60 o                         
   1   3   4       3902.41       4034.70       289.96 o                         
   2   3   4        885.37        913.24        70.71 o                         
   3   3   4       1722.41       1725.76        77.95 o                         
   4   3   4        667.42        574.74        32.65 o                         
   5   3   4       1899.63       1454.84       111.32 o                         
   6   3   4        727.01        722.29        47.16 o                         
   7   3   4        764.89        875.25        40.63 o                         
   8   3   4        784.70        834.20        47.97 o                         
   9   3   4        303.51        340.83        39.47 o                         
  -8   4   4       2536.29       2645.77       106.35 o                         
  -7   4   4        325.97        363.39        32.08 o                         
  -6   4   4       1299.55       1100.63        84.53 o                         
  -5   4   4        166.12        155.72        27.00 o                         
  -4   4   4       1302.33       1094.98        95.23 o                         
  -3   4   4        189.18        190.80        20.14 o                         
  -2   4   4       4751.61       4948.35       169.76 o                         
  -1   4   4       1185.77       1193.58        63.54 o                         
   0   4   4       2389.49       2504.14        87.46 o                         
   1   4   4        824.93        847.86        48.33 o                         
   2   4   4       1458.11       1421.38        56.08 o                         
   3   4   4        893.59        926.71        71.54 o                         
   4   4   4       1454.64       1375.73        69.17 o                         
   5   4   4        468.89        386.73        45.23 o                         
   6   4   4        952.99        921.75        57.97 o                         
   7   4   4       1030.41       1072.11        58.88 o                         
   8   4   4        186.66        184.51        27.67 o                         
  -7   5   4       2242.55       2197.72       103.65 o                         
  -6   5   4        105.45         88.96        18.46 o                         
  -5   5   4       2975.06       2917.09       174.61 o                         
  -4   5   4        466.70        490.77        41.59 o                         
  -3   5   4       1719.28       1925.69        91.55 o                         
  -2   5   4        495.31        575.58        45.56 o                         
  -1   5   4       2533.70       2752.27       150.48 o                         
   0   5   4        414.91        444.74        41.27 o                         
   1   5   4       1911.89       2094.68       113.21 o                         
   2   5   4        774.00        786.65        54.08 o                         
   3   5   4        939.93       1086.17        84.93 o                         
   4   5   4       1426.29       1300.01        87.89 o                         
   5   5   4        875.42        751.85        87.44 o                         
   6   5   4        538.75        522.05        40.17 o                         
   7   5   4        696.49        801.82        60.45 o                         
  -5   6   4        439.49        344.72        33.18 o                         
  -4   6   4        817.34        902.73        72.98 o                         
  -3   6   4        191.47        234.17        33.56 o                         
  -2   6   4       1134.43       1281.20        74.83 o                         
  -1   6   4        239.97        267.81        25.53 o                         
   0   6   4       1415.85       1505.38        83.92 o                         
   1   6   4        729.22        838.33        53.50 o                         
   2   6   4       1747.39       1750.12        92.47 o                         
   3   6   4        680.33        660.22        61.20 o                         
   4   6   4        672.95        482.59        98.96 o                         
   5   6   4        353.33        354.07        38.82 o                         
  -2   7   4        336.68        360.05        53.11 o                         
  -1   7   4       1018.84       1013.35        78.65 o                         
   0   7   4        539.16        482.96        47.17 o                         
   1   7   4        776.27        756.79        59.10 o                         
  -5  -6   5        217.31        198.45        27.56 o                         
  -4  -6   5       1377.56       1156.47        77.47 o                         
  -3  -6   5        474.96        513.76        55.00 o                         
  -2  -6   5       1541.54       1655.89        81.43 o                         
  -1  -6   5        654.24        658.90        38.32 o                         
   0  -6   5       1073.62       1182.24        60.24 o                         
   1  -6   5        796.57        858.89        46.58 o                         
   2  -6   5        813.82        858.15        53.44 o                         
   3  -6   5        916.64        806.17        50.45 o                         
   4  -6   5        621.37        474.39        35.27 o                         
  -7  -5   5        931.55        871.71        53.14 o                         
  -6  -5   5        303.88        208.66        29.51 o                         
  -5  -5   5       1340.60       1225.33        69.86 o                         
  -4  -5   5       1006.87       1048.83        53.95 o                         
  -3  -5   5        747.07        780.27        42.00 o                         
  -2  -5   5        669.74        732.87        42.13 o                         
  -1  -5   5       1929.85       2068.27        79.99 o                         
   0  -5   5       1179.52       1262.30        60.46 o                         
   1  -5   5       1324.42       1449.76        60.61 o                         
   2  -5   5        162.90        200.82        24.16 o                         
   3  -5   5       1078.73       1138.65        62.78 o                         
   4  -5   5        708.45        654.77        46.22 o                         
   5  -5   5        489.17        471.63        41.86 o                         
   6  -5   5        834.30        890.19        60.51 o                         
  -8  -4   5       1997.58       1925.97       101.71 o                         
  -7  -4   5        350.29        372.03        34.77 o                         
  -6  -4   5       3341.51       2243.58       139.63 o                         
  -5  -4   5        381.21        445.50        34.07 o                         
  -4  -4   5       2046.13       1997.95        79.19 o                         
  -3  -4   5       1114.11       1079.00        45.64 o                         
  -2  -4   5       1983.80       1972.66        76.61 o                         
  -1  -4   5       1010.64       1047.99        48.38 o                         
   0  -4   5       2456.28       2552.75        91.55 o                         
   1  -4   5       2049.02       2155.10        71.79 o                         
   2  -4   5       2025.31       2128.28        74.32 o                         
   3  -4   5       4757.60       4893.37       159.24 o                         
   4  -4   5       1270.20        741.64       147.90 o                         
   5  -4   5       1162.11       1036.86        81.07 o                         
   6  -4   5       1031.16       1050.30        61.78 o                         
   7  -4   5        583.90        657.91        45.35 o                         
  -9  -3   5       1089.88       1111.16        66.64 o                         
  -8  -3   5         93.38         93.79        18.88 o                         
  -7  -3   5       1107.60       1151.72        55.60 o                         
  -6  -3   5        869.98        787.00        54.38 o                         
  -5  -3   5        957.44        894.82        44.23 o                         
  -4  -3   5       1607.24       1587.62        57.50 o                         
  -3  -3   5       3183.48       2918.73        98.49 o                         
  -2  -3   5       1033.42       1016.53        38.66 o                         
  -1  -3   5       3388.71       3684.08       179.42 o                         
   0  -3   5       1236.40       1264.59        82.26 o                         
   1  -3   5       1413.55       1390.45        59.35 o                         
   2  -3   5       2299.02       2225.63        66.86 o                         
   3  -3   5       1141.89       1146.04        43.91 o                         
   4  -3   5       1162.91       1131.50        47.21 o                         
   5  -3   5       1081.89        918.20        53.97 o                         
   6  -3   5       1146.02       1205.14        53.36 o                         
   7  -3   5        532.17        615.44        37.14 o                         
   8  -3   5       1025.48       1126.04        60.52 o                         
  -9  -2   5        439.32        457.97        31.04 o                         
  -8  -2   5       1927.08       2082.99        89.05 o                         
  -7  -2   5        196.72        215.52        22.30 o                         
  -6  -2   5       2257.08       2020.16       114.31 o                         
  -5  -2   5        947.91        908.31        41.72 o                         
  -4  -2   5       3629.11       3304.21       106.31 o                         
  -3  -2   5       1270.30       1216.82       127.95 o                         
  -2  -2   5       4862.29       5073.66       207.31 o                         
  -1  -2   5       1703.78       1793.04       100.44 o                         
   0  -2   5        972.08        969.69        54.90 o                         
   1  -2   5       2531.71       2658.57       141.09 o                         
   2  -2   5       3498.84       3741.15       202.83 o                         
   3  -2   5       3594.15       3501.43       106.25 o                         
   4  -2   5       3748.97       3346.38       152.25 o                         
   5  -2   5       1987.58       1362.00        75.94 o                         
   6  -2   5       1061.32       1052.97        44.87 o                         
   7  -2   5       1983.10       2132.96        77.13 o                         
   8  -2   5        590.94        607.64        42.08 o                         
   9  -2   5        921.82       1010.85        55.31 o                         
 -10  -1   5         83.58         75.42        13.68 o                         
  -9  -1   5       1622.22       1568.32        83.00 o                         
  -8  -1   5        409.78        401.70        28.66 o                         
  -7  -1   5       3331.61       3379.38       126.36 o                         
  -6  -1   5         51.03         33.33        16.17 o                         
  -5  -1   5       3810.99       3547.29       114.22 o                         
  -4  -1   5       1864.14       1836.28        80.62 o                         
  -3  -1   5       5465.65       5053.18       280.28 o                         
  -2  -1   5       3240.78       3298.88       127.08 o                         
  -1  -1   5       4913.66       5303.63       205.06 o                         
   0  -1   5        940.27        931.01        47.57 o                         
   1  -1   5       2548.98       2668.47       132.42 o                         
   2  -1   5       2802.31       2927.80       132.84 o                         
   3  -1   5       2201.58       2248.84       129.67 o                         
   4  -1   5       2209.50       2045.21        66.91 o                         
   5  -1   5        877.83        673.72        38.29 o                         
   6  -1   5       1003.48        934.06        39.99 o                         
   7  -1   5        200.81        220.00        18.15 o                         
   8  -1   5       1136.32       1211.71        60.15 o                         
   9  -1   5        323.53        354.84        27.77 o                         
 -10   0   5       2060.96       2283.68       139.54 o                         
  -9   0   5        610.88        640.91        43.57 o                         
  -8   0   5       3242.85       3456.32       139.15 o                         
  -7   0   5        531.15        582.97        36.10 o                         
  -6   0   5       2878.72       2421.54       133.23 o                         
  -5   0   5        678.84        662.05        28.97 o                         
  -4   0   5       1532.56       1441.89        66.40 o                         
  -3   0   5        356.31        324.80        26.19 o                         
  -2   0   5       5351.58       5536.04       207.27 o                         
  -1   0   5       1843.92       1935.55        81.56 o                         
   0   0   5       5399.36       5707.82       213.94 o                         
   1   0   5       1010.65       1097.26        54.15 o                         
   2   0   5       3282.05       3621.52       180.46 o                         
   3   0   5        765.29        760.84        56.96 o                         
   4   0   5       1503.07       1438.23        64.70 o                         
   5   0   5        854.15        528.36        32.45 o                         
   6   0   5       1397.91       1348.12        53.79 o                         
   7   0   5       1790.41       1998.27        77.61 o                         
   8   0   5        469.84        497.34        32.16 o                         
   9   0   5        834.86        982.91        44.47 o                         
 -10   1   5        119.68        136.08        18.02 o                         
  -9   1   5       2159.64       2175.60        93.15 o                         
  -8   1   5        489.32        487.78        33.81 o                         
  -7   1   5       3053.99       3180.52       135.66 o                         
  -6   1   5        113.71         97.92        14.29 o                         
  -5   1   5       3832.93       3653.45       111.50 o                         
  -4   1   5       1498.34       1560.93        78.28 o                         
  -3   1   5       6544.39       6766.84       244.04 o                         
  -2   1   5       3044.69       3053.41       131.29 o                         
  -1   1   5       4661.72       5040.08       204.05 o                         
   0   1   5       1049.50       1022.11        46.34 o                         
   1   1   5       3065.21       3352.24       129.52 o                         
   2   1   5       2869.12       3152.83       175.80 o                         
   3   1   5       2545.77       2766.49       146.61 o                         
   4   1   5       2084.56       1986.31        91.98 o                         
   5   1   5        762.09        643.92        35.43 o                         
   6   1   5       1057.78       1000.93        45.43 o                         
   7   1   5        141.72        136.27        18.22 o                         
   8   1   5       1398.58       1504.29        61.79 o                         
   9   1   5        232.19        239.43        26.21 o                         
  -9   2   5        457.38        454.65        38.92 o                         
  -8   2   5       1948.22       2089.32        90.22 o                         
  -7   2   5        113.12        103.42        17.38 o                         
  -6   2   5       2452.06       2197.27       140.74 o                         
  -5   2   5        813.56        765.70        37.81 o                         
  -4   2   5       3645.91       3193.56       176.19 o                         
  -3   2   5       1340.66       1287.01        61.13 o                         
  -2   2   5       4905.52       5216.14       220.70 o                         
  -1   2   5       2083.76       2189.64        96.15 o                         
   0   2   5        726.56        744.70        43.16 o                         
   1   2   5       2336.52       2573.22       137.30 o                         
   2   2   5       2792.63       3023.60       231.62 o                         
   3   2   5       2492.71       2611.71       162.17 o                         
   4   2   5       3863.38       3530.64       128.02 o                         
   5   2   5       1612.84       1163.58        89.01 o                         
   6   2   5        785.52        776.99        54.17 o                         
   7   2   5       1732.25       1862.49        81.49 o                         
   8   2   5        384.40        402.96        32.15 o                         
   9   2   5        795.69        836.55        49.17 o                         
  -9   3   5       1158.18       1207.39        66.95 o                         
  -8   3   5        159.20        192.99        22.98 o                         
  -7   3   5       1088.42       1112.36        53.84 o                         
  -6   3   5        798.99        758.44        42.84 o                         
  -5   3   5       1803.54        752.43       148.37 o                         
  -4   3   5       1507.62       1418.07        58.73 o                         
  -3   3   5       2809.56       2641.34        99.43 o                         
  -2   3   5        776.95        779.10        47.06 o                         
  -1   3   5       3237.85       3330.90       173.50 o                         
   0   3   5       1247.66       1286.90        77.93 o                         
   2   3   5       2022.64       1922.01        83.07 o                         
   3   3   5       1627.64       1067.51       106.80 o                         
   4   3   5       1892.30       1128.67       170.63 o                         
   5   3   5       1005.70        894.92        62.51 o                         
   6   3   5       1375.32       1467.58        69.29 o                         
   7   3   5        739.93        844.19        47.21 o                         
   8   3   5       1035.74       1163.86        77.10 o                         
  -8   4   5       1909.21       1977.40        96.02 o                         
  -7   4   5        468.25        526.27        37.48 o                         
  -6   4   5       2862.93       2589.14       132.95 o                         
  -5   4   5        328.95        353.37        52.83 o                         
  -4   4   5       1910.25       1886.63        91.56 o                         
  -3   4   5       1297.24       1387.11        71.00 o                         
  -2   4   5       1973.59       2046.70       104.83 o                         
  -1   4   5       1351.33       1336.61        70.24 o                         
   0   4   5       2749.14       2834.42       134.74 o                         
   1   4   5       1830.97       1918.26        98.20 o                         
   2   4   5       1664.44       1751.55       103.02 o                         
   3   4   5       4479.20       4408.02       219.20 o                         
   4   4   5        753.77        673.19        53.67 o                         
   5   4   5       1013.69       1018.93        77.05 o                         
   6   4   5       1126.37       1178.15        71.02 o                         
   7   4   5        584.26        677.66        49.19 o                         
  -7   5   5        785.95        881.90        59.41 o                         
  -6   5   5        348.62        325.68        34.55 o                         
  -5   5   5       1643.05       1222.64       211.47 o                         
  -4   5   5        906.86        896.79        59.98 o                         
  -3   5   5        643.03        699.23        49.20 o                         
  -2   5   5        382.69        452.77        47.01 o                         
  -1   5   5       1923.30       1976.95       106.00 o                         
   0   5   5       1578.66       1719.62        94.08 o                         
   1   5   5       1014.73       1098.03        98.45 o                         
   2   5   5        301.52        331.39        34.88 o                         
   3   5   5       1265.63       1214.91        97.15 o                         
   4   5   5       1012.27        879.52        94.77 o                         
   5   5   5        732.29        333.29        57.52 o                         
   6   5   5        905.18        915.75        57.02 o                         
  -5   6   5        372.80        240.73        98.50 o                         
  -4   6   5       1535.67       1285.82       115.92 o                         
  -3   6   5        594.63        635.69        49.58 o                         
  -2   6   5       1400.90       1509.73        93.75 o                         
  -1   6   5        567.35        628.51        72.22 o                         
   0   6   5       1116.82       1277.47        89.90 o                         
   1   6   5        680.70        794.39        69.12 o                         
   2   6   5       1007.19       1016.00        95.29 o                         
   3   6   5        870.50        893.08        94.38 o                         
   4   6   5        505.31        388.19       103.22 o                         
  -4  -6   6        919.17        633.38        51.96 o                         
  -3  -6   6        664.73        631.73        53.42 o                         
  -2  -6   6        807.85        773.56        49.86 o                         
  -1  -6   6        549.29        556.68        38.13 o                         
   0  -6   6        608.77        683.71        41.15 o                         
   1  -6   6        611.21        634.18        42.20 o                         
   2  -6   6        470.08        472.93        36.24 o                         
   3  -6   6       1050.37        917.83       106.62 o                         
  -6  -5   6        279.70        231.99        33.80 o                         
  -5  -5   6       1231.24       1125.53        73.25 o                         
  -4  -5   6        780.62        774.14        64.12 o                         
  -3  -5   6       1010.01        955.90        55.78 o                         
  -2  -5   6        830.37        836.80        48.70 o                         
  -1  -5   6        807.82        902.64        51.27 o                         
   0  -5   6       1726.36       1939.02        81.33 o                         
   1  -5   6        895.60        964.75        53.02 o                         
   2  -5   6       1322.04       1598.39        86.80 o                         
   3  -5   6        865.89        870.94        51.88 o                         
   4  -5   6        777.31        750.10        68.69 o                         
   5  -5   6        147.44        112.66        21.89 o                         
  -8  -4   6       1098.82        992.46        78.44 o                         
  -7  -4   6        474.88        520.20        40.95 o                         
  -6  -4   6       1710.16       2053.94       144.03 o                         
  -5  -4   6        544.47        607.11        43.67 o                         
  -4  -4   6       3593.70       3698.72       134.54 o                         
  -3  -4   6       1148.76       1147.55        62.56 o                         
  -2  -4   6       1188.76       1241.43        54.70 o                         
  -1  -4   6        923.12        898.73        40.96 o                         
   0  -4   6       2289.00       2361.79        81.47 o                         
   1  -4   6       1396.01       1400.25        50.52 o                         
   2  -4   6       1404.15       1457.79        63.46 o                         
   3  -4   6        634.68        661.47        38.32 o                         
   4  -4   6        808.98        528.72        92.36 o                         
   5  -4   6       1490.20       1524.81        78.35 o                         
   6  -4   6        405.13        435.52        38.19 o                         
   7  -4   6       1005.93       1088.82        60.61 o                         
  -9  -3   6       1603.77       1523.26        81.83 o                         
  -8  -3   6        253.55        227.61        24.82 o                         
  -7  -3   6       2357.43       2512.15       108.50 o                         
  -6  -3   6       1785.79       1392.59        81.05 o                         
  -5  -3   6       1238.70       1202.39        58.35 o                         
  -4  -3   6       2007.89       1952.77        71.49 o                         
  -3  -3   6       1899.13       1793.47        80.09 o                         
  -2  -3   6       1055.44       1017.62        43.14 o                         
  -1  -3   6       2503.42       2503.28        80.65 o                         
   0  -3   6       2111.36       2161.53        74.01 o                         
   1  -3   6       1691.35       1693.69        57.04 o                         
   2  -3   6       1415.51       1400.66        52.04 o                         
   3  -3   6       1597.12       1633.83        65.50 o                         
   4  -3   6       1870.77       1708.10        79.12 o                         
   5  -3   6         92.82         80.16        18.13 o                         
   6  -3   6        547.59        597.46        38.76 o                         
   7  -3   6        314.20        326.54        25.89 o                         
   8  -3   6       1245.09       1200.42        93.88 o                         
  -9  -2   6        193.36        149.72        16.34 o                         
  -8  -2   6       3195.33       3315.72       130.69 o                         
  -7  -2   6        540.61        616.75        50.94 o                         
  -6  -2   6       1765.13       1329.84        90.13 o                         
  -5  -2   6        449.03        429.14        27.55 o                         
  -4  -2   6       4141.81       3793.15       118.97 o                         
  -3  -2   6       2271.83       2016.28        80.16 o                         
  -2  -2   6       1916.99       1901.70        83.68 o                         
  -1  -2   6        755.38        745.17        51.40 o                         
   0  -2   6       3122.84       3263.76       149.76 o                         
   1  -2   6       5306.46       5352.47       238.29 o                         
   2  -2   6       1915.91       1930.35        64.06 o                         
   3  -2   6       1419.70       1356.89        51.06 o                         
   4  -2   6       1892.79       1717.06        76.40 o                         
   5  -2   6       1100.84       1039.92        56.13 o                         
   6  -2   6        432.75        479.64        36.48 o                         
   7  -2   6        943.18       1067.08        52.99 o                         
   8  -2   6        308.95        321.58        32.32 o                         
  -9  -1   6       1203.98       1198.80        59.24 o                         
  -8  -1   6        717.39        712.80        38.31 o                         
  -7  -1   6        529.14        589.58        39.73 o                         
  -6  -1   6       1633.16       1384.97        65.70 o                         
  -5  -1   6       3360.38       3314.28        98.71 o                         
  -4  -1   6       2553.29       2344.06        82.18 o                         
  -3  -1   6       3904.66       3361.81       185.80 o                         
  -2  -1   6       1823.42       2033.84        86.10 o                         
  -1  -1   6       2212.26       2331.53       108.19 o                         
   0  -1   6       2888.94       3045.65       111.22 o                         
   1  -1   6       1046.26       1090.58        53.47 o                         
   2  -1   6       1597.26       1555.11        82.77 o                         
   3  -1   6        932.67        965.70        35.45 o                         
   4  -1   6       2344.62       2210.89        70.27 o                         
   5  -1   6        626.29        538.48        28.38 o                         
   6  -1   6       3327.90       3372.86       107.57 o                         
   7  -1   6        894.11        940.77        42.32 o                         
   8  -1   6       1634.56       1861.92        84.40 o                         
   9  -1   6        134.03        136.22        25.48 o                         
 -10   0   6       1218.24       1198.79        94.21 o                         
  -9   0   6        152.63        170.52        19.84 o                         
  -8   0   6       3094.80       3103.38       118.23 o                         
  -7   0   6        810.46        807.33        40.76 o                         
  -6   0   6       1259.35       1090.07        48.82 o                         
  -5   0   6        635.14        584.62        26.87 o                         
  -4   0   6       2731.99       2657.23        94.60 o                         
  -3   0   6        563.07        443.12        36.95 o                         
  -2   0   6       1418.76       1377.05        62.67 o                         
  -1   0   6       3835.36       3976.78       147.05 o                         
   0   0   6        924.56        937.58        47.17 o                         
   1   0   6       8108.30       8914.61       328.15 o                         
   2   0   6       3390.13       3709.63       208.99 o                         
   3   0   6       2686.59       2490.35       100.14 o                         
   4   0   6       1850.49       1857.29        63.62 o                         
   5   0   6       2425.77       1535.62        72.37 o                         
   6   0   6        199.39        180.59        17.89 o                         
   7   0   6        958.48       1101.92        51.45 o                         
   8   0   6        670.17        755.77        42.10 o                         
   9   0   6        609.37        711.52        41.90 o                         
  -9   1   6       1218.49       1268.57        59.86 o                         
  -8   1   6        572.25        623.37        42.93 o                         
  -7   1   6        733.19        792.45        45.46 o                         
  -6   1   6       1418.56       1357.08        57.34 o                         
  -5   1   6       3155.34       3028.23       108.70 o                         
  -4   1   6       2591.62       2566.35        97.18 o                         
  -3   1   6       3928.21       3712.06       132.13 o                         
  -2   1   6       1528.01       1687.57        77.11 o                         
  -1   1   6       2529.88       2676.44        98.72 o                         
   0   1   6       2734.12       2790.82       116.56 o                         
   1   1   6        907.15        962.93        54.84 o                         
   3   1   6        923.79        965.76        47.80 o                         
   4   1   6       2761.22       2418.70       109.31 o                         
   5   1   6        738.88        656.41        34.70 o                         
   6   1   6       3045.14       3087.14       117.57 o                         
   7   1   6        953.62       1031.34        47.80 o                         
   8   1   6       1658.18       1877.64        73.22 o                         
   9   1   6        125.69        121.18        19.44 o                         
  -9   2   6        201.07        211.95        19.08 o                         
  -8   2   6       2954.06       3166.69       142.49 o                         
  -7   2   6        936.74        965.41        45.04 o                         
  -6   2   6       1283.35       1156.71        53.41 o                         
  -5   2   6        734.62        754.15        34.57 o                         
  -4   2   6       3394.79       3290.06       158.63 o                         
  -3   2   6       2403.22       2290.50        79.54 o                         
  -2   2   6       1827.42       1734.17        94.61 o                         
  -1   2   6       1016.43       1065.67        58.48 o                         
   0   2   6       2748.65       2860.28       130.21 o                         
   1   2   6       4794.03       5249.15       294.37 o                         
   2   2   6       1396.04       1458.28        80.97 o                         
   3   2   6       1464.48       1456.80        86.07 o                         
   4   2   6       1902.06       1886.59        91.19 o                         
   5   2   6       1408.90        955.57        57.76 o                         
   6   2   6        569.81        594.24        42.06 o                         
   7   2   6       1015.35       1161.73        64.62 o                         
   8   2   6        306.68        333.03        26.62 o                         
  -9   3   6       1547.42       1453.95        95.86 o                         
  -8   3   6        323.51        341.99        31.03 o                         
  -7   3   6       2144.34       2308.81       101.15 o                         
  -6   3   6       1232.28       1240.21        71.40 o                         
  -5   3   6       1795.65       1361.26       150.91 o                         
  -4   3   6       1578.25       1513.97        85.55 o                         
  -3   3   6       2520.68       2337.10        91.93 o                         
  -2   3   6       1364.13       1322.89        47.95 o                         
  -1   3   6       2567.74       2552.96       108.17 o                         
   0   3   6       2521.45       2539.38       106.18 o                         
   1   3   6       1469.22       1521.17        79.20 o                         
   2   3   6       1605.26       1569.68        75.25 o                         
   3   3   6       1724.56       1813.71        83.99 o                         
   4   3   6       1826.31       1640.09        87.95 o                         
   5   3   6        395.73        222.08        48.41 o                         
   6   3   6        873.48        884.87       125.03 o                         
   7   3   6        247.32        297.22        31.30 o                         
   8   3   6       1110.96       1071.28        64.32 o                         
  -8   4   6        997.27        933.37        64.95 o                         
  -7   4   6        662.75        697.34        41.37 o                         
  -6   4   6       1900.39       1876.53       144.65 o                         
  -5   4   6        770.01        743.31        49.62 o                         
  -4   4   6       2965.79       3052.84       157.93 o                         
  -3   4   6       1025.81       1002.04        61.05 o                         
  -2   4   6       1039.03       1101.09        62.91 o                         
  -1   4   6       1184.17       1199.36        63.72 o                         
   0   4   6       2392.07       2520.97       123.70 o                         
   1   4   6        964.63       1029.84        72.14 o                         
   2   4   6       1568.74       1621.91        87.30 o                         
   3   4   6        637.40        599.99        50.57 o                         
   4   4   6        578.38        533.53        37.07 o                         
   5   4   6       1293.79       1345.02        99.07 o                         
   6   4   6        400.10        412.45        33.96 o                         
   7   4   6       1054.50       1106.54        74.85 o                         
  -6   5   6        286.90        283.98        39.59 o                         
  -5   5   6       1235.33       1159.43        74.96 o                         
  -4   5   6        737.88        741.07        61.54 o                         
  -3   5   6        965.18        944.55        59.12 o                         
  -2   5   6        782.70        846.04        61.64 o                         
  -1   5   6       1104.23       1198.44        82.51 o                         
   0   5   6       1562.78       1795.14       129.31 o                         
   1   5   6        976.46       1072.40        83.41 o                         
   2   5   6       1313.81       1508.31       136.44 o                         
   3   5   6        879.10        841.50        90.62 o                         
   4   5   6        817.93        744.46        52.03 o                         
   5   5   6        147.03        107.42        24.52 o                         
  -4   6   6        995.05        667.22        86.05 o                         
  -3   6   6        912.98        796.81       111.12 o                         
  -2   6   6        887.59        950.11        71.66 o                         
  -1   6   6        512.02        523.08        54.01 o                         
   0   6   6        709.44        865.00        78.89 o                         
   1   6   6        609.27        640.28        69.50 o                         
   2   6   6        338.98        402.46        57.03 o                         
   3   6   6       1099.84        919.11        66.64 o                         
  -3  -6   7        975.81       1066.39        98.29 o                         
  -2  -6   7        611.96        613.10        51.18 o                         
  -1  -6   7        800.74        765.05        89.10 o                         
   0  -6   7        804.64        890.01        56.53 o                         
   1  -6   7        746.28        780.12        54.29 o                         
   2  -6   7        796.91        723.09        50.40 o                         
  -6  -5   7        729.55        763.30        56.42 o                         
  -5  -5   7       1480.78       1305.09       106.89 o                         
  -4  -5   7        703.47        704.56        59.53 o                         
  -3  -5   7       1464.38       1438.88        77.95 o                         
  -2  -5   7       1629.94       1561.07        90.27 o                         
  -1  -5   7        669.43        699.38        44.86 o                         
   0  -5   7       1184.89       1325.48        74.99 o                         
   1  -5   7        636.53        739.72        49.46 o                         
   2  -5   7       1742.71       1917.22       111.50 o                         
   3  -5   7        419.88        474.85        40.38 o                         
   4  -5   7       1264.54        948.20       107.66 o                         
   5  -5   7        240.60        213.31        26.26 o                         
  -7  -4   7        458.23        450.49        40.32 o                         
  -6  -4   7        820.19        832.19        99.46 o                         
  -5  -4   7       1350.71       1375.13        87.14 o                         
  -4  -4   7        630.43        615.00        47.25 o                         
  -3  -4   7        724.80        705.29        42.93 o                         
  -2  -4   7        322.69        315.36        27.80 o                         
  -1  -4   7       1307.92       1379.42        53.37 o                         
   0  -4   7       1041.28       1109.25        50.72 o                         
   1  -4   7       2613.93       2656.51       101.76 o                         
   2  -4   7        628.83        625.93        34.60 o                         
   3  -4   7        875.64        927.14        50.38 o                         
   4  -4   7        308.47        295.36        28.62 o                         
   5  -4   7       1149.86       1142.25        69.40 o                         
   6  -4   7        305.68        307.89        28.50 o                         
  -8  -3   7        753.87        786.71        43.51 o                         
  -7  -3   7       1034.09       1109.06        61.00 o                         
  -6  -3   7       1011.31        929.88        65.65 o                         
  -5  -3   7       3425.24       3312.41       155.11 o                         
  -4  -3   7       1867.01       1779.94        65.32 o                         
  -3  -3   7       1300.91       1268.47        57.16 o                         
  -2  -3   7       1942.50       1951.78        74.90 o                         
  -1  -3   7       1014.21       1025.19        44.42 o                         
   0  -3   7       1639.47       1679.64        60.99 o                         
   1  -3   7        797.06        834.40        36.42 o                         
   2  -3   7       1846.39       1905.65        70.55 o                         
   3  -3   7        768.63        775.81        43.80 o                         
   4  -3   7       5508.79       5269.54       225.46 o                         
   5  -3   7        191.99        160.67        21.95 o                         
   6  -3   7       1942.91       2162.59        86.51 o                         
   7  -3   7        339.26        349.08        26.26 o                         
  -9  -2   7        434.90        473.75        40.12 o                         
  -8  -2   7       1225.10       1269.66        58.30 o                         
  -7  -2   7        906.49        985.60        47.67 o                         
  -6  -2   7       1616.15       1394.87        62.27 o                         
  -5  -2   7        659.12        641.63        37.52 o                         
  -4  -2   7       1593.14       1500.69        68.44 o                         
  -3  -2   7       1772.03       1638.93        63.10 o                         
  -2  -2   7       1080.71       1045.18        43.64 o                         
  -1  -2   7       3652.54       3634.67       110.49 o                         
   0  -2   7       1323.01       1337.89        51.71 o                         
   1  -2   7       1677.73       1664.83        63.88 o                         
   2  -2   7        751.50        787.15        38.07 o                         
   3  -2   7       1869.35       1902.23        80.48 o                         
   4  -2   7        573.27        638.34        41.14 o                         
   5  -2   7       1591.98       1416.38        72.04 o                         
   6  -2   7        713.93        767.11        40.57 o                         
   7  -2   7        820.44        858.12        44.23 o                         
   8  -2   7         80.99         45.52        22.57 o                         
  -9  -1   7       1418.00       1342.21        53.86 o                         
  -8  -1   7        772.09        866.01        46.46 o                         
  -7  -1   7        860.05        913.78        56.50 o                         
  -6  -1   7       2249.04       2037.00        90.44 o                         
  -5  -1   7       1876.27       1916.01        86.04 o                         
  -4  -1   7       1605.85       1494.31        59.28 o                         
  -3  -1   7       2248.43       2032.07        68.21 o                         
  -2  -1   7       1247.71       1294.77        57.64 o                         
  -1  -1   7       3366.81       3673.02       125.54 o                         
   0  -1   7       4599.31       4779.19       150.77 o                         
   1  -1   7       1796.94       1870.39        57.72 o                         
   2  -1   7       2223.97       2320.41        75.13 o                         
   3  -1   7        309.06        322.24        21.48 o                         
   4  -1   7       1717.06       1630.06        55.84 o                         
   5  -1   7        218.51        181.71        19.57 o                         
   6  -1   7       2088.22       2191.18        72.51 o                         
   7  -1   7        383.01        396.71        28.52 o                         
   8  -1   7       1422.25       1595.90        72.07 o                         
  -9   0   7        232.09        173.88        36.51 o                         
  -8   0   7       2223.67       2257.89       101.68 o                         
  -7   0   7       1275.42       1290.49        58.92 o                         
  -6   0   7       2873.72       2545.69        86.24 o                         
  -5   0   7       1245.17       1190.73        50.96 o                         
  -4   0   7       2928.22       2744.67        90.14 o                         
  -3   0   7       2011.65       1886.83        69.44 o                         
  -2   0   7       1036.66       1097.55        55.24 o                         
  -1   0   7       3165.71       3133.06       140.61 o                         
   0   0   7       2297.42       2401.87       101.05 o                         
   1   0   7       2587.85       2586.01        99.04 o                         
   2   0   7       2313.72       2207.29        74.03 o                         
   3   0   7       2005.36       1785.29        61.84 o                         
   4   0   7        810.72        745.71        32.93 o                         
   5   0   7       1438.47        913.37        49.97 o                         
   6   0   7        190.98        185.91        18.24 o                         
   7   0   7        888.99       1052.18        51.12 o                         
   8   0   7         73.62         80.64        15.27 o                         
  -9   1   7       1405.59       1366.96        63.52 o                         
  -8   1   7        885.27        994.18        51.16 o                         
  -7   1   7       1112.44       1161.34        63.91 o                         
  -6   1   7       2195.02       2075.71        80.28 o                         
  -5   1   7       1793.75       1752.61        80.40 o                         
  -4   1   7       1985.55       1960.69        74.03 o                         
  -3   1   7       1848.78       1716.25        81.11 o                         
  -2   1   7       1461.90       1514.40        60.31 o                         
  -1   1   7       3706.02       3716.20       144.18 o                         
   0   1   7       4185.97       4330.53       159.29 o                         
   1   1   7       1559.25       1621.76        79.22 o                         
   2   1   7       1379.61       1513.05       114.30 o                         
   3   1   7        312.91        313.19        26.24 o                         
   4   1   7       1484.79       1434.54        63.56 o                         
   5   1   7        294.17        304.99        28.69 o                         
   6   1   7       1943.93       2091.13        82.34 o                         
   7   1   7        334.05        361.09        26.55 o                         
   8   1   7       1199.02       1308.10        62.77 o                         
  -9   2   7        518.21        539.92        37.07 o                         
  -8   2   7       1517.63       1521.15        72.80 o                         
  -7   2   7        891.38        952.77        52.38 o                         
  -6   2   7       1425.44       1380.44        66.19 o                         
  -5   2   7        264.20        455.65        72.21 o                         
  -4   2   7       2143.25       1973.04        89.94 o                         
  -3   2   7       1820.11       1691.87        65.75 o                         
  -2   2   7       1589.51       1384.22       170.16 o                         
  -1   2   7       3892.64       3732.17       126.32 o                         
   0   2   7       1685.24       1672.51        63.95 o                         
   1   2   7       1933.31       1942.08        74.36 o                         
   2   2   7       1107.38       1031.14        97.70 o                         
   3   2   7       2054.69       2126.70       124.35 o                         
   4   2   7        579.10        635.92        38.71 o                         
   5   2   7       1745.42       1135.08        72.67 o                         
   6   2   7        641.87        702.94        43.31 o                         
   7   2   7       1038.05       1077.10        56.12 o                         
   8   2   7         21.33         22.85        11.10 o                         
  -8   3   7        742.13        755.09        59.80 o                         
  -7   3   7       1255.36       1368.21        66.13 o                         
  -6   3   7       1354.09       1267.62        60.18 o                         
  -5   3   7       2749.52       2817.63       127.25 o                         
  -4   3   7       1841.16       1661.41        74.54 o                         
  -3   3   7       1216.10       1230.29        65.24 o                         
  -2   3   7       1817.09       1807.50        93.80 o                         
  -1   3   7       1064.92       1040.04        52.42 o                         
   0   3   7       1560.65       1558.27        82.66 o                         
   1   3   7        564.25        564.94        49.26 o                         
   2   3   7       1793.67       1943.02        91.69 o                         
   3   3   7        512.06        543.94        52.02 o                         
   4   3   7       4434.97       4237.50       293.39 o                         
   5   3   7        284.61        226.16        43.05 o                         
   6   3   7       1549.84       1707.98        98.32 o                         
   7   3   7        392.33        419.26        30.45 o                         
  -7   4   7        414.30        417.93        31.82 o                         
  -6   4   7        857.69        809.36        50.00 o                         
  -5   4   7       1455.11       1610.29        71.35 o                         
  -4   4   7       1003.71        607.27       205.82 o                         
  -3   4   7        666.13        718.20        63.20 o                         
  -2   4   7        384.03        404.15        34.17 o                         
  -1   4   7        880.96        947.96        70.75 o                         
   0   4   7        986.42       1061.14        67.25 o                         
   1   4   7       3086.93       3280.45       145.21 o                         
   2   4   7        592.60        639.89        53.59 o                         
   3   4   7       1162.25       1117.58        61.56 o                         
   4   4   7        457.49        334.96        39.98 o                         
   5   4   7       1655.48       1294.33       160.99 o                         
   6   4   7        160.60        178.78        29.92 o                         
  -6   5   7        521.01        669.73       113.81 o                         
  -5   5   7       1220.07       1282.14       105.71 o                         
  -4   5   7        647.26        576.26        80.62 o                         
  -3   5   7       1452.47       1332.66       132.23 o                         
  -2   5   7       1861.49       1970.19       123.11 o                         
  -1   5   7        397.17        429.95        57.33 o                         
   0   5   7        957.34       1044.12        76.32 o                         
   1   5   7        612.58        693.70        63.96 o                         
   2   5   7       1821.46       1941.00       128.99 o                         
   3   5   7        548.13        521.28        54.49 o                         
   4   5   7       1279.82        680.33        61.26 o                         
  -3   6   7       1104.63       1296.08       106.02 o                         
  -2   6   7        676.52        644.26        68.77 o                         
  -1   6   7        628.12        610.55        58.09 o                         
   0   6   7        755.84        745.49        79.68 o                         
   1   6   7        796.34        822.68        76.37 o                         
   2   6   7        485.75        411.67        83.98 o                         
  -5  -5   8        586.27        490.88        61.89 o                         
  -4  -5   8        552.09        502.32        45.99 o                         
  -3  -5   8        927.52        959.42        62.71 o                         
  -2  -5   8       1067.74       1047.51        67.25 o                         
  -1  -5   8        595.33        592.11        57.42 o                         
   0  -5   8        959.42        968.74        99.07 o                         
   1  -5   8        437.26        518.49        67.34 o                         
   2  -5   8       1367.29       1477.35        93.98 o                         
   3  -5   8        149.51        150.48        23.88 o                         
   4  -5   8       1329.35       1469.47       127.48 o                         
  -7  -4   8        497.77        530.94        52.08 o                         
  -6  -4   8        831.61        768.36        91.09 o                         
  -5  -4   8       1313.47       1171.07        82.95 o                         
  -4  -4   8       1018.23       1045.10        56.83 o                         
  -3  -4   8       2696.76       2850.61       137.30 o                         
  -2  -4   8        678.32        643.12        43.42 o                         
  -1  -4   8       1670.94       1783.71        75.09 o                         
   0  -4   8        285.83        338.42        29.40 o                         
   1  -4   8       1018.20       1121.58        59.16 o                         
   2  -4   8        460.30        456.30        32.77 o                         
   3  -4   8       1444.41       1496.43        65.97 o                         
   4  -4   8        427.45        396.02        35.39 o                         
   5  -4   8       1328.92       1374.25        66.99 o                         
  -8  -3   8        836.92        783.10        68.20 o                         
  -7  -3   8       1322.12       1342.53        72.68 o                         
  -6  -3   8        843.17        822.87        80.84 o                         
  -5  -3   8       1808.44       1656.77        74.79 o                         
  -4  -3   8       1311.44       1320.16        60.57 o                         
  -3  -3   8       1587.29       1534.98        99.15 o                         
  -2  -3   8       3374.93       3432.38       120.18 o                         
  -1  -3   8        913.49        981.66        52.05 o                         
   0  -3   8       1180.48       1206.53        57.10 o                         
   1  -3   8       1532.07       1659.67        82.59 o                         
   2  -3   8       1814.82       1940.60        81.70 o                         
   3  -3   8        180.54        167.27        26.47 o                         
   4  -3   8        962.18        914.05        58.28 o                         
   5  -3   8        702.73        640.51        46.31 o                         
   6  -3   8       1819.12       1908.21        95.06 o                         
  -8  -2   8        804.89        832.12        47.99 o                         
  -7  -2   8       1484.25       1614.58        81.89 o                         
  -6  -2   8       1054.01        956.74        54.67 o                         
  -5  -2   8       1386.24       1452.84        66.60 o                         
  -4  -2   8        257.65        461.05        89.82 o                         
  -3  -2   8       1712.85       1647.64        65.09 o                         
  -2  -2   8       1166.28       1207.74        50.05 o                         
  -1  -2   8       3448.75       3570.79       120.62 o                         
   0  -2   8       2053.43       2145.40        77.17 o                         
   1  -2   8       2395.81       2489.70       106.16 o                         
   2  -2   8        657.77        685.89        38.68 o                         
   3  -2   8       1748.32       1867.00        88.13 o                         
   4  -2   8        178.38        197.29        24.74 o                         
   5  -2   8       1389.93        923.64        76.07 o                         
   6  -2   8        222.87        257.34        24.98 o                         
   7  -2   8        735.17        806.71        65.52 o                         
  -9  -1   8        710.05        695.07        43.57 o                         
  -8  -1   8        809.10        809.32        40.60 o                         
  -7  -1   8       2789.69       2863.35       127.53 o                         
  -6  -1   8       2105.29       1782.89        97.40 o                         
  -5  -1   8        908.84        951.42        47.69 o                         
  -4  -1   8       1716.68       1656.31        71.83 o                         
  -3  -1   8       2112.15       2081.14        70.48 o                         
  -2  -1   8       3000.74       3016.78       101.01 o                         
  -1  -1   8        756.09        767.90        30.09 o                         
   0  -1   8       1702.87       1713.03        59.15 o                         
   1  -1   8        251.93        278.60        19.09 o                         
   2  -1   8       4286.25       4418.53       136.53 o                         
   3  -1   8        191.18        193.54        17.99 o                         
   4  -1   8       2515.95       2476.07        88.23 o                         
   5  -1   8        354.98        265.60        25.86 o                         
   6  -1   8       1356.66       1486.19        70.77 o                         
   7  -1   8         61.36         59.17        18.69 o                         
  -9   0   8        574.45        565.48        34.13 o                         
  -8   0   8        529.54        615.34        46.25 o                         
  -7   0   8        675.59        711.00        47.48 o                         
  -6   0   8        756.31        688.86        45.20 o                         
  -5   0   8        674.42        761.22        37.11 o                         
  -4   0   8        994.05        925.67        43.53 o                         
  -3   0   8       3120.26       2937.65       103.48 o                         
  -2   0   8        565.61        559.51        27.17 o                         
  -1   0   8       1757.00       1825.98        60.48 o                         
   0   0   8        982.41       1001.55        39.61 o                         
   1   0   8       2543.09       2569.50        82.23 o                         
   2   0   8        148.88        140.51        14.28 o                         
   3   0   8       2265.20       2269.45        83.58 o                         
   4   0   8        807.10        786.10        36.02 o                         
   5   0   8       1876.30       1182.97        64.15 o                         
   6   0   8        156.70        174.23        18.61 o                         
   7   0   8       1286.43       1373.40        65.61 o                         
  -9   1   8        667.16        543.82        39.69 o                         
  -8   1   8        779.33        774.39        44.05 o                         
  -7   1   8       2698.36       2796.82       118.05 o                         
  -6   1   8       2199.17       1988.50        93.47 o                         
  -5   1   8        724.05        734.08        44.05 o                         
  -4   1   8       1448.86       1434.97        66.17 o                         
  -3   1   8       1683.47       1603.62        73.06 o                         
  -2   1   8       2996.00       3036.84       101.00 o                         
  -1   1   8        644.08        621.47        29.29 o                         
   0   1   8       2055.02       2110.29        74.04 o                         
   1   1   8        330.80        336.87        25.68 o                         
   2   1   8       4069.42       4228.96       173.18 o                         
   3   1   8        148.32        125.45        19.84 o                         
   4   1   8       2521.97       2509.08       116.60 o                         
   5   1   8        343.23        254.64        25.85 o                         
   6   1   8       1675.76       1869.82        71.14 o                         
   7   1   8         38.69         30.27        12.55 o                         
  -8   2   8        965.80       1015.93        42.95 o                         
  -7   2   8       1580.90       1751.98        92.05 o                         
  -6   2   8       1272.72       1207.16        56.79 o                         
  -5   2   8       1396.38       1447.67        73.52 o                         
  -4   2   8        619.00        650.44        42.60 o                         
  -3   2   8       1223.98       1252.46        82.30 o                         
  -2   2   8       1274.37       1392.97        72.54 o                         
  -1   2   8       3085.06       3072.61       151.47 o                         
   0   2   8       1805.25       1819.22        94.05 o                         
   1   2   8       3047.02       3121.50       118.61 o                         
   2   2   8        376.83        411.70        67.57 o                         
   3   2   8       2017.81       2117.79       112.27 o                         
   4   2   8         97.84        101.26        20.55 o                         
   5   2   8       1262.20        852.66        64.50 o                         
   6   2   8        351.09        389.15        35.56 o                         
   7   2   8        872.01       1009.37        47.15 o                         
  -8   3   8        674.71        680.39        53.60 o                         
  -7   3   8       1041.14       1166.53        70.01 o                         
  -6   3   8        924.16        935.35        52.83 o                         
  -5   3   8       1360.29       1421.88        85.95 o                         
  -4   3   8       1338.40       1362.22        77.22 o                         
  -3   3   8       1230.51       1252.62        71.46 o                         
  -2   3   8       3159.88       3159.32       149.35 o                         
  -1   3   8        888.16        947.16        62.44 o                         
   0   3   8       1422.14       1494.08        87.96 o                         
   1   3   8       1691.24       1792.99       106.80 o                         
   2   3   8       1637.22       1675.09       111.56 o                         
   3   3   8        338.47        259.18        85.56 o                         
   4   3   8       1134.02        939.69        75.08 o                         
   5   3   8        574.52        581.62        49.02 o                         
   6   3   8       1646.84       1779.81       147.00 o                         
  -7   4   8        541.85        671.32        81.35 o                         
  -6   4   8        836.97        790.83        50.77 o                         
  -5   4   8       1408.54       1404.20        67.48 o                         
  -4   4   8       1482.61       1178.68       123.90 o                         
  -3   4   8       2914.34       3015.22       160.51 o                         
  -2   4   8        802.58        745.97        53.92 o                         
  -1   4   8       1454.97       1577.65       101.96 o                         
   0   4   8        206.41        232.80        33.65 o                         
   1   4   8       1267.76       1417.25        81.66 o                         
   2   4   8        378.68        359.49        51.89 o                         
   3   4   8       1288.56       1196.34       200.94 o                         
   4   4   8        502.60        462.50        52.87 o                         
   5   4   8       1391.71       1269.70       166.35 o                         
  -5   5   8        558.11        569.88        62.43 o                         
  -4   5   8        680.83        694.92        93.43 o                         
  -3   5   8        797.14        952.73        75.25 o                         
  -2   5   8       1062.45       1037.89        69.25 o                         
  -1   5   8        665.97        636.45        50.24 o                         
   0   5   8       1125.97       1137.24        71.13 o                         
   1   5   8        576.86        641.23        55.24 o                         
   2   5   8       1171.94       1146.32        97.41 o                         
   3   5   8        158.84        134.57        35.50 o                         
  -3  -5   9        314.82        195.99        51.92 o                         
  -2  -5   9        818.03        861.47        86.83 o                         
  -1  -5   9        319.98        283.19        43.05 o                         
   0  -5   9       1031.47       1102.40        95.55 o                         
   1  -5   9         82.33         80.33        36.62 o                         
   2  -5   9       1168.17       1322.12       155.95 o                         
  -6  -4   9        215.60        257.10        35.72 o                         
  -5  -4   9        523.48        495.53        44.51 o                         
  -4  -4   9        631.58        617.85        43.81 o                         
  -3  -4   9       2153.04       2195.87        99.99 o                         
  -2  -4   9        715.78        750.86        51.47 o                         
  -1  -4   9       2187.26       2231.75        97.59 o                         
   0  -4   9        218.89        248.91        26.59 o                         
   1  -4   9       1681.59       1712.23        73.52 o                         
   2  -4   9        125.97        141.35        20.67 o                         
   3  -4   9       1575.50       1425.79        98.97 o                         
   4  -4   9        169.65        107.27        21.78 o                         
  -7  -3   9        835.42        854.28        62.66 o                         
  -6  -3   9       1119.59       1081.90       105.39 o                         
  -5  -3   9        611.46        550.59        45.30 o                         
  -4  -3   9        836.38        887.81        56.69 o                         
  -3  -3   9        674.44        708.20        48.99 o                         
  -2  -3   9       1098.81       1160.24        71.27 o                         
  -1  -3   9         15.27         22.88        18.14 o                         
   0  -3   9       1712.50       1847.37        94.34 o                         
   1  -3   9         48.77         59.81        21.25 o                         
   2  -3   9       2500.50       2802.63       139.34 o                         
   3  -3   9        170.47        176.51        26.33 o                         
   4  -3   9        924.49        907.39        69.49 o                         
   5  -3   9        172.53        128.14        20.20 o                         
  -8  -2   9        733.70        660.64        64.25 o                         
  -7  -2   9        923.33        996.37        61.95 o                         
  -6  -2   9        536.54        484.14        36.89 o                         
  -5  -2   9       2738.22       2829.55       127.16 o                         
  -4  -2   9       1346.92       1422.92        62.12 o                         
  -3  -2   9       2799.57       2760.12       106.86 o                         
  -2  -2   9        306.92        307.86        28.12 o                         
  -1  -2   9       1861.05       1996.42        80.76 o                         
   0  -2   9        438.86        479.95        39.30 o                         
   1  -2   9       3055.25       3371.06       125.00 o                         
   2  -2   9        287.10        305.29        31.01 o                         
   3  -2   9       1860.53       2004.20        91.76 o                         
   4  -2   9         29.71         45.99        19.40 o                         
   5  -2   9       1728.68       1313.31        81.67 o                         
   6  -2   9        144.78        135.05        18.95 o                         
  -8  -1   9       1144.74       1186.28        59.49 o                         
  -7  -1   9       1324.13       1381.09        77.03 o                         
  -6  -1   9       1185.03       1085.19        88.05 o                         
  -5  -1   9        512.03        569.62        41.94 o                         
  -4  -1   9       1745.72       1713.60        66.93 o                         
  -3  -1   9       1215.23       1215.59        56.06 o                         
  -2  -1   9       2360.12       2449.87        87.48 o                         
  -1  -1   9        843.08        859.05        38.68 o                         
   0  -1   9       1657.98       1750.34        64.62 o                         
   1  -1   9        490.37        519.02        33.57 o                         
   2  -1   9       2879.80       3143.48       115.21 o                         
   3  -1   9        492.90        497.24        31.82 o                         
   4  -1   9       2065.37       1819.48        93.80 o                         
   5  -1   9        207.92        153.63        18.56 o                         
   6  -1   9       1074.88       1105.87        63.48 o                         
   7  -1   9         16.32          1.19        14.79 o                         
  -8   0   9        994.86        971.61        52.83 o                         
  -7   0   9       1311.73       1359.22        74.95 o                         
  -6   0   9        265.99        316.16        35.63 o                         
  -5   0   9       3272.60       3429.91       132.18 o                         
  -4   0   9        387.64        376.62        25.82 o                         
  -3   0   9       3833.11       3696.14       125.33 o                         
  -2   0   9       1323.76       1420.30        53.74 o                         
  -1   0   9       2227.73       2361.08        80.23 o                         
   0   0   9        862.63        903.12        43.70 o                         
   1   0   9       3532.81       3815.07       133.96 o                         
   2   0   9         10.97         16.68        11.90 o                         
   3   0   9       1207.94       1317.11        50.79 o                         
   4   0   9         15.70          6.50        13.42 o                         
   5   0   9        867.71        789.13        43.97 o                         
   6   0   9         34.62         62.88        16.72 o                         
   7   0   9       1238.99       1321.71       127.63 o                         
  -8   1   9        995.64       1040.44        58.34 o                         
  -7   1   9       1282.34       1431.34        71.69 o                         
  -6   1   9       1198.81       1226.51        62.78 o                         
  -5   1   9        715.41        698.19        45.68 o                         
  -4   1   9       1554.69       1399.52        70.52 o                         
  -3   1   9       1558.67       1559.58        64.56 o                         
  -2   1   9       2962.28       2914.93       108.05 o                         
  -1   1   9        717.78        725.57        43.96 o                         
   0   1   9       2013.16       2052.44       103.41 o                         
   1   1   9        664.97        670.84        38.95 o                         
   2   1   9       3021.86       3155.26       135.49 o                         
   3   1   9        529.08        543.99        36.51 o                         
   4   1   9       1964.18       1832.53        73.51 o                         
   5   1   9        189.42        156.65        21.00 o                         
   6   1   9       1183.78       1193.81        57.09 o                         
   7   1   9         18.62          7.74        14.64 o                         
  -8   2   9        560.56        533.10        46.18 o                         
  -7   2   9       1127.39       1236.15        71.97 o                         
  -6   2   9        616.56        544.77        49.51 o                         
  -5   2   9       3429.70       3512.06       131.81 o                         
  -4   2   9        892.85        919.50        62.40 o                         
  -3   2   9       2668.93       2660.54       125.35 o                         
  -2   2   9        232.85        242.30        26.08 o                         
  -1   2   9       1390.55       1512.20        83.84 o                         
   0   2   9        659.92        698.39        41.74 o                         
   1   2   9       2567.07       2788.45       170.55 o                         
   2   2   9        266.99        293.85        30.07 o                         
   3   2   9       1549.48       1594.98        80.66 o                         
   4   2   9         21.08          5.33        16.49 o                         
   5   2   9       1561.49       1224.50        89.51 o                         
   6   2   9        158.40        202.78        26.27 o                         
  -7   3   9        938.20       1057.13        63.75 o                         
  -6   3   9       1087.99       1159.13        85.13 o                         
  -5   3   9        699.25        728.41        49.94 o                         
  -4   3   9        780.22        818.75        56.83 o                         
  -3   3   9        794.50        813.62        57.91 o                         
  -2   3   9       1384.06       1432.56        81.01 o                         
   0   3   9       2213.35       2368.57       128.72 o                         
   1   3   9        135.87        135.67        41.90 o                         
   2   3   9       2814.85       3192.22       187.06 o                         
   3   3   9        127.08        113.22        22.23 o                         
   4   3   9       1082.08        848.77        68.36 o                         
   5   3   9        160.23        140.09        51.29 o                         
  -6   4   9        314.49        276.51        45.14 o                         
  -5   4   9        457.46        443.56        44.62 o                         
  -4   4   9        510.00        516.53        52.60 o                         
  -3   4   9       1795.68       1875.33       134.93 o                         
  -2   4   9        720.41        821.90       114.12 o                         
  -1   4   9       2049.92       2111.07       146.32 o                         
   0   4   9        129.43        183.22        38.45 o                         
   1   4   9       1200.11       1365.33       134.92 o                         
   2   4   9         79.65         74.69        28.60 o                         
   3   4   9       1725.87       1571.71       205.76 o                         
   4   4   9        168.54        173.93        61.25 o                         
  -3   5   9        190.80        139.86        58.72 o                         
  -2   5   9        995.47       1055.96        86.53 o                         
  -1   5   9        221.50        173.03        32.57 o                         
   0   5   9       1164.13       1066.01       134.81 o                         
   1   5   9         99.08        110.03        31.23 o                         
  -4  -4  10        435.42        426.26        37.49 o                         
  -3  -4  10       1173.66       1244.58        80.27 o                         
  -2  -4  10        239.85        273.85        33.97 o                         
  -1  -4  10       1985.69       2133.33       106.13 o                         
   0  -4  10        222.11        206.14        26.37 o                         
   1  -4  10       1423.07       1411.28        73.42 o                         
   2  -4  10        125.25        110.08        20.91 o                         
   3  -4  10       1357.76       1134.30       154.91 o                         
  -6  -3  10       1570.33       1576.04        95.73 o                         
  -5  -3  10        148.80        103.10        23.20 o                         
  -4  -3  10       1794.10       1868.63        94.26 o                         
  -3  -3  10        574.43        596.71        46.71 o                         
  -2  -3  10       1689.69       1799.13        96.09 o                         
  -1  -3  10        267.66        263.37        28.85 o                         
   0  -3  10       2778.32       3031.85       128.46 o                         
   1  -3  10          4.63         18.50        18.90 o                         
   2  -3  10       1162.07       1282.38        86.80 o                         
   3  -3  10        153.37        134.54        24.04 o                         
   4  -3  10       1208.25       1061.45        85.47 o                         
  -7  -2  10       1128.74       1217.09        61.54 o                         
  -6  -2  10        184.21        163.80        23.21 o                         
  -5  -2  10       3107.60       3154.22       124.49 o                         
  -4  -2  10        466.62        469.78        39.99 o                         
  -3  -2  10       2490.35       2529.33       121.55 o                         
  -2  -2  10        575.59        647.51        43.89 o                         
  -1  -2  10       2236.23       2528.93       111.95 o                         
   0  -2  10         91.88         89.53        18.36 o                         
   1  -2  10       1759.28       2045.80        86.47 o                         
   2  -2  10        269.34        293.67        33.77 o                         
   3  -2  10       1386.39       1484.47        84.82 o                         
   4  -2  10          8.61          4.60        17.32 o                         
   5  -2  10       1138.65       1068.83        56.50 o                         
  -7  -1  10        475.17        478.14        34.22 o                         
  -6  -1  10        989.95        893.54        58.21 o                         
  -5  -1  10       1124.10       1123.01        58.19 o                         
  -4  -1  10       1083.94       1130.14        51.24 o                         
  -3  -1  10         57.05         74.34        16.18 o                         
  -2  -1  10       1304.87       1359.84        63.26 o                         
  -1  -1  10          8.58         16.19        12.16 o                         
   0  -1  10       2695.61       2867.40       100.20 o                         
   1  -1  10        319.83        342.93        26.90 o                         
   2  -1  10       2674.01       2995.39       109.53 o                         
   3  -1  10         45.97         38.92        15.39 o                         
   4  -1  10       1568.23       1254.20        72.02 o                         
   5  -1  10          9.61          7.02        14.86 o                         
   6  -1  10        989.76        997.78        62.93 o                         
  -7   0  10       1020.32       1003.63        62.94 o                         
  -6   0  10        660.50        513.44        46.86 o                         
  -5   0  10       3697.09       3725.04       148.96 o                         
  -4   0  10         86.34         81.84        15.88 o                         
  -3   0  10       1871.76       1941.49        84.73 o                         
  -2   0  10        575.81        567.07        34.01 o                         
  -1   0  10       3265.87       3424.44       122.35 o                         
   0   0  10         18.83         25.41        12.55 o                         
   1   0  10       1174.76       1292.87        62.70 o                         
   2   0  10        278.70        335.37        28.67 o                         
   3   0  10       1968.27       1899.23        87.78 o                         
   4   0  10        138.21        124.83        18.79 o                         
   5   0  10       1541.18       1548.16        83.47 o                         
   6   0  10         25.33         46.03        19.84 o                         
  -7   1  10        508.81        532.65        33.19 o                         
  -6   1  10       1084.56        952.07        72.66 o                         
  -5   1  10       1045.27       1108.34        56.44 o                         
  -4   1  10       1015.81        997.47        54.32 o                         
  -3   1  10        132.11        146.36        17.94 o                         
  -2   1  10        896.13        928.59        54.29 o                         
  -1   1  10         17.71         25.62        13.57 o                         
   0   1  10       2662.65       2820.36       123.05 o                         
   1   1  10        245.29        252.20        24.49 o                         
   2   1  10       2909.70       2953.32       118.76 o                         
   3   1  10         18.56         11.28        14.72 o                         
   4   1  10       1249.41       1279.53        67.60 o                         
   5   1  10         11.69         15.11        14.75 o                         
   6   1  10        766.36        777.38        62.89 o                         
  -7   2  10        967.27       1009.31        76.72 o                         
  -6   2  10        278.52        251.27        38.32 o                         
  -5   2  10       2689.68       2922.08       166.82 o                         
  -4   2  10        435.45        397.07        45.48 o                         
  -3   2  10       2271.14       2204.86       124.56 o                         
  -2   2  10        449.84        515.72        47.42 o                         
  -1   2  10       2239.50       2350.91       120.69 o                         
   0   2  10         70.85         71.12        17.17 o                         
   1   2  10       1907.60       2025.88       104.49 o                         
   2   2  10        289.39        288.05        29.33 o                         
   3   2  10       1565.42       1534.12        84.25 o                         
   4   2  10         20.20         13.65        15.60 o                         
   5   2  10       1391.71       1236.53        63.36 o                         
  -6   3  10       1642.35       1638.44        92.25 o                         
  -5   3  10        172.13        141.40        31.85 o                         
  -4   3  10       2201.32       2182.71       104.50 o                         
  -3   3  10        501.78        541.92        56.42 o                         
  -2   3  10       1774.96       1905.15       124.53 o                         
  -1   3  10        237.92        286.41        33.11 o                         
   0   3  10       2147.27       2511.46       223.13 o                         
   1   3  10         21.33         30.17        27.93 o                         
   2   3  10       1370.25       1404.69        89.36 o                         
   3   3  10        127.30        104.92        21.70 o                         
   4   3  10       1135.57        985.79        87.24 o                         
  -4   4  10        332.96        338.72        57.87 o                         
  -3   4  10       1155.58       1226.39       111.22 o                         
  -2   4  10        273.80        254.03        53.67 o                         
  -1   4  10       2165.26       2410.36       174.55 o                         
   0   4  10        296.68        316.74        44.45 o                         
   1   4  10       1326.53       1458.72       119.94 o                         
   2   4  10        133.05        128.63        31.79 o                         
   3   4  10       1425.63       1091.30        93.30 o                         
  -2  -4  11        128.88        110.09        30.10 o                         
  -1  -4  11       1180.41       1172.29        77.97 o                         
   0  -4  11         40.83         41.22        21.57 o                         
  -4  -3  11        792.98        779.77        55.63 o                         
  -3  -3  11         40.02         45.85        22.81 o                         
  -2  -3  11       1688.56       1752.66        89.46 o                         
  -1  -3  11         37.26         61.01        21.73 o                         
   0  -3  11       2090.54       2130.05        95.27 o                         
   1  -3  11         13.52          7.85        18.89 o                         
   2  -3  11       1612.34       1742.97       100.83 o                         
   3  -3  11         15.07         15.95        15.41 o                         
  -6  -2  11        562.27        624.58        56.98 o                         
  -5  -2  11       1421.70       1199.86        68.80 o                         
  -4  -2  11        168.23        170.34        29.30 o                         
  -3  -2  11       1661.62       1760.00        99.10 o                         
  -2  -2  11        213.07        266.56        31.13 o                         
  -1  -2  11       1919.11       2146.78       104.82 o                         
   0  -2  11         98.37        100.79        21.79 o                         
   1  -2  11        986.27       1170.75        70.24 o                         
   2  -2  11         41.32         52.54        22.11 o                         
   3  -2  11       1881.83       1864.11        89.98 o                         
   4  -2  11         20.37          8.50        15.30 o                         
  -6  -1  11       2344.19       2049.55       119.79 o                         
  -5  -1  11        263.83        292.10        32.17 o                         
  -4  -1  11       2459.28       2506.82       114.44 o                         
  -3  -1  11        229.85        230.27        23.88 o                         
  -2  -1  11       2563.86       2768.76       103.93 o                         
  -1  -1  11        116.57        146.68        28.84 o                         
   0  -1  11       1727.38       1811.91        77.05 o                         
   1  -1  11         11.69         17.15        13.77 o                         
   2  -1  11       1382.36       1510.20        71.69 o                         
   3  -1  11         57.90         43.83        17.04 o                         
   4  -1  11       1004.06        748.96        45.92 o                         
  -6   0  11        328.17        325.67        31.62 o                         
  -5   0  11       1264.35       1350.47        64.19 o                         
  -4   0  11        149.27        144.63        24.70 o                         
  -3   0  11       1612.15       1639.93        84.33 o                         
  -2   0  11        477.65        473.47        31.24 o                         
  -1   0  11       3600.45       3716.29       131.64 o                         
   0   0  11        545.62        545.36        36.03 o                         
   1   0  11       1885.61       1933.43        83.24 o                         
   2   0  11        107.52         88.80        20.65 o                         
   3   0  11       2052.66       2074.32       110.15 o                         
   4   0  11          5.91         12.43        17.06 o                         
   5   0  11       1590.49       1313.18       223.34 o                         
  -6   1  11       2325.90       2306.00       145.99 o                         
  -5   1  11        220.80        237.90        27.45 o                         
  -4   1  11       3087.75       3243.16       150.49 o                         
  -3   1  11        106.94        109.46        21.96 o                         
  -2   1  11       2157.82       2246.87       109.56 o                         
  -1   1  11        178.60        227.23        25.57 o                         
   0   1  11       1435.02       1488.51        71.64 o                         
   1   1  11         18.37         27.01        15.87 o                         
   2   1  11       1500.11       1627.27        96.81 o                         
   3   1  11         53.98         70.71        19.68 o                         
   4   1  11       1219.08        866.87       112.40 o                         
  -6   2  11        521.23        570.39        68.35 o                         
  -5   2  11       1571.78       1425.01        92.41 o                         
  -4   2  11        269.51        252.35        37.14 o                         
  -3   2  11       2072.08       2064.70       137.35 o                         
  -2   2  11        265.80        278.53        35.79 o                         
  -1   2  11       2247.64       2386.58       117.98 o                         
   0   2  11         73.47         96.33        19.56 o                         
   1   2  11       1117.79       1194.76        76.96 o                         
   2   2  11         51.59         44.60        15.41 o                         
   3   2  11       2069.28       1861.94       123.66 o                         
   4   2  11         24.49         22.19        18.49 o                         
  -4   3  11        996.18       1047.32        71.24 o                         
  -3   3  11         15.58         19.58        23.82 o                         
  -2   3  11       1518.42       1566.87        97.95 o                         
  -1   3  11         52.04         67.81        22.34 o                         
   0   3  11       1746.70       1891.99       162.76 o                         
   1   3  11         13.20         10.25        22.40 o                         
   2   3  11       1356.94       1332.37        92.28 o                         
   3   3  11         11.64         12.45        33.44 o                         
  -2   4  11         75.46         58.80        27.20 o                         
  -1   4  11       1306.66       1425.64       137.02 o                         
   0   4  11         16.67         17.84        19.94 o                         
  -2  -3  12       1576.18       1540.39        93.48 o                         
  -1  -3  12         21.83         40.32        16.19 o                         
   0  -3  12       1131.52       1144.43        75.31 o                         
  -4  -2  12        133.72        154.13        25.55 o                         
  -3  -2  12       1699.50       1764.55       113.53 o                         
  -2  -2  12        152.80        161.73        22.33 o                         
  -1  -2  12       1722.19       1768.90        83.68 o                         
   0  -2  12         32.01         23.41        18.62 o                         
   1  -2  12       1068.98       1045.46        67.82 o                         
   2  -2  12        234.36        157.95        26.05 o                         
  -5  -1  12         20.50         14.18        20.44 o                         
  -4  -1  12       2071.73       2115.42       135.62 o                         
  -3  -1  12          2.40          7.02        15.07 o                         
  -2  -1  12       2053.69       2082.04       100.33 o                         
  -1  -1  12         79.18         93.94        17.34 o                         
   0  -1  12       2040.11       2149.82       103.56 o                         
   1  -1  12         59.36         51.28        15.99 o                         
   2  -1  12       1124.99       1037.97        63.40 o                         
   3  -1  12         42.44         19.64        17.98 o                         
  -5   0  12       1179.38       1139.56        86.78 o                         
  -4   0  12        318.95        322.39        32.91 o                         
  -3   0  12       1696.90       1651.25        80.79 o                         
  -2   0  12        224.91        271.20        36.08 o                         
  -1   0  12        416.48        444.40        37.12 o                         
   0   0  12          2.73         17.49        18.73 o                         
   1   0  12       1524.19       1539.54        87.74 o                         
   2   0  12         34.47          8.92        21.21 o                         
   3   0  12       1487.12       1115.72       105.59 o                         
  -5   1  12         65.65         47.68        22.51 o                         
  -4   1  12       1902.76       1984.48       150.41 o                         
  -3   1  12         12.51         34.01        21.58 o                         
  -2   1  12       2150.10       2405.39       124.13 o                         
  -1   1  12         83.09         82.89        19.46 o                         
   0   1  12       1970.65       1999.19       135.18 o                         
   1   1  12         56.40         50.94        18.37 o                         
   2   1  12        960.33       1054.41        84.48 o                         
   3   1  12         66.53         60.57        33.62 o                         
  -4   2  12         98.54        109.87        53.99 o                         
  -3   2  12       1644.87       1697.63       111.66 o                         
  -2   2  12        137.64        132.46        22.22 o                         
  -1   2  12       1635.78       1586.09       101.47 o                         
   0   2  12         29.70         20.63        19.76 o                         
   1   2  12        930.66       1028.80        96.09 o                         
   2   2  12        187.73        207.79        36.67 o                         
  -2   3  12       1527.92       1913.66       142.44 o                         
  -1   3  12         28.87         28.97        22.68 o                         
   0   3  12       1322.54       1140.62       119.47 o                         
  -1  -1  13         54.06         13.30        33.48 o                         
  -2   0  13         87.57         72.30        33.78 o                         
  -1   0  13        707.41        774.40       109.87 o                         
   0   0  13        715.89        707.81        73.40 o                         
  -1   1  13         81.47         71.35        28.73 o                         
                                                                                
